# Supplementary material for: Lignocellulose adaptation drives polysaccharide biosynthesis in Tremella fuciformis: metabolomic and proteomic insights into CAZyme regulation
Source: Front Fungal Biol. 2025 Jul 11;6:1617458. doi: 10.3389/ffunb.2025.1617458 (PMC12289600; doi:10.3389/ffunb.2025.1617458)
Supplement: Supplementary file 2 [file Table1.xls]

ID	Name	Other_name(Kegg_name)	Formula	Molecular Weight	RT [min]	Kegg_ID	KEGG_pathway	HMDB_ID	Lipidmaps_ID	SuperClass(HMDB)	Class(HMDB)	SubClass(HMDB)	CATEGORY(Lipidmaps)	MAIN_CLASS(Lipidmaps)	SUB_CLASS(Lipidmaps)	mzCloud_Results	mzVault_Results	MassList_Results	m/z	neg_TF1_1	neg_TF1_2	neg_TF1_3	neg_TF1_4	neg_TF1_5	neg_TF1_6	neg_TY3_1	neg_TY3_2	neg_TY3_3	neg_TY3_4	neg_TY3_5	neg_TY3_6	FC	log2FC	Pvalue	ROC	VIP	Up.Down
Com_3814_neg	3-Methylhippuric acid	--	C10 H11 N O3	193.07384	5.301	--	--	HMDB0013245	--	Organic acids and derivatives	Carboxylic acids and derivatives	Amino acids, peptides, and analogues	--	--	--	Full match	No results	Full match	192.0666	6375603.227	9255780.656	8792698.305	5883119.69	7975360.159	8059572.522	1101615.587	701893.6692	640163.6584	900883.8365	601583.2815	741352.1119	9.886338608	3.30543632	5.62E-09	1	1.634132796	up
Com_258_neg	��-D-Glucopyranuronic acid	beta-D-Glucopyranuronic acid; beta-D-Glucuronic acid	C6 H10 O7	194.04243	1.572	cpd:C08350	--	--	--	--	--	--	--	--	--	Full match	Not the top hit	Full match	193.03516	14643432.83	9781229.717	18099215.81	15360248.45	13649769.07	12744616.2	194981742.8	213112731.3	265520753	235634702.7	158464127.9	377094182.6	0.058331971	-4.099569372	1.44E-08	1	1.683574308	down
Com_3331_neg	5-Hydroxymethyluracil	5-Hydroxymethyluracil	C5 H6 N2 O3	142.0377	1.901	cpd:C03088	--	HMDB0000469	--	Organoheterocyclic compounds	Diazines	Pyrimidines and pyrimidine derivatives	--	--	--	Full match	No results	Full match	141.03047	38421456.47	19156938.15	19148720.42	38148514.1	26802804.72	21627684.42	1684932.405	953290.2558	1473329.138	1882356.575	1878752.79	1370123.376	17.6684978	4.14310748	1.99E-08	1	1.762762773	up
Com_3240_neg	2'-O-Methyluridine	--	C10 H14 N2 O6	258.0851	3.172	--	--	--	--	--	--	--	--	--	--	No results	Full match	Full match	257.07791	38837951.59	36256909.57	24769267.5	30899009.24	25074468.33	36572442.72	3720030.18	1976336.795	2193659.826	2601166.432	2977876.443	1707212.106	12.67833925	3.664293872	2.46E-08	1	1.879126302	up
Com_15_neg	trans-2-Butene-1,4-dicarboxylic Acid	--	C6 H8 O4	144.042	4.909	--	--	HMDB0000393	--	Lipids and lipid-like molecules	Fatty Acyls	Fatty acids and conjugates	--	--	--	No results	No results	Full match	143.03484	5430895741	8497979448	4650999623	7084826186	10311586863	12844344827	346752161.2	105034467.4	213419242.4	135592161.6	195167213.1	258778302.2	38.90885334	5.282026559	2.87E-08	1	1.621007783	up
Com_110_neg	3,4,5-trihydroxycyclohex-1-ene-1-carboxylic acid	--	C7 H10 O5	174.05265	5.256	--	--	HMDB0130150	--	_	_	_	--	--	--	Full match	No results	No results	173.04535	1441829262	1648932626	1943871740	1664138901	1573290331	1927646729	23475016.44	26072861.26	37549637.8	54478436.04	31403886.94	43682105.54	47.07660883	5.556938494	7.10E-08	1	1.897148269	up
Com_5920_neg	5-Hydroxytryptophol	--	C10 H11 N O2	177.07886	6.049	--	--	HMDB0001855	--	Organoheterocyclic compounds	Indoles and derivatives	Hydroxyindoles	--	--	--	No results	No results	Full match	176.07164	12653489.12	8590871.975	11522746.78	13131025.02	12305646.33	10682000.68	1788612.98	986795.0367	740053.3765	1302727.51	805304.2293	1139382.773	10.18587076	3.348497412	7.12E-07	1	1.840539479	up
Com_1289_neg	Oxoadipic Acid	--	C6 H8 O5	160.03692	1.733	--	--	HMDB0000225	LMFA01170121	Organic acids and derivatives	Keto acids and derivatives	Medium-chain keto acids and derivatives	Fatty Acyls [FA]	Fatty Acids and Conjugates [FA01]	Dicarboxylic acids [FA0117]	No results	No results	Full match	159.02959	21079856.77	16752998.8	17061724.76	14703608.53	13449375.76	16019145.2	79474795.4	78776715.35	111983497.3	167861782.5	94402525.78	113067856.1	0.153456858	-2.704094975	9.17E-07	1	1.880665962	down
Com_975_neg	Ѵ-Gluconic acid Ѵ-lactone	--	C6 H10 O6	178.04748	2.361	--	--	--	--	--	--	--	--	--	--	Full match	Full match	Full match	177.04015	33179494.97	17639264.89	18479462.19	17598179.9	24030417.3	17222945	75283087.72	88411548.13	112327698.3	170796249	125396219.9	116017457.1	0.186201333	-2.425064694	9.65E-07	1	1.640825518	down
Com_1436_neg	Adenosine 5'-monophosphate	AMP; Adenosine 5'-monophosphate; Adenylic acid; Adenylate; 5'-AMP; 5'-Adenylic acid; 5'-Adenosine monophosphate; Adenosine 5'-phosphate	C10 H14 N5 O7 P	347.06266	1.807	cpd:C00020	map00230 Purine metabolism;map01100 Metabolic pathways;map01110 Biosynthesis of secondary metabolites;map01130 Biosynthesis of antibiotics	HMDB0000045	--	Nucleosides, nucleotides, and analogues	Purine nucleotides	Purine ribonucleotides	--	--	--	Full match	Full match	Full match	346.05533	32701934.32	22583574.41	20385597.92	28558483.94	30042471.04	29136328.27	9468632.68	8586397.778	5661373.782	8178873.397	5639545.416	8218165.87	3.571534751	1.836544159	1.02E-06	1	1.051903184	up
Com_20_neg	4-Hydroxy-6-methyl-2-pyrone	Triacetate lactone; 4-Hydroxy-6-methyl-2-pyrone	C6 H6 O3	126.03138	4.977	cpd:C02752	--	--	--	--	--	--	--	--	--	Full match	Full match	Full match	125.02411	4050576560	4485395513	3069719732	3585878501	6921992054	5385281176	212222422.6	42330931.58	58810949.49	38516427.74	48143132.06	69433142.4	58.57585081	5.872234099	1.27E-06	1	1.64404678	up
Com_2013_neg	N'5-[3-(trifluoromethyl)benzoyl]-2,1,3-benzoxadiazole-5-carbohydrazide	--	C15 H9 F3 N4 O3	350.06526	1.821	--	--	--	--	--	--	--	--	--	--	Invalid mass	No results	No results	349.05798	22320914.79	15867384.55	13090866.56	21690177.85	23356829.46	22706179.29	4549364.492	5251606.143	3943439.766	5084273.028	6256039.536	5072983.446	3.946996196	1.980755129	1.51E-06	1	1.072857022	up
Com_9835_neg	Dibenzoyl Thiamine	--	C26 H26 N4 O4 S	490.16892	5.663	--	--	--	--	--	--	--	--	--	--	No results	No results	Full match	489.16089	2508178.416	2796314.56	3162196.954	5699828.074	3973392.337	3762203.331	805761.2717	708588.4944	553450.1993	661313.6966	797598.6362	515720.6758	5.418052399	2.437774346	1.59E-06	1	1.715136664	up
Com_1329_neg	4-Hydroxy-2-Oxoglutaric Acid	--	C5 H6 O6	162.01628	1.619	--	--	HMDB0002070	--	Organic acids and derivatives	Keto acids and derivatives	Gamma-keto acids and derivatives	--	--	--	No results	No results	Full match	161.00906	4125718.01	3140372.698	4068861.505	3623173.856	3586037.861	4703660.616	49867360.38	31845218.23	76725091.14	72105096.48	44446519.17	83145483.71	0.064913621	-3.945334963	1.88E-06	1	1.700291986	down
Com_2568_neg	4-Hydroxyisoleucine	--	C6 H13 N O3	147.08933	1.515	--	--	--	--	--	--	--	--	--	--	No results	No results	Full match	146.08191	39750472.94	38128957.05	58079000.76	30885809.54	31256992.5	45156372.35	11920344.29	10012148.76	8857229.54	14372028.63	11344203.75	7124779.518	3.822957681	1.93468923	2.30E-06	1	1.400176338	up
Com_1640_neg	5-Dehydroquinic acid	3-Dehydroquinate; 3-Dehydroquinic acid; 5-Dehydroquinate; 5-Dehydroquinic acid	C7 H10 O6	190.04753	4.882	cpd:C00944	map00400 Phenylalanine, tyrosine and tryptophan biosynthesis;map01100 Metabolic pathways;map01110 Biosynthesis of secondary metabolites;map01130 Biosynthesis of antibiotics;map01230 Biosynthesis of amino acids	HMDB0012710	--	Organooxygen compounds	Alcohols and polyols	Cyclic alcohols and derivatives	--	--	--	No results	Full match	No results	189.04024	8659746.04	4486431.108	8273761.059	6328209.957	7342569.729	9318777.116	44797337.77	36509902.1	87579436.98	53395291.74	84068560	111335926.2	0.106322564	-3.233480288	4.53E-06	1	1.721888738	down
Com_7270_neg	Hippuric acid	Hippurate; Hippuric acid; N-Benzoylglycine; Benzoylaminoacetic acid	C9 H9 N O3	179.05808	5.401	cpd:C01586	map00360 Phenylalanine metabolism	HMDB0000714	--	Benzenoids	Benzene and substituted derivatives	Benzoic acids and derivatives	--	--	--	Full match	No results	Full match	178.05074	6664966.179	6386994.688	6980314.811	8263903.538	8581055.972	5803001.263	1671687.49	2390782.831	1747809.153	3238097.81	2001803.2	1798085.94	3.321867328	1.731994455	6.19E-06	1	1.826817808	up
Com_235_neg	N-Acetyl-L-tyrosine	--	C11 H13 N O4	223.08448	5.784	--	--	HMDB0000866	--	Organic acids and derivatives	Carboxylic acids and derivatives	Amino acids, peptides, and analogues	--	--	--	No results	No results	Full match	222.07707	165576947.3	108307831.4	153099580.6	225667130.3	220149925.8	280533049.1	18287986.59	10859316.62	23722181.73	39617124.3	32262585.88	20261954.52	7.953419219	2.991575216	6.50E-06	1	1.408669721	up
Com_1432_neg	Gly-Tyr-Ala	--	C14 H19 N3 O5	309.134	6.448	--	--	--	--	--	--	--	--	--	--	No results	No results	Full match	308.12665	244271.2859	217039.4325	427577.6097	184636.2546	155758.8157	238978.7938	25017048.47	69986836.06	142849699.2	47496788.57	17617728.4	13969778.78	0.00463265	-7.753946669	6.74E-06	1	1.870045877	down
Com_1815_neg	3-Hydroxybenzoic acid	3-Hydroxybenzoate; 3-Hydroxybenzoic acid; m-Hydroxybenzoic acid	C7 H6 O3	138.03143	5.743	cpd:C00587	map00400 Phenylalanine, tyrosine and tryptophan biosynthesis	HMDB0002466	--	Benzenoids	Benzene and substituted derivatives	Benzoic acids and derivatives	--	--	--	Full match	Full match	Full match	137.02412	18450975.73	16959461.89	17245984.62	15114705.9	13239874.08	18645270.12	55667555.36	66392374.53	37174183.59	67773982.93	66410954.84	82003977.93	0.265450611	-1.913484635	1.14E-05	1	1.599473986	down
Com_2729_neg	Gluconolactone	D-Glucono-1,5-lactone; Gluconic lactone; Gluconic acid lactone; 1,5-Gluconolactone; delta-Gluconolactone; D-Gluconolactone; Gluconolactone	C6 H10 O6	178.04747	5.805	cpd:C00198	map00030 Pentose phosphate pathway;map01100 Metabolic pathways;map01110 Biosynthesis of secondary metabolites;map01130 Biosynthesis of antibiotics;map01200 Carbon metabolism	HMDB0000150	--	Organic oxygen compounds	Organooxygen compounds	Carbohydrates and carbohydrate conjugates	--	--	--	No results	No results	Full match	177.04015	3290738.134	3365915.013	2723558.662	2620063.846	1839922.873	3799726.987	13604110	23495781.43	12921829.04	21754055.2	9706446.952	10231427.52	0.192336969	-2.378292003	1.21E-05	1	1.277897834	down
Com_261_neg	3-Hydroxy-3-methylglutaric acid	--	C6 H10 O5	162.05259	3.414	--	--	HMDB0059737	--	Lipids and lipid-like molecules	Fatty Acyls	Fatty acids and conjugates	--	--	--	Full match	Full match	No results	161.04532	900645718.2	881393400.8	668903941.8	541410016.9	543263860.6	527466793.4	194676187.8	166915144.6	193635552.1	336883815.7	168108746.4	150667923.7	3.355459666	1.746510416	1.49E-05	1	1.801902431	up
Com_663_neg	4-Aminobenzoic acid	4-Aminobenzoate; ABEE; 4-Aminobenzoic acid; p-Aminobenzoate	C7 H7 N O2	137.0475	5.792	cpd:C00568	map00790 Folate biosynthesis;map01100 Metabolic pathways	HMDB0004992	--	Benzenoids	Benzene and substituted derivatives	Benzoic acids and derivatives	--	--	--	Full match	Full match	Full match	136.04022	46178923.88	39102914.73	41520059.75	64789673.55	61556711.37	85179927.52	7567618.601	5251959.116	6648960.682	17942602.75	10148574.56	11096531.84	5.767982525	2.528066794	1.74E-05	1	1.328127877	up
Com_10731_neg	8Z,11Z,14Z-Eicosatrienoic acid	--	C20 H34 O2	306.25552	10.541	--	--	HMDB0002925	LMFA01030158	Lipids and lipid-like molecules	Fatty Acyls	Fatty acids and conjugates	Fatty Acyls [FA]	Fatty Acids and Conjugates [FA01]	Unsaturated fatty acids [FA0103]	Full match	No results	Full match	305.24805	245067.9132	139987.3265	225342.8225	409119.3483	115356.5543	162404.8148	4327608.682	1109449.505	2565561.828	3552257.717	3367282.413	1077600.407	0.081081137	-3.624489867	1.96E-05	1	1.6891065	down
Com_4175_neg	5-Hydroxyindole-3-acetic acid	--	C10 H9 N O3	191.05802	5.805	--	--	HMDB0000763	--	Organoheterocyclic compounds	Indoles and derivatives	Indolyl carboxylic acids and derivatives	--	--	--	No results	No results	Full match	190.05066	23180152.69	15164015.28	15115170.98	13888655.8	15623373.91	14553967.97	3451990.346	6494198.509	6016463	7171872.531	5636805.745	4233941.451	2.954841211	1.563080604	2.55E-05	1	1.695013355	up
Com_158_neg	Methylsuccinic acid	--	C5 H8 O4	150.05271	5.199	--	--	HMDB0001844	LMFA01170119	Lipids and lipid-like molecules	Fatty Acyls	Fatty acids and conjugates	Fatty Acyls [FA]	Fatty Acids and Conjugates [FA01]	Dicarboxylic acids [FA0117]	Invalid mass	Invalid mass	No match	149.04527	198090867.1	238597777.5	136897713.2	287239310.2	230243820.6	369342326.6	37101610.16	27103317.95	21789903.45	87914624.14	34007886.19	30470224.58	6.126207993	2.614994349	2.71E-05	1	1.165411236	up
Com_699_neg	L-Phenylalanine	L-Phenylalanine; (S)-alpha-Amino-beta-phenylpropionic acid	C9 H11 N O2	165.07883	5.12	cpd:C00079	map00360 Phenylalanine metabolism;map00400 Phenylalanine, tyrosine and tryptophan biosynthesis;map00460 Cyanoamino acid metabolism;map00970 Aminoacyl-tRNA biosynthesis;map01100 Metabolic pathways;map01110 Biosynthesis of secondary metabolites;map01130 Biosynthesis of antibiotics;map01210 2-Oxocarboxylic acid metabolism;map01230 Biosynthesis of amino acids;map02010 ABC transporters	HMDB0000159	--	Organic acids and derivatives	Carboxylic acids and derivatives	Amino acids, peptides, and analogues	--	--	--	Full match	Full match	Full match	164.07162	304712748	293657730	263907250.9	127991734.4	266416863	238913540.9	40727465.47	21819806.37	10505389.76	20858993.13	8413727.004	7430602.693	13.62659061	3.768352739	3.11E-05	1	1.664907424	up
Com_220_neg	Pyrogallol	1,2,3-Trihydroxybenzene; Pyrogallol; Pyrogallic acid; 1,2,3-Benzenetriol	C6 H6 O3	126.03157	2.565	cpd:C01108	--	HMDB0013674	--	Benzenoids	Benzene and substituted derivatives	Phenols and derivatives	--	--	--	Full match	Full match	Full match	125.02432	738917754.7	659116618.7	733664517.9	719722041.1	716470824.6	761999705.5	135964848.2	69799875.83	177017778.6	103447465	77178492.47	82316507.97	6.705473191	2.745339144	3.53E-05	1	1.824039235	up
Com_8542_neg	7-Ketodeoxycholic acid	--	C24 H38 O5	406.27116	10.173	--	--	HMDB0000391	--	Lipids and lipid-like molecules	Steroids and steroid derivatives	Bile acids, alcohols and derivatives	--	--	--	No results	No results	Full match	405.26389	134846.6696	121665.1691	129173.846	149825.855	114674.6782	115268.4099	1587464.939	544007.6921	765168.9782	562711.1101	988084.6321	941351.1359	0.142045773	-2.815572192	4.56E-05	1	1.369073189	down
Com_200_neg	Hydroxyglutaric acid	--	C5 H8 O5	148.03689	1.622	--	--	--	--	--	--	--	--	--	--	No results	No results	Full match	147.02962	107150907.6	81649364.07	123357340.6	90683770.07	84778465.7	93998666.75	546577683.4	363216731.4	356990888.8	792633005.8	281735177.2	570104728.1	0.199782524	-2.323497705	5.11E-05	1	1.525974314	down
Com_10343_neg	16-(Hexopyranosyloxy)-7-hydroxy-8,9-epoxypimaran-18-oic acid	--	C26 H42 O10	514.27778	6.381	--	--	--	--	--	--	--	--	--	--	Full match	No results	No results	513.27051	214944.9204	212004.1616	228782.6011	182175.3492	165064.0508	205489.9718	1532069.691	1433693.09	1365207.69	2201710.17	4780122.529	1393036.238	0.095110682	-3.394248805	5.66E-05	1	1.613501992	down
Com_1131_neg	4-Methylcatechol	4-Methylcatechol; 3,4-Dihydroxytoluene; 1,2-Dihydroxy-4-methylbenzene; 4-Methyl-1,2-benzenediol	C7 H8 O2	124.05237	5.79	cpd:C06730	map01100 Metabolic pathways	HMDB0000873	--	Benzenoids	Phenols	Benzenediols	--	--	--	Full match	Full match	No results	123.04494	3731889.543	1907727.345	4177153.048	1905035.165	2065132.381	2329367.909	9009266.134	13692511.86	7978855.434	28484907.5	12862393.68	20417759.02	0.174332679	-2.520085068	6.01E-05	1	1.186808228	down
Com_4543_neg	2-Methylbutyric acid	2-Methylbutyrate; 2-Methylbutyric acid	C5 H10 O2	102.06807	5.762	cpd:C18319	--	HMDB0002176	--	Lipids and lipid-like molecules	Fatty Acyls	Fatty acids and conjugates	--	--	--	No results	Full match	No results	101.06065	1590277.294	1880769.408	1834860.449	1706133.252	1637937.08	2251438.993	12123368.08	8035488.879	15870662.65	8752579.651	22121331.97	7440247.693	0.146635419	-2.769694479	6.48E-05	1	1.760624853	down
Com_197_neg	D-(+)-Arabitol	--	C5 H12 O5	152.06823	1.497	--	--	HMDB0000568	--	Organic oxygen compounds	Organooxygen compounds	Carbohydrates and carbohydrate conjugates	--	--	--	Full match	Full match	Full match	151.06088	67508973.09	59894482.59	130528821.8	74416764.64	70972993.15	76097945.13	176081953.4	173589773.7	278162435	239347870.2	281124860.8	425753339.3	0.304575372	-1.715128806	6.99E-05	1	1.263773595	down
Com_11414_neg	Adenosine triphosphate (ATP)	--	C10 H16 N5 O13 P3	506.99565	3.222	--	--	--	--	--	--	--	--	--	--	Full match	No results	Full match	505.98837	3303948.217	2956163.845	2692294.09	3547971.63	3567081.234	2220240.743	1344326.988	1636558.142	839204.9079	1396577.725	1240916.968	871568.5637	2.495199516	1.319155178	7.07E-05	1	1.084485741	up
Com_282_neg	Ursolic acid	Ursolic acid	C30 H48 O3	456.36027	9.723	cpd:C08988	--	HMDB0002395	LMPR0106180007	Lipids and lipid-like molecules	Prenol lipids	Triterpenoids	Prenol Lipids [PR]	Isoprenoids [PR01]	C30 isoprenoids (triterpenes) [PR0106]	Full match	No results	No results	455.35287	802326.4534	556045.6853	561139.4976	646829.1828	542294.6881	525889.9258	117763781.4	31357678.7	111990409.7	70712279.16	809838151.3	58274997.48	0.003028929	-8.366976304	7.34E-05	1	1.778037704	down
Com_12143_neg	PG (18:1/18:1)	--	C42 H79 O10 P	774.5428	10.173	--	--	--	LMGP04010985	--	--	--	Glycerophospholipids [GP]	Glycerophosphoglycerols [GP04]	Diacylglycerophosphoglycerols [GP0401]	No results	Full match	No results	773.53552	182034.5333	160076.0568	169237.2336	246678.3104	150878.5993	185216.0093	1922397.309	599540.648	1062199.668	1378950.119	1471021.288	2743692.426	0.119213817	-3.068376641	9.06E-05	1	1.587977411	down
Com_1046_neg	D-Glucono-1,5-lactone	D-Glucono-1,5-lactone; Gluconic lactone; Gluconic acid lactone; 1,5-Gluconolactone; delta-Gluconolactone; D-Gluconolactone; Gluconolactone	C6 H10 O6	238.06865	2.038	cpd:C00198	map00030 Pentose phosphate pathway;map01100 Metabolic pathways;map01110 Biosynthesis of secondary metabolites;map01130 Biosynthesis of antibiotics;map01200 Carbon metabolism	HMDB0000150	--	Organic oxygen compounds	Organooxygen compounds	Carbohydrates and carbohydrate conjugates	--	--	--	No results	Invalid mass	No results	237.06139	25310503.41	16715119.16	25926899.52	16649001.19	13323956.66	24525624.27	59161174.92	39358340.58	102852484.5	91850118.21	52399703.03	70079370.93	0.294565199	-1.763341102	9.27E-05	1	1.289997741	down
Com_2477_neg	8,8'-dicarboxy-1,1'-binaphthalene	--	C22 H14 O4	342.09156	5.103	--	--	--	--	--	--	--	--	--	--	Invalid mass	No results	No results	341.08447	8577878.666	23897530.33	13724676.87	14214292.12	16460079.72	17537928.4	4026251.148	4624150.214	1659350.268	2574737.074	1520166.011	1059066.663	6.105411744	2.610088593	0.000118693	1	1.344390659	up
Com_5799_neg	Chlorogenic acid	Chlorogenate; Chlorogenic acid; Caffeoyl quinic acid; trans-5-O-Caffeoyl-D-quinate	C16 H18 O9	177.04769	5.357	cpd:C00852	map01110 Biosynthesis of secondary metabolites	HMDB0003164	--	Organic oxygen compounds	Organooxygen compounds	Alcohols and polyols	--	--	--	Invalid mass	Invalid mass	No results	353.0881	8955851.311	8675477.559	15942552.39	8367646.315	12213146.46	11499548.52	1544213.86	3748397.585	2372905.956	4163357.132	2750830.68	4309283.962	3.475793329	1.797342302	0.000124515	1	1.660994	up
Com_1364_neg	Sinapinic acid	--	C11 H12 O5	224.06825	5.593	--	--	HMDB0032616	--	Phenylpropanoids and polyketides	Cinnamic acids and derivatives	Hydroxycinnamic acids and derivatives	--	--	--	Full match	No results	No results	223.0611	12516675.58	8928769.719	8981859.428	10055647.58	15846835.22	9181129.064	15866097.31	35133453.89	38328684.18	38604801.23	34342581.79	34483602.57	0.332949664	-1.586624009	0.000129082	1	1.264899365	down
Com_353_neg	Glucuronic acid-3,6-lactone	--	C6 H8 O6	176.03184	1.68	--	--	--	--	--	--	--	--	--	--	Full match	No results	Full match	175.02451	55729807.07	28288298.69	37701651.15	27979529.72	35435206.02	41021861.13	129452838.5	111252605.7	275069076.7	270116205.3	160231223.7	425791981.5	0.164847334	-2.600797541	0.000133045	1	1.476238527	down
Com_2117_neg	Adenosine diphosphate ribose	ADP-ribose; ADP-D-ribose; Adenosine diphosphate ribose	C15 H23 N5 O14 P2	559.07203	1.626	cpd:C00301	map00230 Purine metabolism	HMDB0001178	--	Nucleosides, nucleotides, and analogues	Purine nucleotides	Purine nucleotide sugars	--	--	--	Full match	No results	Full match	558.06433	22640408.44	16758573.76	17915817.75	23797774.78	21985909.57	15008359.07	49056782.8	44094690.84	30939205.69	39819909.64	52318277.11	30017275.65	0.479629214	-1.06000856	0.000167817	1	1.002724294	down
Com_4841_neg	5-Phenyl-N-(4-(trifluoromethyl)phenyl)oxazol-2-amine	--	C16 H11 F3 N2 O	304.07935	5.078	--	--	--	--	--	--	--	--	--	--	Invalid mass	No results	No results	303.07202	3456176.166	2523354.015	2452567.092	1900659.714	2817053.952	5896954.965	7389479.333	9829866.129	15181164.53	10279765.42	8571864.968	22537976.52	0.258120826	-1.953881549	0.000170086	1	1.721558007	down
Com_5020_neg	Flavin adenine dinucleotide	FAD; Flavin adenine dinucleotide	C27 H33 N9 O15 P2	785.1571	5.379	cpd:C00016	map00740 Riboflavin metabolism;map01100 Metabolic pathways;map01110 Biosynthesis of secondary metabolites	HMDB0001248	--	Nucleosides, nucleotides, and analogues	Flavin nucleotides	_	--	--	--	No results	Full match	Full match	784.14984	5153038.595	6126067.653	20649263.45	10632003.33	9829051.677	4069319.804	1071657.328	2139780.765	438988.1095	1916505.479	562176.7952	507796.0287	8.50678874	3.088614626	0.000172668	1	1.514943852	up
Com_5639_neg	MGMG (18:2)	--	C27 H48 O9	516.32747	7.171	--	--	--	--	--	--	--	--	--	--	No results	No results	Full match	515.31982	849420.9342	292446.5367	327633.9098	212022.5466	311610.4514	475392.0129	2350005.482	1404076.328	5925104.216	6921949.695	13031265.96	3453973.253	0.074608548	-3.744515259	0.000188943	1	1.653005547	down
Com_13988_neg	FAHFA (18:2/6:0)	--	C24 H42 O4	394.30827	10.709	--	--	--	--	--	--	--	--	--	--	No results	Full match	No results	393.30099	109810.7602	100657.2523	100991.9671	118067.2131	102686.6149	118484.8777	397903.0523	196161.6533	345508.171	221319.0336	338035.4864	329258.0054	0.355925982	-1.490350842	0.000190757	1	1.161515946	down
Com_1032_neg	Adenosine diphosphate (ADP)	--	C10 H15 N5 O10 P2	427.0294	1.626	--	--	--	--	--	--	--	--	--	--	Full match	No results	Full match	426.02216	77966790.34	78741680.7	200917822.8	160497590.2	132633167	37245290.42	11272272.37	27220772.18	9283571.489	18080692.18	28665389.83	8650012.112	6.668452737	2.737352056	0.000229756	1	1.279815117	up
Com_6522_neg	OxPI (16:0-18:3+1O)	--	C43 H77 O14 P	848.50538	10.172	--	--	--	--	--	--	--	--	--	--	No results	Full match	No results	847.49811	328863.413	198094.8892	209431.8895	354751.1096	360826.0544	238852.1909	2378975.904	586589.9625	1314477.191	816627.3033	1608796.643	1532705.295	0.205242071	-2.284601604	0.000231999	1	1.154233504	down
Com_3877_neg	2-(Dimethylamino)Guanosine	--	C12 H17 N5 O5	311.12147	1.737	--	--	--	--	--	--	--	--	--	--	No results	No results	Full match	310.1142	2148379.003	2099283.341	1667687.378	2067211.035	1828043.689	2738203.503	6983641.497	5319044.36	11033970.29	12382654.65	9803817.882	21587764.73	0.186986155	-2.418996638	0.00023498	1	1.598390151	down
Com_8028_neg	8-iso Prostaglandin F2ϫ Ethanolamide	--	C22 H39 N O5	397.28252	9.774	--	--	--	--	--	--	--	--	--	--	Full match	No results	No results	396.27533	263871.261	195029.4457	372051.1801	202760.4363	208814.2049	225111.858	1678744.252	658735.9269	3989020.483	4580771.001	2877005.633	2593284.671	0.089612751	-3.480152158	0.000268968	1	1.342319083	down
Com_9_neg	Lipoic acid	Lipoate; Lipoic acid; Thioctic acid; dl-alpha-Lipoic acid; DL-Thioctic acid	C8 H14 O2 S2	206.04234	2.671	cpd:C00725	--	HMDB0001451	LMFA01130001	Organoheterocyclic compounds	Dithiolanes	Lipoic acids and derivatives	Fatty Acyls [FA]	Fatty Acids and Conjugates [FA01]	Thia fatty acids [FA0113]	Invalid mass	No results	No results	205.03506	16600501891	14324891548	15484493611	18432543859	14530218673	12631774512	2479916184	821520833.3	5080677324	1869666883	1286227835	1472929137	7.071313591	2.82197824	0.000301022	1	1.763114688	up
Com_1225_neg	4-Hydroxybutyric acid (GHB)	--	C4 H8 O3	104.04737	3.729	--	--	--	--	--	--	--	--	--	--	Full match	Full match	Full match	103.03999	12173833.22	10831452.26	10317244.33	9622331.004	10634065.3	15472499.01	33229285.79	28161830.9	76548086.49	73193273.91	79566442.45	35911423.09	0.211418366	-2.241827382	0.000329188	1	1.461074231	down
Com_5815_neg	4-Butylresorcinol	--	C10 H14 O2	166.0992	6.352	--	--	--	--	--	--	--	--	--	--	No results	No results	Full match	165.09201	1669491.712	1377522.375	2056728.047	1027960.057	922158.0922	1494614.371	7073926.643	3892638.422	11700105.67	6759457.454	14513631.74	3478066.157	0.180279767	-2.471690601	0.000345303	1	1.539708053	down
Com_91_neg	2-Ketohexanoic acid	--	C6 H10 O3	130.06285	5.665	--	--	HMDB0001864	--	Organic acids and derivatives	Keto acids and derivatives	Medium-chain keto acids and derivatives	--	--	--	No results	No results	Full match	129.05557	1901177893	1382358310	1451641859	1896939674	1982286919	1624511023	363929844.1	501831606.4	226285633.8	372070608.9	170352257.2	101581718.2	5.897817365	2.560181148	0.000353754	1	1.738259345	up
Com_2798_neg	L-Ornithine	L-Ornithine; (S)-2,5-Diaminovaleric acid; (S)-2,5-Diaminopentanoic acid; (S)-2,5-Diaminopentanoate	C5 H12 N2 O2	132.0897	1.376	cpd:C00077	map00220 Arginine biosynthesis;map00330 Arginine and proline metabolism;map00480 Glutathione metabolism;map01100 Metabolic pathways;map01110 Biosynthesis of secondary metabolites;map01130 Biosynthesis of antibiotics;map01210 2-Oxocarboxylic acid metabolism;map01230 Biosynthesis of amino acids;map02010 ABC transporters	HMDB0000214	--	Organic acids and derivatives	Carboxylic acids and derivatives	Amino acids, peptides, and analogues	--	--	--	No results	No results	Full match	131.08241	34156659.28	46601861.26	30138048.36	21788081.45	36274743.38	24208368.25	8685469.016	6214951.515	4326315.369	10528105.92	13529468.35	3384432.374	4.139125064	2.049325841	0.000362241	1	1.282818228	up
Com_3327_neg	Corey Lactone Diol	--	C8 H12 O4	172.07343	4.965	--	--	--	--	--	--	--	--	--	--	No results	No results	Full match	171.06624	3669490.163	3142654.092	2567724.278	2537099.875	3691402.764	2820443.786	12438451.4	7628304.328	25254614.95	24254150.93	18178096.26	40570225.45	0.143611775	-2.799754048	0.000394582	1	1.718616739	down
Com_1274_neg	Sulfoacetic acid	Sulfoacetate; Sulfoacetic acid	C2 H4 O5 S	139.97779	1.906	cpd:C14179	map00430 Taurine and hypotaurine metabolism	--	--	--	--	--	--	--	--	No results	No results	Full match	138.97066	1771359.025	1467179.014	1108360.603	1090255.777	1229014.467	970618.8132	16374156.08	9216460.911	99852026.04	33644613.56	89586420.07	157517495.7	0.018800969	-5.733049158	0.000439164	1	1.665415941	down
Com_4220_neg	FAHFA (16:0/18:2)	--	C34 H62 O4	534.46239	10.602	--	--	--	--	--	--	--	--	--	--	No results	Full match	No results	533.4552	132224.203	98635.12235	486276.7173	2850253.717	115006.2404	687350.6817	28473099.08	2242826.11	24347639.73	9274722.216	17384682.16	10318665.67	0.047475761	-4.396665058	0.000445803	0.972222222	1.573982789	down
Com_244_neg	Ascorbic acid	Ascorbate; Ascorbic acid; L-Ascorbate; L-Ascorbic acid; Vitamin C	C6 H8 O6	176.03183	1.866	cpd:C00072	map00053 Ascorbate and aldarate metabolism;map00480 Glutathione metabolism;map01100 Metabolic pathways;map01110 Biosynthesis of secondary metabolites	HMDB0000044	--	Organoheterocyclic compounds	Dihydrofurans	Furanones	--	--	--	Full match	No results	Full match	175.02458	60657878.64	20579794.01	24732011.92	27235790.47	35068320.84	35666468.48	82414094.75	65033745.51	159065438.3	196094627.7	136239015.2	284293491.6	0.220920091	-2.178403466	0.000479078	1	1.158025048	down
Com_1996_neg	Ethyl-��-D-glucuronide	--	C8 H14 O7	222.07374	2.781	--	--	--	--	--	--	--	--	--	--	Full match	Full match	No results	221.06648	4224265.087	3279433.936	4134427.159	3645223.52	2866290.86	4247188.928	12295127.16	16292523.42	37402819.39	30104551.89	34203457.48	85787528.03	0.103647755	-3.270239231	0.000496457	1	1.840055613	down
Com_6994_neg	FAHFA (18:2/7:0)	--	C25 H44 O4	408.32355	10.908	--	--	--	--	--	--	--	--	--	--	No results	Full match	No results	407.31628	100038.3259	94166.18867	132075.7689	141232.5798	91818.63109	150599.0973	1314326.413	421068.0247	477879.931	288575.608	447446.2471	351580.8419	0.215073321	-2.217099522	0.000599379	1	1.076894352	down
Com_842_neg	N'-(4-methoxybenzoyl)-2-[(1-naphthylmethyl)thio]acetohydrazide	--	C21 H20 N2 O3 S	381.11881	5.61	--	--	--	--	--	--	--	--	--	--	Invalid mass	No results	No results	380.11145	827629.226	2944496.637	3721677.446	1189410.835	1666188.852	1068712.054	13528352.01	66820760.07	280436683.9	91974628.27	19558137.24	12458014.67	0.023553356	-5.407923582	0.000634887	1	1.667323331	down
Com_130_neg	Palmitic acid	Hexadecanoic acid; Hexadecanoate; Hexadecylic acid; Palmitic acid; Palmitate; Cetylic acid	C16 H32 O2	256.23999	10.599	cpd:C00249	map00061 Fatty acid biosynthesis;map00062 Fatty acid elongation;map00071 Fatty acid degradation;map01040 Biosynthesis of unsaturated fatty acids;map01100 Metabolic pathways;map01212 Fatty acid metabolism	HMDB0000220	LMFA01010001	Lipids and lipid-like molecules	Fatty Acyls	Fatty acids and conjugates	Fatty Acyls [FA]	Fatty Acids and Conjugates [FA01]	Straight chain fatty acids [FA0101]	Full match	No results	No results	255.23268	32288793.19	35139874.81	96069050.11	306231938.9	41450382.82	162929140.6	1579254143	347914083.6	1172911762	567157386.7	919232545.7	819081922.6	0.12470682	-3.00338773	0.000674521	1	1.519578179	down
Com_2616_neg	Resorcinol	Resorcinol; Resorcin; 1,3-Benzenediol; 1,3-Dihydroxybenzene; m-Hydroquinone	C6 H6 O2	110.03662	5.19	cpd:C01751	--	--	--	--	--	--	--	--	--	Full match	No results	Full match	109.0293	1976898.31	1868702.838	2292210.099	2090090.443	2078531.982	2232383.118	7369224.821	3784772.108	7558332.421	15905944.11	10398442.84	10529453.38	0.22573684	-2.147286214	0.000745369	1	1.038988977	down
Com_2031_neg	DL-4-Hydroxyphenyllactic acid	--	C9 H10 O4	182.05784	5.36	--	--	--	--	--	--	--	--	--	--	Full match	Full match	Full match	181.05049	50364826.48	40261021.22	29669069	59695002.24	66554241.6	72658825.66	4746629.553	13970079.68	8515689.002	27121566.75	10106356.32	15748887.27	3.979630167	1.992634365	0.000747795	1	1.701046832	up
Com_819_neg	N-Acetyl-aspartic acid	--	C6 H9 N O5	175.04798	5.319	--	--	--	--	--	--	--	--	--	--	No results	No results	Full match	174.04071	12835006.68	46590963.82	25499961.24	29433901.37	11250536.98	57892483.41	2140026.707	16780101.96	2097429.509	2089661.155	1572399.703	2068923.379	6.86029357	2.778270315	0.000759071	0.944444444	1.080740601	up
Com_4757_neg	Vitamin B2	Riboflavin; Lactoflavin; 7,8-Dimethyl-10-ribitylisoalloxazine; Vitamin B2	C17 H20 N4 O6	376.13688	5.293	cpd:C00255	map00740 Riboflavin metabolism;map01100 Metabolic pathways;map01110 Biosynthesis of secondary metabolites	HMDB0000244	--	Organoheterocyclic compounds	Pteridines and derivatives	Alloxazines and isoalloxazines	--	--	--	No results	No results	Full match	375.12976	803692.4278	881951.618	992943.7069	701471.0372	815653.3689	824675.5863	3411463.177	11215579.65	3716618.293	18255533.84	8232694.156	3434019.222	0.104015192	-3.265133831	0.000777579	1	1.472156289	down
Com_588_neg	L-Threonic acid	--	C4 H8 O5	136.03704	1.534	--	--	--	--	--	--	--	--	--	--	Full match	Full match	No results	135.02991	16787785.02	12877759.68	49578097.54	22699445.73	21256468.73	27467508.07	102224267.8	83625360.59	125430095	56667771.09	57544789.73	46652824.98	0.319111777	-1.647866242	0.000807915	0.972222222	1.085315087	down
Com_886_neg	DL-Arginine	--	C6 H14 N4 O2	174.11151	1.36	--	--	--	--	--	--	--	--	--	--	Full match	Full match	Full match	173.10425	173463702.5	196152960.5	170402537.2	104442671.4	135854534.8	127790874.4	41075490.95	25229780.85	13549774.77	38853990.16	44745324.23	8046361.987	5.295063865	2.404648085	0.000867417	1	1.295990659	up
Com_12479_neg	Adipamide	--	C6 H12 N2 O2	144.08957	2.497	--	--	--	LMFA08010017	--	--	--	Fatty Acyls [FA]	Fatty amides [FA08]	Primary amides [FA0801]	No results	No results	Full match	143.08229	574415.9863	498164.6667	621441.5222	520603.471	490775.3712	548367.3127	1924015.503	3992731.963	958210.8037	2229560.117	1565335.417	2359543.39	0.249725162	-2.0015869	0.000908184	1	1.617330069	down
Com_5874_neg	2-(Formylamino)Benzoic Acid	--	C8 H7 N O3	165.04248	5.962	--	--	HMDB0004089	--	Benzenoids	Benzene and substituted derivatives	Benzoic acids and derivatives	--	--	--	No results	No results	Full match	164.03519	9081856.887	5112129.511	10635902.43	5083786.843	3933795.06	7022836.28	3866782.882	2044621.466	1200843.188	2013256.764	803347.251	2016583.97	3.421416234	1.774593627	0.000989356	1	1.540466217	up
Com_8983_neg	Coenzyme A	CoA; Coenzyme A; CoA-SH	C21 H36 N7 O16 P3 S	767.1152	5.087	cpd:C00010	map00071 Fatty acid degradation;map00332 Carbapenem biosynthesis;map00770 Pantothenate and CoA biosynthesis;map01100 Metabolic pathways;map01130 Biosynthesis of antibiotics	HMDB0001423	--	Nucleosides, nucleotides, and analogues	Purine nucleotides	Purine ribonucleotides	--	--	--	Full match	Full match	No results	766.10822	7050200.941	4971456.748	512312.8062	5590203.858	5932709.01	2214201.44	203880.7616	218215.1788	203900.8462	215339.5676	265019.9136	176776.2058	20.47417967	4.355733744	0.0009972	1	1.690252682	up
Com_2646_neg	5-[(Benzoyloxy)methyl]-4,5,6-trihydroxy-2-cyclohexen-1-yl benzoate	--	C21 H20 O7	430.13208	1.988	--	--	--	--	--	--	--	--	--	--	Invalid mass	No results	No results	429.12476	12479642.87	9292420.992	13281370.49	7829140.49	11610740.16	9171651.1	15539495.03	23687889.87	34247935.01	34157499.01	50817754.49	54338990.49	0.299192145	-1.740855795	0.001067612	1	1.485074354	down
Com_1447_neg	Pantetheine	Pantetheine; (R)-Pantetheine	C11 H22 N2 O4 S	278.12976	5.532	cpd:C00831	map00332 Carbapenem biosynthesis;map00770 Pantothenate and CoA biosynthesis;map01130 Biosynthesis of antibiotics	HMDB0003426	--	Organic acids and derivatives	Carboxylic acids and derivatives	Amino acids, peptides, and analogues	--	--	--	No results	No results	Full match	277.12253	100261099.8	109320626.1	59786101.12	69127037.3	83900009.18	115555684.6	23394170.58	25732304.07	4052264.654	7559297.24	16508937.66	3881329.619	6.630861644	2.729196353	0.001134416	1	1.637390594	up
Com_4366_neg	Lauric acid ethyl ester	--	C14 H28 O2	228.20881	9.79	--	--	HMDB0033788	--	Lipids and lipid-like molecules	Fatty Acyls	Fatty acid esters	--	--	--	Full match	No results	Full match	227.20163	1212661.14	852622.3192	1252991.024	4233935.225	681811.6123	1960236.173	10018396.11	3963511.635	17823617.68	3143220.7	19441385.67	19980660.7	0.137073401	-2.866979446	0.001285199	0.944444444	1.36925214	down
Com_1438_neg	Epinephrine bitartrate	--	C13 H19 N O9	333.10584	5.348	--	--	HMDB0000068	--	Benzenoids	Phenols	Benzenediols	--	--	--	No results	No results	Full match	332.09839	36304389.71	80250490.58	58702465.16	33716310.55	43067679.06	116214072.1	3232716.934	21186160.09	2129770.195	17305130.56	3836671.108	2191247.594	7.382575837	2.884124271	0.001366674	1	1.452241618	up
Com_5823_neg	LPE 18:0	--	C23 H48 N O7 P	481.31661	10.368	--	--	--	LMGP02050038	--	--	--	Glycerophospholipids [GP]	Glycerophosphoethanolamines [GP02]	Monoacylglycerophosphoethanolamines [GP0205]	No results	Full match	Full match	480.30927	315244.8894	128512.8462	174785.6763	251004.9881	137391.9204	177702.1113	8458192.956	696644.5064	6798008.743	1165390.845	14088212.51	14991961.13	0.025642493	-5.285319649	0.001399638	1	1.48317107	down
Com_11242_neg	PMeOH (18:2-18:2)	--	C40 H71 O8 P	710.49013	10.136	--	--	--	--	--	--	--	--	--	--	No results	Full match	No results	709.48285	256978.3413	212603.965	223130.1215	261813.3937	200388.4222	201425.9394	8016053.191	2660461.244	1337095.57	631036.2829	1726629.833	1644965.321	0.084685298	-3.561744657	0.001404901	1	1.634320879	down
Com_10046_neg	Thymidine	Thymidine; Deoxythymidine	C10 H14 N2 O5	242.09016	4.272	cpd:C00214	map00240 Pyrimidine metabolism;map01100 Metabolic pathways	HMDB0000273	--	Nucleosides, nucleotides, and analogues	Pyrimidine nucleosides	Pyrimidine 2'-deoxyribonucleosides	--	--	--	Full match	No results	Full match	241.08293	2842452.431	5114515.721	3298371.82	1423154.884	1334642.399	1801157.017	542500.8732	458902.0993	956687.207	841493.6321	1190979.049	485077.9129	3.533414559	1.821063024	0.001424755	1	1.157317814	up
Com_7666_neg	Chenodeoxycholic Acid	Chenodeoxycholate; Chenodeoxycholic acid; 3alpha,7alpha-Dihydroxy-5beta-cholanic acid; Chenodiol	C24 H40 O4	438.29793	10.032	cpd:C02528	map01100 Metabolic pathways	HMDB0000518	LMST04010032	Lipids and lipid-like molecules	Steroids and steroid derivatives	Bile acids, alcohols and derivatives	Sterol Lipids [ST]	Bile acids and derivatives [ST04]	C24 bile acids, alcohols, and derivatives [ST0401]	Invalid mass	No results	No results	437.29062	234325.0703	163950.1247	194139.029	207173.588	177215.6026	179090.2675	1108376.341	444469.4479	1285418.046	406400.2565	1561404.683	1783019.36	0.17542544	-2.511070118	0.001427821	1	1.307555456	down
Com_4927_neg	Indole-3-butyric acid	Indolebutyric acid; Indole-3-butyric acid; IBA	C12 H13 N O2	203.09452	5.812	cpd:C11284	--	HMDB0002096	--	Organoheterocyclic compounds	Indoles and derivatives	Indoles	--	--	--	Full match	No results	No results	202.08731	12913182.74	19484934.11	7982313.375	8212827.995	14534590.03	10782492.07	10034271.02	1838985.844	1509751.482	2148597.51	1402723.252	2306351.572	3.841357879	1.941616378	0.001800369	0.944444444	1.433871294	up
Com_890_neg	3-Methoxytyramine	3-Methoxytyramine	C9 H13 N O2	167.09448	2.005	cpd:C05587	map00350 Tyrosine metabolism;map01100 Metabolic pathways	HMDB0000022	--	Benzenoids	Phenols	Methoxyphenols	--	--	--	No results	No results	Full match	166.08688	2171949.31	1633608.674	2021932.651	1835429.416	1561815.429	1526052.58	20772451.08	5093835.985	13403057.9	117828920.5	56728903.42	25273168.13	0.0449635	-4.475101842	0.001853731	1	1.208680197	down
Com_9057_neg	beta-Nicotinamide mononucleotide	Nicotinamide D-ribonucleotide; NMN; Nicotinamide mononucleotide; Nicotinamide ribonucleotide; Nicotinamide nucleotide; beta-Nicotinamide D-ribonucleotide; beta-Nicotinamide ribonucleotide; beta-Nicotinamide mononucleotide	C11 H15 N2 O8 P	334.05671	1.623	cpd:C00455	map00760 Nicotinate and nicotinamide metabolism;map01100 Metabolic pathways	HMDB0000229	--	Nucleosides, nucleotides, and analogues	Pyridine nucleotides	Nicotinamide nucleotides	--	--	--	No results	No results	Full match	333.04935	858770.2351	940970.6503	905875.8079	950031.5196	822510.1053	712479.8615	1756959.695	1808182.584	6320301.381	3791275.494	5395630.502	7254648.139	0.197160277	-2.342559181	0.001861155	1	1.542672321	down
Com_12863_neg	L-Palmitoylcarnitine	L-Palmitoylcarnitine	C23 H45 N O4	399.33458	7.309	cpd:C02990	map00071 Fatty acid degradation;map01212 Fatty acid metabolism	HMDB0000222	LMFA07070079	Lipids and lipid-like molecules	Fatty Acyls	Fatty acid esters	Fatty Acyls [FA]	Fatty esters [FA07]	Fatty acyl carnitines [FA0707]	No results	No results	Full match	398.3273	239225.2804	233605.0549	347715.3226	223411.8616	159005.6935	275373.4231	511929.2056	514821.2581	501580.9604	709624.821	1123186.965	335336.617	0.399930936	-1.322177213	0.001920134	0.972222222	1.014606691	down
Com_8282_neg	L-Carnitine	L-Carnitine; L-gamma-Trimethyl-beta-hydroxybutyrobetaine; Vitamin BT; 3-Carboxy-2-hydroxy-N,N,N-trimethyl-1-propanaminium hydroxide, inner salt; Levocarnitine; (R)-Carnitine	C7 H15 N O3	161.10501	1.53	cpd:C00318	--	HMDB0000062	--	Organic nitrogen compounds	Organonitrogen compounds	Quaternary ammonium salts	--	--	--	No results	No results	Full match	160.09781	4972858.741	4436966.159	4130969.635	4455875.53	3032746.587	6768146.633	2033240.828	2002684.773	2533369.156	2326985.356	3998246.652	1989447.703	1.867616969	0.901198602	0.002076561	0.972222222	1.227853847	up
Com_717_neg	Caprylic acid	Octanoic acid; Caprylic acid; Octylic acid	C8 H16 O2	144.11486	6.177	cpd:C06423	map00061 Fatty acid biosynthesis;map01100 Metabolic pathways	HMDB0000482	LMFA01010008	Lipids and lipid-like molecules	Fatty Acyls	Fatty acids and conjugates	Fatty Acyls [FA]	Fatty Acids and Conjugates [FA01]	Straight chain fatty acids [FA0101]	Full match	No results	Full match	143.10747	133948078.5	79433723.52	81548929.15	66231617.41	53836391.01	93495429.83	373268595.6	153218793.4	118267052.2	212566949.9	206642664.7	159231433.3	0.415709651	-1.266351855	0.002235386	0.972222222	1.239295367	down
Com_3473_neg	gamma-Glutamylcysteine	gamma-L-Glutamyl-L-cysteine; L-gamma-Glutamylcysteine; 5-L-Glutamyl-L-cysteine; gamma-Glutamylcysteine	C8 H14 N2 O5 S	250.06226	2.046	cpd:C00669	map00480 Glutathione metabolism;map01100 Metabolic pathways	HMDB0001049	--	Organic acids and derivatives	Carboxylic acids and derivatives	Amino acids, peptides, and analogues	--	--	--	No results	No results	Full match	249.05505	3987293.488	2076654.442	686291.1634	1521900.451	1851433.886	1645176.397	12248757.03	4853537.528	40237420.88	4261913.593	33488595.3	9806724.187	0.112193443	-3.155939731	0.002276527	1	1.275005161	down
Com_125_neg	2'-Deoxyinosine	--	C10 H12 N4 O4	252.08429	1.684	--	--	HMDB0000071	--	Nucleosides, nucleotides, and analogues	Purine nucleosides	Purine 2'-deoxyribonucleosides	--	--	--	Invalid mass	No results	No results	251.07715	811724062.3	513985992.8	427088744	626733156.9	600554967.7	888841478.6	980509534.1	1000003629	2478580491	2266987022	1139180334	2106633697	0.387983279	-1.365933619	0.002419149	1	1.157490912	down
Com_4461_neg	20-Hydroxy-(5Z,8Z,11Z,14Z)-eicosatetraenoic acid	--	C20 H32 O3	320.23496	9.072	--	--	HMDB0005998	--	Lipids and lipid-like molecules	Fatty Acyls	Fatty acids and conjugates	--	--	--	Full match	No results	Full match	319.22772	752690.2573	573094.9558	994565.55	1118744.827	548430.5421	772399.3295	47204637.01	6306573.34	3563319.273	4000575.233	11945376.6	3026202.937	0.06259215	-3.997874461	0.0024538	1	1.417201138	down
Com_13834_neg	Deoxycholic acid	Deoxycholic acid; Deoxycholate; 3alpha,12alpha-Dihydroxy-5beta-cholanate; 3alpha,12alpha-Dihydroxy-5beta-cholanic acid	C24 H40 O4	392.29213	10.464	cpd:C04483	--	HMDB0000626	LMST04010040	Lipids and lipid-like molecules	Steroids and steroid derivatives	Bile acids, alcohols and derivatives	Sterol Lipids [ST]	Bile acids and derivatives [ST04]	C24 bile acids, alcohols, and derivatives [ST0401]	Full match	No results	Full match	391.285	157450.9937	131721.5072	131233.0545	169571.6607	165080.7764	183338.5581	497174.9616	250235.6867	814754.2563	977046.1206	2041776.703	750523.9629	0.176009471	-2.506275036	0.002510166	1	1.357496007	down
Com_474_neg	Tetracycline	Tetracycline	C22 H24 N2 O8	444.15318	5.756	cpd:C06570	map01130 Biosynthesis of antibiotics	HMDB0014897	--	Phenylpropanoids and polyketides	Tetracyclines	_	--	--	--	Full match	No results	No results	443.1459	857867.8671	455739.8301	1764625.077	555032.353	495802.9579	882192.4761	131488709.9	34684535.41	6714424.073	21289999.85	3722327.386	3678119.123	0.024860142	-5.330021658	0.002639183	1	1.152805197	down
Com_811_neg	D-2-Aminoadipic acid	--	C6 H11 N O4	161.06862	4.292	--	--	--	--	--	--	--	--	--	--	No results	No results	Full match	160.06149	139179972.7	243799932.4	138162153.5	189296483	114937864.1	214386124.3	36484836.88	143569679.8	13689662.56	20431948.19	21748038.35	13496371.55	4.168712573	2.059601904	0.003124095	0.916666667	1.456061518	up
Com_3639_neg	Methyl beta-D-galactopyranoside	Methyl beta-D-galactoside; Methyl beta-D-galactopyranoside	C7 H14 O6	194.07867	2.419	cpd:C03619	map02010 ABC transporters	--	--	--	--	--	--	--	--	No results	No results	Full match	193.07141	4491908.847	3858253.138	4316987.519	3864113.037	3932056.532	3700164.463	20111338.05	34723889.48	12896115.9	26979251.2	11267375.53	5783578.359	0.216205697	-2.209523554	0.003452413	1	1.51310159	down
Com_3316_neg	Isobutyryl carnitine	--	C11 H21 N O4	231.14698	6.059	--	--	--	--	--	--	--	--	--	--	No results	No results	Full match	230.13963	2492330.98	3427686.577	21777550.44	2478948.263	1765993.26	3246795.8	19902599.71	19653470.11	14495961.91	42535977.6	36058175.99	9804046.119	0.247028769	-2.017249027	0.003540523	0.888888889	1.377293063	down
Com_145_neg	Azelaic acid	Azelaic acid; Nonanedioic acid; 1,7-Heptanedicarboxylic acid	C9 H16 O4	142.09928	6.384	cpd:C08261	--	HMDB0000784	LMFA01170054	Lipids and lipid-like molecules	Fatty Acyls	Fatty acids and conjugates	Fatty Acyls [FA]	Fatty Acids and Conjugates [FA01]	Dicarboxylic acids [FA0117]	Invalid mass	No results	No match	187.09749	28784868.09	22790370.4	25931605.09	22526062.56	19273507.34	39424691.43	169751074.5	44656715.41	933096005.7	1567362052	1567382376	1152478247	0.029206825	-5.097550655	0.003612213	1	1.413659419	down
Com_1067_neg	ethyl 3-[(1-benzyl-4-piperidyl)amino]-2-cyanoacrylate	--	C18 H23 N3 O2	313.17891	10.11	--	--	--	--	--	--	--	--	--	--	Full match	No results	No results	312.17163	57696187.41	14467161.63	22569495.87	45274039.73	55208673.37	22285972	365418944.2	190126015	144799938.9	53471674.67	86879415.3	85379272.74	0.234863773	-2.090103894	0.003892986	0.944444444	1.315794959	down
Com_7974_neg	13,14-dihydro-15-keto-tetranor Prostaglandin E2	--	C16 H26 O5	280.17055	10.073	--	--	--	--	--	--	--	--	--	--	Invalid mass	No results	No results	279.16327	1792917.231	1030763.716	1172298.418	1112755.869	1596684.347	806302.8154	11021930.16	6975903.38	3724607.091	2374766.825	1951596.807	9371293.939	0.212075143	-2.237352559	0.004033373	1	1.360026088	down
Com_671_neg	2-Oxobutyric acid	2-Oxobutanoate; 2-Ketobutyric acid; 2-Oxobutyric acid; 2-Oxobutyrate; 2-Oxobutanoic acid; alpha-Ketobutyric acid; alpha-Ketobutyrate	C4 H6 O3	102.0316	1.799	cpd:C00109	map00260 Glycine, serine and threonine metabolism;map00270 Cysteine and methionine metabolism;map00290 Valine, leucine and isoleucine biosynthesis;map00640 Propanoate metabolism;map00660 C5-Branched dibasic acid metabolism;map01100 Metabolic pathways;map01110 Biosynthesis of secondary metabolites;map01130 Biosynthesis of antibiotics;map01210 2-Oxocarboxylic acid metabolism;map01230 Biosynthesis o…	HMDB0000005	--	Organic acids and derivatives	Keto acids and derivatives	Short-chain keto acids and derivatives	--	--	--	Full match	No results	Full match	101.02431	34278058.16	26109974.16	28937836.79	19587977.7	28489624.29	31502922.56	48288073.47	33596695.94	56712172.57	76270567.83	115804636.1	63605559.04	0.428394483	-1.222988193	0.00405915	0.972222222	1.089849928	down
Com_2313_neg	2-Amino-3-(4-hydroxy-3-methoxyphenyl)propanoic acid	--	C10 H13 N O4	211.08431	4.294	--	--	--	--	--	--	--	--	--	--	Full match	No results	Full match	210.07709	6037122.067	5890038.744	7180921.426	4780069.344	7351988.707	3484570.677	16238805.79	38953998.33	12047574.24	21054628.24	13320642.88	7567951.509	0.31803962	-1.652721594	0.004062005	1	1.16647883	down
Com_3993_neg	O-Phosphoserine	--	C3 H8 N O6 P	185.00871	1.399	--	--	HMDB0000272	--	Organic acids and derivatives	Carboxylic acids and derivatives	Amino acids, peptides, and analogues	--	--	--	No results	Full match	Full match	184.00128	15069269.61	12865865.26	10704447.89	19222912.03	26184619.2	12215701.58	9906980.574	8017832.217	6747809.78	10153961.25	4052997.861	3722970.485	2.259555136	1.176038761	0.004236998	1	1.069217255	up
Com_9889_neg	FAHFA (18:1/2:0)	--	C20 H36 O4	340.26095	10.993	--	--	--	--	--	--	--	--	--	--	No results	Full match	No results	339.25385	145862.5324	165991.4095	127762.4687	157355.3623	124243.9259	126386.2973	1052006.499	540881.2808	1222850.455	322280.7966	795143.4042	5982482.935	0.085481274	-3.548247785	0.004419969	1	1.286399598	down
Com_3321_neg	N-Acetyl-L-phenylalanine	N-Acetyl-L-phenylalanine	C11 H13 N O3	207.08937	5.863	cpd:C03519	map00360 Phenylalanine metabolism	HMDB0000512	--	Organic acids and derivatives	Carboxylic acids and derivatives	Amino acids, peptides, and analogues	--	--	--	Full match	Full match	Full match	206.08211	26175888.6	29225478.3	22390342.12	38288678.98	15267130.8	29677804.86	26240013.86	7206842.468	2995535.751	4396245.627	3236632.179	3688580.793	3.371280191	1.753296536	0.004475644	0.916666667	1.357131221	up
Com_4755_neg	SM (d14:1/13:0)	--	C32 H65 N2 O6 P	650.46107	7.998	--	--	--	--	--	--	--	--	--	--	No results	Invalid mass	No results	649.45386	198642.1184	175873.1375	275487.9771	169798.5637	133799.3266	157396.1548	42656613.02	975815.1441	1301261.242	6401950.01	2674173.216	1054879.133	0.020176219	-5.631200352	0.004509855	1	1.484507323	down
Com_5630_neg	XMP	Xanthosine 5'-phosphate; Xanthylic acid; XMP; (9-D-Ribosylxanthine)-5'-phosphate	C10 H11 N4 O9 P	362.0254	2.886	cpd:C00655	map00230 Purine metabolism;map01100 Metabolic pathways;map01110 Biosynthesis of secondary metabolites	HMDB0001554	--	Nucleosides, nucleotides, and analogues	Purine nucleotides	Purine ribonucleotides	--	--	--	No results	No results	Full match	361.01797	8104035.869	10571740.14	7798212.286	9966439.33	11312600.94	7907325.148	6921765.706	3458928.769	5531858.294	4062706.167	2492082.258	1869634.975	2.287069409	1.19350015	0.004658509	1	1.31211961	up
Com_6984_neg	4-Hydroxy-3- methoxyphenylglycol sulfate	--	C9 H12 O7 S	264.03017	4.975	--	--	--	--	--	--	--	--	--	--	Full match	No results	Full match	263.02277	870955.175	835772.8217	550119.7849	643853.9405	1196040.032	1369781.84	1500689.283	1141190.411	5274982.822	3439981.808	5008188.766	6392803.767	0.240204007	-2.05766788	0.0049971	0.944444444	1.16076011	down
Com_8740_neg	Estrone	Estrone; 3-Hydroxy-1,3,5(10)-estratrien-17-one	C18 H22 O2	316.16335	5.645	cpd:C00468	map01100 Metabolic pathways	HMDB0000145	LMST02010004	Lipids and lipid-like molecules	Steroids and steroid derivatives	Estrane steroids	Sterol Lipids [ST]	Steroids [ST02]	C18 steroids (estrogens) and derivatives [ST0201]	Invalid mass	No results	No results	315.15594	6966209.149	5026303.891	2894500.862	1635785.454	868984.9383	2943960.409	1470854.766	1278220.825	377187.5822	634175.6863	561393.8422	363882.2482	4.339944901	2.117676726	0.005357162	0.944444444	1.238267741	up
Com_7783_neg	7-Hydroxy-4-chromone	--	C9 H6 O3	162.03145	6.148	--	--	--	--	--	--	--	--	--	--	No results	No results	Full match	161.02417	1777512.737	1256459.341	1982098.732	1465086.147	1173108.113	1742763.459	3547488.949	1900398.224	3258103.857	3609831.801	2134932.493	6045840.154	0.458467775	-1.125107762	0.006001292	0.972222222	1.226061056	down
Com_2647_neg	2-Aminoadipic acid	--	C6 H11 N O4	161.06861	1.58	--	--	HMDB0000510	--	Organic acids and derivatives	Carboxylic acids and derivatives	Amino acids, peptides, and analogues	--	--	--	Full match	Full match	Full match	160.06131	8617726.467	8033532.446	11982198.17	8854374.632	8048109.07	10411919.54	30206501.39	28465579.23	19273109.57	42958822.53	17222746.64	10301591.24	0.376935135	-1.407611818	0.006244207	0.944444444	1.342205346	down
Com_4051_neg	Kynurenic acid	4-Hydroxy-2-quinolinecarboxylic acid; Kynurenic acid; Kynurenate	C10 H7 N O3	189.04251	5.559	cpd:C01717	map00380 Tryptophan metabolism;map01100 Metabolic pathways	HMDB0000715	--	Organoheterocyclic compounds	Quinolines and derivatives	Quinoline carboxylic acids	--	--	--	No results	No results	Full match	188.03514	3511124.528	3304582.545	2422553.828	2663779.539	2944847.353	3353558.135	595801.9953	1140934.22	494450.2967	2961347.608	767764.2961	419668.7693	2.852749144	1.512352889	0.006302068	0.916666667	1.01078993	up
Com_1797_neg	7-Hydroxy-3,4-dihydrocarbostyril	--	C9 H9 N O2	163.06311	5.64	--	--	--	--	--	--	--	--	--	--	No results	No results	Full match	162.05597	25049285.6	20727658.91	22887775.08	25092677.27	25899190.78	27549071.17	12014533.54	8904991.373	11470459.73	16463294.17	20810388.9	6686830.082	1.928024873	0.947123663	0.00664536	0.972222222	1.054204759	up
Com_7707_neg	NG,NG-Dimethyl-L-arginine	NG,NG-Dimethyl-L-arginine; N,N-Dimethylarginine; Nomega,Nomega-Dimethyl-L-arginine; ADMA	C8 H20 Cl2 N4 O2	274.09541	5.774	cpd:C03626	--	HMDB0001539	--	Organic acids and derivatives	Carboxylic acids and derivatives	Amino acids, peptides, and analogues	--	--	--	No results	No results	Full match	273.08804	9546783.095	3056817.286	2720047.317	6261133.923	3105669.393	6520253.588	3500473.142	2591207.52	931730.325	1759928.622	1402025.726	867190.7731	2.823844937	1.497660869	0.006841737	0.916666667	1.337828052	up
Com_1272_neg	7,8-Dihydrofolate	Dihydrofolate; Dihydrofolic acid; 7,8-Dihydrofolate; 7,8-Dihydrofolic acid; 7,8-Dihydropteroylglutamate	C19 H21 N7 O6	443.15535	5.763	cpd:C00415	map00670 One carbon pool by folate;map00790 Folate biosynthesis;map01100 Metabolic pathways	HMDB0001056	--	Organic acids and derivatives	Carboxylic acids and derivatives	Amino acids, peptides, and analogues	--	--	--	No results	No results	Full match	442.14807	430346.0683	399160.624	684528.2136	424056.3863	391953.1926	740233.1287	32630446.85	11622645.28	1747468.544	5216805.017	1341920.826	1867710.347	0.056410932	-4.14788142	0.006905733	1	1.066833682	down
Com_3916_neg	2-Hydroxycinnamic acid	--	C9 H8 O3	164.04729	5.403	--	--	HMDB0134028	--	Phenylpropanoids and polyketides	Cinnamic acids and derivatives	Hydroxycinnamic acids and derivatives	--	--	--	Full match	No results	Full match	163.04005	11622688.77	9680945.855	12175514.38	13448899.1	13385256.24	11596839.02	4193381.042	7033957.137	3255028.023	10865445.42	5270066.97	6563822.32	1.934019736	0.951602517	0.007119176	0.972222222	1.271617142	up
Com_1764_neg	Cyclamic acid	--	C6 H13 N O3 S	179.06149	5.64	--	--	HMDB0031340	--	Organic acids and derivatives	Sulfamic acid derivatives	Cyclamates	--	--	--	Full match	No results	Full match	178.05421	40756136.13	2593217.383	2192640.078	3608361.773	4888508.223	85752544.79	733086.9362	1097857.613	429313.2188	578378.0255	520310.419	336133.7403	37.83176824	5.241526304	0.007143021	1	1.460183406	up
Com_509_neg	16-Hydroxyhexadecanoic acid	--	C16 H32 O3	272.23496	9.814	--	--	HMDB0006294	--	Lipids and lipid-like molecules	Fatty Acyls	Fatty acids and conjugates	--	--	--	Full match	No results	No results	271.2276	12560786.49	26143290.85	93741383.8	112190278	6948967.441	40398958.91	372643701	98754343.48	337520490.8	75262430.42	309405072.9	243465895.9	0.203182403	-2.299152634	0.007168514	0.916666667	1.309385307	down
Com_2328_neg	FAHFA (18:2/20:4)	--	C38 H62 O4	582.46249	10.279	--	--	--	--	--	--	--	--	--	--	No results	Full match	No results	581.4552	172299.8373	136948.2074	2402390.07	12805836.74	194122.8895	7739010.767	61297076.59	10161216.4	49446386.12	32860082.08	61877866.55	18464033.47	0.100170616	-3.319468721	0.007535348	0.972222222	1.454224675	down
Com_9810_neg	D-Glucuronic acid	D-Glucuronic acid	C6 H10 O7	194.03453	1.856	cpd:C16245	--	HMDB0000127	--	Organic oxygen compounds	Organooxygen compounds	Carbohydrates and carbohydrate conjugates	--	--	--	No results	Invalid mass	No results	193.02728	331514.2606	361056.5655	338035.3741	332910.3908	316479.284	227024.8111	6460547.195	509634.2951	6432349.003	1273950.968	1612078.819	991729.8692	0.11035814	-3.179735043	0.007753705	1	1.451613547	down
Com_1847_neg	trans-10-Heptadecenoic Acid	--	C17 H32 O2	268.24007	10.416	--	--	--	--	--	--	--	--	--	--	Full match	No results	No results	267.23288	869931.0293	1261291.813	4950401.232	15181772.67	1232377.771	5639348.516	30662519.27	6047284.313	36118754.94	10016883.75	40570131.45	19205473.85	0.204283474	-2.291355598	0.007837991	0.944444444	1.219722947	down
Com_9577_neg	2-Methylbutyl beta-D-glucopyranoside	--	C11 H22 O6	296.14662	4.894	--	--	--	--	--	--	--	--	--	--	Invalid mass	No results	No results	295.1395	1290082.171	1042282.699	998203.6827	999610.922	1596027.976	1424901.959	3201270.089	1165591.453	4009926.677	4906168.688	5675376.135	2331147.366	0.34529304	-1.534106841	0.008125066	0.916666667	1.284023685	down
Com_4919_neg	N-Acetyl-L-leucine	N-Acetyl-L-leucine	C8 H15 N O3	173.10528	5.831	cpd:C02710	--	HMDB0011756	--	Organic acids and derivatives	Carboxylic acids and derivatives	Amino acids, peptides, and analogues	--	--	--	No results	No results	Full match	172.09807	11222052.55	9217467.691	21337430.82	10104618.31	8568363.877	15055180.06	8930506.238	9677969.318	3288622.103	5128630.993	5214711.403	3461751.989	2.114859312	1.080561694	0.008158643	0.916666667	1.158045743	up
Com_7502_neg	4-Ethylphenol	4-Ethylphenol; p-Ethylphenol	C8 H10 O	122.07287	9.975	cpd:C13637	--	HMDB0029306	--	Benzenoids	Phenols	1-hydroxy-2-unsubstituted benzenoids	--	--	--	Full match	No results	No results	121.0656	173360.1222	125006.4616	1131313.128	2100895.278	126882.101	983041.9449	5208877.553	2340830.565	11073289.5	1450930.124	1525217.673	5516986.813	0.171134253	-2.546799546	0.008713388	0.944444444	1.239815155	down
Com_4091_neg	(R)-3-Hydroxy myristic acid	--	C14 H28 O3	244.20366	8.341	--	--	--	--	--	--	--	--	--	--	Full match	No results	No results	243.19647	1704618.02	1674072.532	3702241.755	5077591.459	1390849.17	1016628.503	15338110.82	16548256.69	4937650.565	12777880.51	4564128.893	2616020.905	0.256524762	-1.962830002	0.009271871	0.888888889	1.136466233	down
Com_1268_neg	4-Acetamidobutanoic acid	--	C6 H11 N O3	145.07382	3.789	--	--	HMDB0003681	--	Organic acids and derivatives	Carboxylic acids and derivatives	Amino acids, peptides, and analogues	--	--	--	Full match	Full match	Full match	144.06654	70727620.51	17438033.8	22033842.06	80327226.76	54591569.18	137208445.9	23714617.26	13321211.83	12508176	16511523.31	13162053.28	9331489.147	4.317682101	2.110257026	0.009321771	0.944444444	1.304909018	up
Com_2053_neg	LPC 18:0	--	C26 H54 N O7 P	569.3693	10.521	--	--	--	LMGP01050076	--	--	--	Glycerophospholipids [GP]	Glycerophosphocholines [GP01]	Monoacylglycerophosphocholines [GP0105]	No results	Invalid mass	No results	568.36188	191918.466	146333.1167	126472.3189	136159.1008	275225.7914	201856.1771	518588.5528	509613.2415	6631207.25	2583801.201	72883291.83	12000781.86	0.011331817	-6.463476984	0.00994398	1	1.274629316	down
Com_4579_neg	Resolvin E1	Resolvin E1; 5S,12R,18R-Trihydroxy-6Z,8E,10E,14Z,16E-eicosapentaenoic acid	C20 H30 O5	350.20915	6.597	cpd:C18171	--	HMDB0010410	LMFA03140003	Lipids and lipid-like molecules	Fatty Acyls	Eicosanoids	Fatty Acyls [FA]	Eicosanoids [FA03]	Resolvin Es [FA0314]	Full match	No results	No results	349.20187	2803540.391	1640503.711	3721492.198	1600638.513	2191435.555	2282845.704	4731265.424	3910401.442	26104598.43	8273948.095	15537050.75	3813185.019	0.228320563	-2.130867297	0.010455865	1	1.173024473	down
Com_6313_neg	Pyridoxine	Pyridoxine; Pyridoxol	C8 H11 N O3	169.07375	5.792	cpd:C00314	map00750 Vitamin B6 metabolism;map01100 Metabolic pathways	HMDB0000239	--	Organoheterocyclic compounds	Pyridines and derivatives	Pyridoxines	--	--	--	Full match	Full match	Full match	168.06647	5604522.639	5954969.885	13788351.6	9707842.07	9594035.474	4649273.821	5725430.143	3796209.251	3505970.672	3733948.386	3240308.863	4512303.245	2.011040731	1.007942302	0.010592891	0.944444444	1.459057438	up
Com_1300_neg	Vanillyl alcohol	Vanillyl alcohol; 4-Hydroxy-3-methoxy-benzenemethanol; 4-Hydroxy-3-methoxybenzyl alcohol; 4-Hydroxy-3-methoxybenzenemethanol	C8 H10 O3	154.06291	5.778	cpd:C06317	--	HMDB0032012	--	Benzenoids	Phenols	Methoxyphenols	--	--	--	Full match	No results	No results	153.05557	22573685.81	18651036.08	26265768.98	21767643.91	16363431.26	21210487.22	34580342.01	65877937.82	21559892.53	131121644.6	58326741.67	71908671.16	0.330830068	-1.595837734	0.011790156	0.916666667	1.142825918	down
Com_14800_neg	Dehydrocholic acid	Dehydrocholic acid; 3,7,12-Triketo-5beta-cholanoic acid	C24 H34 O5	402.24025	7.252	cpd:C13154	--	--	LMST04010106	--	--	--	Sterol Lipids [ST]	Bile acids and derivatives [ST04]	C24 bile acids, alcohols, and derivatives [ST0401]	Full match	No results	Full match	401.23297	230727.4734	204659.721	474819.4973	186657.5684	218790.6132	230070.7455	879746.5862	471148.5651	704503.4016	1817043.173	288832.8607	449455.3201	0.335245319	-1.576710906	0.012316107	0.916666667	1.208771772	down
Com_3611_neg	OxPS (18:1-18:0+1O)	--	C42 H80 N O11 P	805.54756	10.851	--	--	--	--	--	--	--	--	--	--	No results	Full match	No results	804.54028	1270806.04	274877.4099	352676.2347	487014.5509	294890.3723	387984.9711	3031859.568	1046555.715	1366087.69	1369265.412	3424281.185	35868452.35	0.066547004	-3.909482468	0.013249133	0.972222222	1.215595124	down
Com_11197_neg	Riboflavin-5-phosphate	FMN; Riboflavin-5-phosphate; Flavin mononucleotide	C17 H21 N4 O9 P	456.10502	5.485	cpd:C00061	map00190 Oxidative phosphorylation;map00740 Riboflavin metabolism;map01100 Metabolic pathways;map01110 Biosynthesis of secondary metabolites	HMDB0001520	--	Nucleosides, nucleotides, and analogues	Flavin nucleotides	_	--	--	--	No results	No results	Full match	455.09775	3162053.022	1805442.099	4290196.638	2064640.191	3368579.519	1696025.294	313959.0742	963697.2394	499629.0041	2898598.548	1191445.5	415240.4463	2.608317497	1.383119492	0.013994611	0.916666667	1.157317048	up
Com_5637_neg	1,2,3-Benzenetricarboxylic acid	--	C9 H6 O6	210.0162	5.577	--	--	--	--	--	--	--	--	--	--	No results	No results	Full match	209.00893	4632372.186	3609149.175	8825067.515	2367725.229	3828877.688	5090199.291	8373038.148	5073919.111	8195263.631	10512619.37	7656176.795	17196750.22	0.497360139	-1.007637206	0.015122849	0.861111111	1.152004348	down
Com_13446_neg	Lysopc 17:0	--	C25 H52 N O7 P	509.34773	10.524	--	--	--	--	--	--	--	--	--	--	No results	No results	Full match	508.34045	150428.0493	115994.7243	117828.0391	128452.1179	115051.0229	118680.0713	489235.0019	358173.3646	237668.2391	211784.2419	2275882.237	360627.2967	0.189769575	-2.397679387	0.01513485	1	1.140170673	down
Com_6465_neg	4-tert-butylphenol	--	C10 H14 O	150.10423	6.319	--	--	HMDB0032063	--	Benzenoids	Benzene and substituted derivatives	Phenylpropanes	--	--	--	Full match	No results	No results	149.09691	543536.7014	607175.9328	737234.8255	344906.5841	349857.0991	728595.2878	24923166.28	1062382.562	1377285.02	1444390.483	4611202.603	2371695.07	0.092520121	-3.434089032	0.015182745	1	1.331835539	down
Com_9502_neg	alpha-D-Glucopyranosyl 2-O-(2-methylbutanoyl)-alpha-D-glucopyranoside	--	C17 H30 O12	472.179	5.614	--	--	--	--	--	--	--	--	--	--	Invalid mass	No results	No results	471.17184	591767.573	389791.5929	415653.205	456655.2538	373462.8851	483098.3269	1147644.383	8033968.987	821242.43	2086803.448	1574612.025	692782.5361	0.188787259	-2.405166692	0.015813055	1	1.094013491	down
Com_9912_neg	LPE 17:0	--	C22 H46 N O7 P	467.30058	10.033	--	--	--	LMGP02050030	--	--	--	Glycerophospholipids [GP]	Glycerophosphoethanolamines [GP02]	Monoacylglycerophosphoethanolamines [GP0205]	No results	Full match	Full match	466.29318	153469.0787	113324.9639	127877.7707	137672.6346	122494.2757	122718.86	735977.3893	306864.7906	370360.327	233810.2906	1942245.806	5953564.99	0.081480872	-3.617394777	0.016729552	1	1.091764656	down
Com_522_neg	4-Toluenesulfonic acid	--	C7 H8 O3 S	172.01925	5.499	--	--	--	--	--	--	--	--	--	--	No results	Full match	No results	171.0119	29574425.96	33108085.73	14161870.14	22165939.67	241917264.1	73203811.62	6543366.144	25989188.23	4467411.26	21959336.76	6221303.262	6756108.938	5.756885056	2.525288407	0.016888565	0.916666667	1.036281595	up
Com_14607_neg	7Z, 10Z, 13Z, 16Z, 19Z-docosapentaenoic acid	--	C22 H34 O2	330.25726	9.828	--	--	--	--	--	--	--	--	--	--	No results	No results	Full match	329.24979	202806.4681	167316.0393	639209.7141	638143.0719	141576.9053	330927.2859	2008453.206	555564.3303	1758925.35	303825.0853	1220944.267	844698.1734	0.316773682	-1.658475618	0.017231614	0.861111111	1.150264451	down
Com_24_neg	Gluconic acid	--	C6 H12 O7	196.05795	1.494	--	--	HMDB0000625	--	Organic oxygen compounds	Organooxygen compounds	Carbohydrates and carbohydrate conjugates	--	--	--	Full match	Full match	Full match	195.05061	188929933.7	75923230.36	241157272.8	165961307	141615338.5	135044302.6	1035516660	15297916497	598618747.6	411330500.9	505550079.2	518659650.4	0.051647019	-4.275171101	0.017678087	1	1.364413795	down
Com_980_neg	N-Acetyl-L-glutamic acid	N-Acetyl-L-glutamate; N-Acetyl-L-glutamic acid	C7 H11 N O5	189.06356	3.17	cpd:C00624	map00220 Arginine biosynthesis;map01100 Metabolic pathways;map01110 Biosynthesis of secondary metabolites;map01130 Biosynthesis of antibiotics;map01210 2-Oxocarboxylic acid metabolism;map01230 Biosynthesis of amino acids	HMDB0001138	--	Organic acids and derivatives	Carboxylic acids and derivatives	Amino acids, peptides, and analogues	--	--	--	No results	No results	Full match	188.05624	141993702.1	21204793.96	30392839.28	14242307.48	67033868.8	8208857.967	6799788.001	5004609.357	8552975.764	7624789.836	6476228.623	8902963.195	6.528310084	2.706709585	0.018718638	0.944444444	1.176317811	up
Com_2450_neg	PMeOH (18:1-18:1)	--	C40 H75 O8 P	714.52877	10.965	--	--	--	--	--	--	--	--	--	--	No results	Invalid mass	No results	713.52155	186431.2502	207245.8683	215428.2847	241756.3662	158799.8649	223041.6118	2123047.469	723496.6091	68455043.59	644464.5453	713304.0339	12752584.02	0.014432446	-6.114540327	0.019203828	1	1.411040137	down
Com_8756_neg	L-(+)-Arabinose	--	C5 H10 O5	150.05256	6.399	--	--	HMDB0000646	--	Organic oxygen compounds	Organooxygen compounds	Carbohydrates and carbohydrate conjugates	--	--	--	No results	No results	Full match	149.04529	1042900.594	976703.0997	1257834.678	931843.4387	745454.6378	1166220.726	12738868.68	1593778.055	8236648.742	2099440.289	3532083.525	1411724.332	0.2067015	-2.274379239	0.019532356	1	1.423203422	down
Com_1899_neg	FAHFA (18:1/20:3)	--	C38 H66 O4	586.49379	10.801	--	--	--	--	--	--	--	--	--	--	No results	Full match	No results	585.48651	183630.3804	349630.3002	7410166.482	17329189.8	1117719.747	15969374.93	33960865.27	7525416.411	79015585.02	34342703.53	58142582.41	32420245.59	0.172609758	-2.534414069	0.019909751	0.944444444	1.299373671	down
Com_4518_neg	4-chloro-1H-indazol-3-amine	--	C7 H6 Cl N3	167.02507	1.677	--	--	--	--	--	--	--	--	--	--	Full match	No results	No results	166.01779	10420534.14	7343650.719	24431715.46	7195702.692	5584312.887	12301508.2	7867996.266	1719368.541	5536391.698	2619037.716	7046847.028	2551614.871	2.460655933	1.299042944	0.020208186	0.888888889	1.077722882	up
Com_4143_neg	Feruloyl Putrescine	--	C14 H20 N2 O3	264.14735	5.387	--	--	--	--	--	--	--	--	--	--	No results	No results	Full match	263.14011	6959512.027	5301159.066	5984731.559	2449032.104	6055186.544	12375071.54	2424642.098	8906996.852	263919.4247	1042505.787	393182.4148	294432.6578	2.936037417	1.553870354	0.021797234	0.861111111	1.005745706	up
Com_418_neg	L-Histidine	L-Histidine; (S)-alpha-Amino-1H-imidazole-4-propionic acid	C6 H9 N3 O2	155.06929	1.403	cpd:C00135	map00340 Histidine metabolism;map00410 beta-Alanine metabolism;map00970 Aminoacyl-tRNA biosynthesis;map01100 Metabolic pathways;map01110 Biosynthesis of secondary metabolites;map01230 Biosynthesis of amino acids;map02010 ABC transporters	HMDB0000177	--	Organic acids and derivatives	Carboxylic acids and derivatives	Amino acids, peptides, and analogues	--	--	--	Full match	Full match	Full match	154.06216	397157375.4	99988413.34	154887532.3	32374275.62	384962894.3	300213795.5	150290084.2	67702500.81	27176223.14	51421053.15	22011684.67	19239502.19	4.053930965	2.019321521	0.02369206	0.888888889	1.001189311	up
Com_3689_neg	gamma-Glutamylglutamic acid	--	C10 H16 N2 O7	276.0957	1.846	--	--	HMDB0011737	--	Organic acids and derivatives	Carboxylic acids and derivatives	Amino acids, peptides, and analogues	--	--	--	No results	No results	Full match	275.08853	4842706.874	5990088.839	5360677.551	4783633.26	5091198.89	5089685.979	5951216.41	5174944.216	11897919.46	24735169.53	19411982.83	23030405.15	0.345426006	-1.533551393	0.024326309	0.916666667	1.092818594	down
Com_13_neg	Elaidic acid	(9E)-Octadecenoic acid; 9-Octadecenoic acid, (E)-; (E)-Oleic acid; D9-trans-Octadecenoic acid; 9-trans-Octadecenoic acid; trans-D9-Octadecenoic acid; trans-9-Octadecenoic acid; trans-Elaidic acid; trans-Oleic acid; Elaidic acid; Acide elaidique; Elaidinsaure	C18 H34 O2	282.25552	10.801	cpd:C01712	--	HMDB0000573	--	Lipids and lipid-like molecules	Fatty Acyls	Fatty acids and conjugates	--	--	--	Full match	No results	No results	281.2482	17353828.46	227062311.1	1026283416	1662143052	322130134.2	1578991583	3734135656	1000212099	6682500693	2588229486	6597818491	4318966279	0.193964808	-2.366133171	0.025184592	0.916666667	1.175991021	down
Com_1950_neg	6-Hydroxycaproic acid	--	C6 H12 O3	132.07855	5.438	--	--	HMDB0012843	--	Organic acids and derivatives	Hydroxy acids and derivatives	Medium-chain hydroxy acids and derivatives	--	--	--	Full match	Full match	Full match	131.07114	25248099.94	31397006.28	32657914.28	34556776.09	17752973.34	35980268.62	7139608.466	20041331.72	6553334.036	37098274	10954893.45	9003949.462	1.956055925	0.967947618	0.025252867	0.805555556	1.092224268	up
Com_10420_neg	D-Erythrose 4-phosphate	D-Erythrose 4-phosphate	C4 H9 O7 P	260.02306	1.342	cpd:C00279	map00030 Pentose phosphate pathway;map00400 Phenylalanine, tyrosine and tryptophan biosynthesis;map00750 Vitamin B6 metabolism;map01100 Metabolic pathways;map01110 Biosynthesis of secondary metabolites;map01130 Biosynthesis of antibiotics;map01200 Carbon metabolism;map01230 Biosynthesis of amino acids	HMDB0001321	--	Organic oxygen compounds	Organooxygen compounds	Carbohydrates and carbohydrate conjugates	--	--	--	No results	Invalid mass	No results	259.01566	732282.2442	3734937.313	3483116.443	1953833.424	3101887.207	4596605.371	4494778.196	823157.8845	482424.4827	515069.174	403618.4339	365552.1706	2.484637263	1.313035245	0.025366072	0.833333333	1.1020813	up
Com_1611_neg	PEtOH (17:1-18:2)	--	C40 H73 O8 P	712.51317	10.499	--	--	--	--	--	--	--	--	--	--	No results	Invalid mass	No results	711.5058	179418.4985	150099.2435	141837.1866	200493.0784	150857.9448	149933.1532	557324.5126	427200.4295	121134289.2	1026531.955	1049067.538	6413052.783	0.007447041	-7.069117062	0.02663611	1	1.30719606	down
Com_7608_neg	3-(pyrazin-2-ylamino)-2-(2-thienylcarbonyl)acrylonitrile	--	C12 H8 N4 O S	256.04393	5.629	--	--	--	--	--	--	--	--	--	--	Invalid mass	No results	No results	255.03668	9760149.693	7660533.281	455479.5284	8029367.951	6882944.909	6053947.116	1269095.425	3219438.343	337779.8375	2711655.796	523135.8502	283195.9808	4.654964076	2.218770034	0.027206803	0.888888889	1.205765122	up
Com_2249_neg	O-Acetyl-L-carnitine	O-Acetylcarnitine; O-Acetyl-L-carnitine	C9 H17 N O4	203.11567	5.936	cpd:C02571	--	HMDB0000201	--	Lipids and lipid-like molecules	Fatty Acyls	Fatty acid esters	--	--	--	No results	No results	Full match	202.10835	69932112.54	18829752.07	13406838.1	11459293.43	9226708.977	21476950.54	8573953.319	16818146.64	4260279.824	7012863.202	4436506.258	7161618.884	2.990501104	1.58038725	0.027289265	0.916666667	1.11818828	up
Com_1783_neg	LPC 16:0	--	C24 H50 N O7 P	541.33818	9.752	--	--	--	LMGP01050113	--	--	--	Glycerophospholipids [GP]	Glycerophosphocholines [GP01]	Monoacylglycerophosphocholines [GP0105]	No results	Invalid mass	No results	540.33105	955463.9734	369514.37	672136.464	1699701.951	653967.518	968714.7938	1860095.101	1530217.428	5177286.895	2319037.991	75219206.11	97138157.99	0.029029595	-5.106331767	0.029672769	0.972222222	1.042770917	down
Com_2148_neg	PC (18:2/22:6)	--	C48 H80 N O8 P	875.55288	10.14	--	--	--	LMGP01010947	--	--	--	Glycerophospholipids [GP]	Glycerophosphocholines [GP01]	Diacylglycerophosphocholines [GP0101]	No results	Invalid mass	No results	874.54547	279066.864	230878.2969	244091.4966	869317.6563	485581.1371	267137.7447	2509018.15	683666.7624	1452025.356	951773.7776	1875041.959	77896460.16	0.027833305	-5.167043962	0.033083956	0.972222222	1.177067462	down
Com_9591_neg	Androsterone	Androsterone; 3alpha-Hydroxy-5alpha-androstan-17-one	C19 H30 O2	290.22441	8.856	cpd:C00523	--	HMDB0000031	LMST02020001	Lipids and lipid-like molecules	Steroids and steroid derivatives	Androstane steroids	Sterol Lipids [ST]	Steroids [ST02]	C19 steroids (androgens) and derivatives [ST0202]	No results	No results	Full match	289.21713	192769.5463	224648.5157	473475.3477	427846.8592	155499.3176	331417.9818	11685283.13	726716.8156	1075527.161	248895.2188	1129477.213	1075661.658	0.113267298	-3.142196697	0.036024364	0.916666667	1.049999182	down
Com_152_neg	3-Methyladipic acid	--	C7 H12 O4	160.07342	5.652	--	--	HMDB0000555	--	Lipids and lipid-like molecules	Fatty Acyls	Fatty acids and conjugates	--	--	--	Full match	Full match	Full match	159.06613	661047352.5	745265351.1	779034526	991166896.1	472354154.1	1128450521	187102823.7	512527745.2	304124249	825745732	382404911.8	81476498.6	2.083089029	1.0587245	0.036545302	0.861111111	1.093204611	up
Com_1116_neg	OxPE (16:0-18:1+3O )	--	C39 H76 N O11 P	765.51596	10.221	--	--	--	--	--	--	--	--	--	--	No results	Full match	No results	764.50867	161216.4557	131355.2051	155253.7737	290805.4065	128578.8666	204428.0736	1702545.527	391365.4989	940722.9635	584430.1158	1805283.192	185613171	0.005609567	-7.47789484	0.037694241	1	1.271234062	down
Com_12747_neg	5-S-cysteinyldopa	--	C12 H16 N2 O6 S	316.07335	6.609	--	--	--	--	--	--	--	--	--	--	No results	No results	Full match	315.06607	252615.4503	231708.9136	344077.8426	206909.7638	211651.4514	233351.4589	679003.165	701479.4087	303303.2233	362954.6777	2692337.537	355601.4009	0.290560948	-1.783087279	0.038700883	0.972222222	1.171477231	down
Com_9508_neg	5-Phenylvaleric Acid	--	C11 H14 O2	178.09933	7.787	--	--	HMDB0002043	--	Lipids and lipid-like molecules	Fatty Acyls	Fatty acids and conjugates	--	--	--	No results	No results	Full match	177.09206	486235.0356	632873.359	593659.1243	545244.3497	362527.4249	451435.3675	1308901.452	803550.128	6910329.416	951092.6279	1959768.113	528252.8977	0.246509439	-2.020285203	0.03953244	0.916666667	1.058532621	down
Com_4344_neg	OxPC (16:0-18:1+3O)	--	C42 H82 N O11 P	853.56813	10.357	--	--	--	--	--	--	--	--	--	--	No results	Invalid mass	No results	852.56085	243859.4517	193825.5735	274350.5675	393812.2505	271441.5693	291600.3006	1298306.529	370449.5514	984862.1691	529122.5926	987008.144	26996811.69	0.053547446	-4.223038434	0.048553147	0.972222222	1.194585692	down
