# Supplementary material for: Lignocellulose adaptation drives polysaccharide biosynthesis in Tremella fuciformis: metabolomic and proteomic insights into CAZyme regulation
Source: Front Fungal Biol. 2025 Jul 11;6:1617458. doi: 10.3389/ffunb.2025.1617458 (PMC12289600; doi:10.3389/ffunb.2025.1617458)
Supplement: Supplementary file 3 [file Table2.xls]

ID	Name	Other_name(Kegg_name)	Formula	Molecular Weight	RT [min]	Kegg_ID	KEGG_pathway	HMDB_ID	Lipidmaps_ID	SuperClass(HMDB)	Class(HMDB)	SubClass(HMDB)	CATEGORY(Lipidmaps)	MAIN_CLASS(Lipidmaps)	SUB_CLASS(Lipidmaps)	mzCloud_Results	mzVault_Results	MassList_Results	m/z	pos_TF1_1	pos_TF1_2	pos_TF1_3	pos_TF1_4	pos_TF1_5	pos_TF1_6	pos_TY3_1	pos_TY3_2	pos_TY3_3	pos_TY3_4	pos_TY3_5	pos_TY3_6	FC	log2FC	Pvalue	ROC	VIP	Up.Down
Com_4434_pos	Rottlerin	Rottlerin	C30 H28 O8	516.1741	5.328	cpd:C10721	--	--	LMPK12120428	--	--	--	Polyketides [PK]	Flavonoids [PK12]	Chalcones and dihydrochalcones [PK1212]	Invalid mass	No results	No results	517.18121	26783649.07	51334772.22	27315183.05	23825854.66	35510276.58	41008909.33	187098.761	282588.8665	304106.2981	340179.6196	203858.7439	163830.8517	138.8835554	7.117731976	5.67E-11	1	1.845599415	up
Com_4176_pos	6-phenyl-3,4-dihydro-1H-2,5-benzoxazocin-1-one	--	C16 H13 N O2	251.09447	2.779	--	--	--	--	--	--	--	--	--	--	Full match	No results	No results	252.10184	44230768.61	33256352.42	45039435.06	23176981.81	34883516.43	30745862.89	833711.7948	1221026.975	1103820.58	1327952.676	1073023.805	854284.7334	32.94961483	5.042189696	3.02E-10	1	1.857994107	up
Com_1899_pos	2-{[(4,5-dimethoxy-2-nitrophenethyl)imino]methyl}phenol	--	C17 H18 N2 O5	330.12103	5.729	--	--	--	--	--	--	--	--	--	--	Full match	No results	No results	331.1283	97377412.04	66525452.85	75390935.35	128619669.3	149470343.3	54580986.44	501772.5949	300195.139	362558.2342	701034.0831	583784.6319	410612.699	199.9906722	7.643788902	3.72E-10	1	1.795085954	up
Com_6285_pos	4-[1-(dimethylamino)ethylidene]-2-phenyl-1,3-oxazol-5(4H)-one	--	C13 H14 N2 O2	270.09615	1.462	--	--	--	--	--	--	--	--	--	--	Invalid mass	No results	No results	271.10333	17914011.32	18012092.37	14459507.47	27072989.44	21850792.18	17490571.78	1135412.214	1135776.463	897925.4634	1511692.152	1000709.672	914521.9391	17.70759451	4.146296337	3.86E-10	1	1.724885302	up
Com_7606_pos	Methylimidazoleacetic acid	Methylimidazoleacetic acid; Tele-methylimidazoleacetic acid; 1-Methyl-4-imidazoleacetic acid; 1-Methylimidazole-4-acetate; Methylimidazoleacetate	C6 H8 N2 O2	140.05853	5.194	cpd:C05828	map00340 Histidine metabolism	HMDB0002820	--	Organoheterocyclic compounds	Azoles	Imidazoles	--	--	--	Full match	No results	Full match	141.06583	18630194.35	20389955.11	11913437.61	15243342.1	20249168.06	21203562.56	1017135.018	1093260.192	840466.4712	821834.0398	1039204.337	749064.7804	19.35449385	4.274596675	9.72E-10	1	1.807794975	up
Com_11696_pos	2-phenylthiomorpholin-3-one	--	C10 H11 N O S	193.0599	2.625	--	--	--	--	--	--	--	--	--	--	Invalid mass	No results	No results	194.06712	8308548.418	7117096.703	4590568.537	8434317.522	5972407.777	10106499.45	179886.4909	256900.4547	138341.9462	223193.4632	288564.5416	105762.2035	37.3365799	5.222517875	1.25E-08	1	1.674135417	up
Com_3570_pos	5-Hydroxytryptophan	5-Hydroxytryptophan; 5-HTP	C11 H12 N2 O3	220.08465	2.833	cpd:C01017	--	HMDB0000472	--	Organoheterocyclic compounds	Indoles and derivatives	Tryptamines and derivatives	--	--	--	No results	No results	Full match	221.09193	65693175.17	42769506.56	33726882.58	56880131.62	60765645.05	61686503.64	2498401.112	3008679.093	1415649.039	3460899.948	1933346.115	1571475.77	23.15030257	4.532959144	2.45E-08	1	1.838855238	up
Com_6941_pos	3,3-dimethyl-1-[4-(trifluoromethoxy)phenyl]piperidine-2,6-dione	--	C14 H14 F3 N O3	301.09455	5.861	--	--	--	--	--	--	--	--	--	--	Invalid mass	No results	No results	302.10184	30048951.63	14741487.91	22016380.37	15275245.39	21098049.95	16289442.07	1363931.127	1888907.35	1538416.518	2469128.147	1763761.053	2370001.014	10.48517068	3.390278442	2.71E-08	1	1.818934961	up
Com_1326_pos	Thymine	Thymine; 5-Methyluracil	C5 H6 N2 O2	126.04295	3.46	cpd:C00178	map00240 Pyrimidine metabolism;map01100 Metabolic pathways	HMDB0000262	--	Organoheterocyclic compounds	Diazines	Pyrimidines and pyrimidine derivatives	--	--	--	Full match	Full match	Full match	127.05021	251413390.6	155121209.1	63057655.91	156599690.2	232315511.7	156567320	2868677.45	3571973.132	1913280.353	3229333.157	2948284.134	1365795.484	63.85184821	5.996656475	3.60E-08	1	1.634662232	up
Com_11000_pos	4-morpholinobenzoic acid	--	C11 H13 N O3	207.08956	5.634	--	--	--	--	--	--	--	--	--	--	Full match	No results	Full match	208.09695	9187114.359	8247960.176	6198098.369	7935097.93	8424944.367	11352904.58	1199436.046	1543548.942	998781.7705	1874505.185	1767530.863	1394883.044	5.848952867	2.548178363	9.59E-08	1	1.90111989	up
Com_10067_pos	1-butyl-2-methyl-4-nitro-1H-imidazole	--	C8 H13 N3 O2	183.09806	4.208	--	--	--	--	--	--	--	--	--	--	Invalid mass	No results	No results	184.10535	8507598.081	12058664.16	4570059.434	6312243.011	7036624.301	13335192.3	346752.7244	674324.6972	638297.0106	729153.1115	569169.32	336473.7672	15.73093415	3.97553244	2.34E-07	1	1.616427068	up
Com_6304_pos	NPH	--	C15 H22 N6 O5	366.16069	5.089	--	--	--	--	--	--	--	--	--	--	Invalid mass	No results	No results	367.16788	2570551.79	3457697.559	2523835.179	1550731.752	2869701.211	3330882.919	377866.8864	488886.9021	350033.9686	415171.8802	326474.5296	264446.2688	7.334357776	2.874670644	2.38E-07	1	1.051615626	up
Com_1172_pos	5-cyclopropyl-1,3,5-triazinane-2-thione	--	C6 H11 N3 S	157.0648	5.101	--	--	--	--	--	--	--	--	--	--	Invalid mass	No results	No results	158.0721	180188310.1	181067451	166151673.4	221037722.5	216469501.4	222618515.9	3978325.51	7865545.368	5121875.748	9108812.922	9504829.377	5564495.647	28.86293277	4.851145995	3.12E-07	1	1.755743953	up
Com_847_pos	Ribulose-5-phosphate	--	C5 H11 O8 P	230.01904	1.627	--	--	--	--	--	--	--	--	--	--	No results	No results	Full match	231.02632	289286854	384480180.6	156560079.8	98888093.73	156838783.9	137412610	2051429.34	2470948.095	5692096.442	8743479.971	5618736.248	5972225.771	40.04942786	5.323709727	3.42E-07	1	1.764136959	up
Com_1179_pos	Anthranilic acid	Anthranilate; Anthranilic acid; o-Aminobenzoic acid; Vitamin L1; 2-Aminobenzoate	C7 H7 N O2	137.04778	5.742	cpd:C00108	map00380 Tryptophan metabolism;map00400 Phenylalanine, tyrosine and tryptophan biosynthesis;map01100 Metabolic pathways;map01110 Biosynthesis of secondary metabolites;map01130 Biosynthesis of antibiotics;map01230 Biosynthesis of amino acids	HMDB0001123	--	Benzenoids	Benzene and substituted derivatives	Benzoic acids and derivatives	--	--	--	No results	No results	Full match	138.05487	39123728.1	42514214.22	37171984.52	45462418.9	54355868.27	87295187.27	3200722.146	3741072.65	4147801.155	8535397.747	4400675.551	2669935.355	11.4596918	3.51849634	5.19E-07	1	1.391025402	up
Com_3957_pos	10-methoxy-4H-benzo[4,5]cyclohepta[b]thiophen-4-one	--	C14 H10 O2 S	220.05822	5.195	--	--	--	--	--	--	--	--	--	--	Invalid mass	No results	No results	221.06552	33675546.64	44323704.21	22001881.54	48265524.25	41329777.65	31186174.99	5330165.031	7016848.642	6332532.64	6149168.591	4270342.537	4890529.654	6.495595509	2.699461796	5.67E-07	1	1.659868416	up
Com_9528_pos	Pro-Leu	--	C11 H20 N2 O3	228.14729	6.024	--	--	--	--	--	--	--	--	--	--	No results	No results	Full match	229.15463	14936372.95	8244952.437	3737507.903	6189652.578	8346487.938	14563337.25	314859.0565	629503.9544	168290.7677	410329.8883	351611.2824	194829.8517	27.06950792	4.758596757	5.70E-07	1	1.772948016	up
Com_708_pos	Quinic acid	Quinate; Quinic acid; Kinic acid; Chinic acid; L-Quinic acid; L-Quinate; (-)-Quinic acid	C7 H12 O6	192.06306	1.62	cpd:C00296	map00400 Phenylalanine, tyrosine and tryptophan biosynthesis	HMDB0003072	--	Organic oxygen compounds	Organooxygen compounds	Alcohols and polyols	--	--	--	No results	No results	Full match	193.07047	373221127.8	464170768.8	185976599.1	117655107.8	186694757.2	161094860.3	4516115.393	13356360.27	7887611.419	13115029.69	12379643.7	7655166.216	25.27270538	4.659508204	6.29E-07	1	1.710211889	up
Com_3907_pos	Targinine	--	C7 H16 N4 O2	188.12424	1.418	--	--	HMDB0029416	--	Organic acids and derivatives	Carboxylic acids and derivatives	Amino acids, peptides, and analogues	--	--	--	No results	Invalid mass	No results	189.1315	49055775.71	39867700.35	39390191.49	32185490.42	43342405.03	29565816.51	11197790.54	8832488.957	9757434.13	12257060.89	13755347.13	7592727.196	3.681919708	1.880458166	7.39E-07	1	1.473853737	up
Com_2840_pos	Carnosine	Carnosine; Nalpha-(beta-alanyl)-L-histidine	C9 H14 N4 O3	226.10323	2.413	cpd:C00386	map00340 Histidine metabolism;map00410 beta-Alanine metabolism;map01100 Metabolic pathways	HMDB0000033	--	Organic acids and derivatives	Peptidomimetics	Hybrid peptides	--	--	--	Invalid mass	No results	No results	227.1105	104377374.7	48019570.76	51116347.73	61542820.96	46184164.62	81042812.27	329934.787	321768.7654	1101587.388	1480278.633	991482.1225	438858.3752	84.11034628	6.39421137	1.01E-06	1	1.679841477	up
Com_15721_pos	4-phenoxyphenyl 4-hydroxypiperidine-1-carboxylate	--	C18 H19 N O4	335.11121	3.465	--	--	--	--	--	--	--	--	--	--	Invalid mass	No results	No results	336.11853	6455328.994	6220604.786	3783916.772	3250023.335	5910664.254	4895782.635	208739.0201	424348.5315	122813.3676	177173.2225	214773.8294	95491.14967	24.54384348	4.617289283	1.04E-06	1	1.827196642	up
Com_1685_pos	lipoamide	Lipoamide; Thioctic acid amide	C8 H15 N O S2	205.05849	2.437	cpd:C00248	--	HMDB0000962	LMFA08010006	Organoheterocyclic compounds	Dithiolanes	Lipoamides	Fatty Acyls [FA]	Fatty amides [FA08]	Primary amides [FA0801]	No results	No results	Full match	206.06577	87008729.12	79909212.5	45540405.17	62709910.18	109923118.7	68354233.59	3114641.885	3692949.432	11541929.41	5916256.248	4380197.112	5350648.249	13.3379606	3.737466187	1.30E-06	1	1.685093995	up
Com_3692_pos	(2R,3S,4S,5R,6R)-2-(hydroxymethyl)-6-(propan-2-yloxy)oxane-3,4,5-triol	--	C9 H18 O6	244.09205	4.786	--	--	--	--	--	--	--	--	--	--	Invalid mass	No results	No results	245.09947	846127.3503	871277.3161	453338.1682	1304000.363	1127741.81	1241404.174	13027400.34	12866955.73	12471009.32	8766767.179	13170736.15	8941297.571	0.084395401	-3.566691806	1.40E-06	1	1.24762018	down
Com_1590_pos	Estriol	Estriol; 1,3,5(10)-Estratriene-3,16-alpha,17beta-triol	C18 H24 O3	310.15413	6.34	cpd:C05141	map01100 Metabolic pathways	HMDB0000347	--	Lipids and lipid-like molecules	Steroids and steroid derivatives	Estrane steroids	--	--	--	Invalid mass	No results	No results	311.16141	63563797.98	36199981.57	41721331.91	46142995.4	24557841.34	42338432.84	490076.0523	725834.4241	1101272.057	2237513.003	727477.4718	1870008.28	35.58695883	5.153276744	1.48E-06	1	1.577300491	up
Com_11408_pos	LPC 13:1	--	C21 H42 N O7 P	451.27751	5.97	--	--	--	--	--	--	--	--	--	--	No results	Invalid mass	No results	452.28479	11181409.95	4745156.906	7654380.302	6301316.936	10268986.19	4961818.87	75417.10736	281412.2421	123109.3285	279878.6359	194394.0255	399447.1172	33.32677377	5.058609758	1.59E-06	1	1.709344562	up
Com_255_pos	N3,N4-Dimethyl-L-arginine	--	C8 H18 N4 O2	202.14266	1.48	--	--	--	--	--	--	--	--	--	--	Full match	Full match	Full match	203.14995	1426484866	1375672293	1193882831	959787231.7	1560293681	1002636354	94274800.98	156366605.4	114228881.3	185479667.8	186522952.7	76389158.54	9.245183766	3.208701996	1.65E-06	1	1.670094842	up
Com_22704_pos	Docosapentaenoic acid	(7Z,10Z,13Z,16Z,19Z)-Docosa-7,10,13,16,19-pentaenoic acid; Docosapentaenoic acid	C22 H34 O2	330.25569	6.991	cpd:C16513	map01040 Biosynthesis of unsaturated fatty acids	HMDB0001976	LMFA04000049	Lipids and lipid-like molecules	Fatty Acyls	Fatty acids and conjugates	Fatty Acyls [FA]	Docosanoids [FA04]	Other Docosanoids [FA0400]	Full match	No results	Full match	331.26297	1832956.299	1172380.035	707238.9531	672292.8298	1304725.805	1486395.061	99179.78848	230208.9391	114695.086	110833.4069	68886.4612	146795.4113	9.312220904	3.219125282	2.36E-06	1	1.731650779	up
Com_2773_pos	Ergosterol peroxide	--	C28 H44 O3	428.32834	7.704	--	--	HMDB0037941	--	Lipids and lipid-like molecules	Steroids and steroid derivatives	Ergostane steroids	--	--	--	Full match	No results	No results	429.33566	48254429.4	50158105.05	76712686.13	31837415.42	27775234.08	55634195.73	3940478.939	5397675.694	5386364.076	6683690.462	6540641.855	4901921.117	8.839124528	3.143903485	2.71E-06	1	1.629900762	up
Com_16104_pos	YPH	--	C20 H25 N5 O5	397.17294	4.993	--	--	--	--	--	--	--	--	--	--	Invalid mass	No results	No results	398.17993	5626961.748	3019344.641	2342686.152	1728814.805	4458261.479	2364770.338	131842.3177	163822.2258	170272.2659	402692.0254	372208.847	119770.2228	14.36184451	3.844169143	2.74E-06	1	1.759644836	up
Com_2004_pos	pentane-1,2,3,4,5-pentol	--	C5 H12 O5	174.04773	5.165	--	--	--	--	--	--	--	--	--	--	Invalid mass	No results	No results	175.05501	26089128.23	28957376.52	22971112.28	27212534.48	29995359.74	28258396.92	5552819.149	6147059.587	6722084.001	7937782.101	5497731.821	3893517.712	4.572849261	2.193093363	3.08E-06	1	1.187178915	up
Com_263_pos	6-Hydroxynicotinic acid	6-Hydroxynicotinate; 6-Hydroxynicotinic acid	C6 H5 N O3	139.02686	3.86	cpd:C01020	map00760 Nicotinate and nicotinamide metabolism	HMDB0002658	--	Organoheterocyclic compounds	Pyridines and derivatives	Pyridinecarboxylic acids and derivatives	--	--	--	Full match	No results	Full match	140.03412	488530996.8	726113935.2	143963301.7	345077625.4	297233348.1	1288129854	3123191.457	2966971.761	1958866.045	2719066.696	3200228.009	1703424.584	209.8712247	7.713360563	3.17E-06	1	1.825616937	up
Com_3629_pos	PC (4:0/16:3)	--	C28 H50 N O8 P	559.32663	8.22	--	--	--	--	--	--	--	--	--	--	No results	Full match	No results	560.33398	24427745.06	19036539.75	5203736.868	34788694.73	11424746.95	5584887.596	343756.6427	1326096.05	236968.2036	202787.2783	239639.5141	214500.5131	39.18729261	5.292313998	6.83E-06	1	1.645376185	up
Com_4040_pos	N-Acetyl-D-tryptophan	N-Acetyl-D-tryptophan	C13 H14 N2 O3	246.10042	5.748	cpd:C03137	--	HMDB0013713	--	Organic acids and derivatives	Carboxylic acids and derivatives	Amino acids, peptides, and analogues	--	--	--	No results	No results	Full match	230.08116	13757497.65	11544775.97	6932626.829	11775390.9	16827158.84	16778843.96	1771567.908	2349741.119	1943797.887	2480414.68	2564626.276	2023808.303	5.909589855	2.563058006	7.32E-06	1	1.327072168	up
Com_6793_pos	Biotin	Biotin; D-Biotin; Vitamin H; Coenzyme R	C10 H16 N2 O3 S	244.08797	5.495	cpd:C00120	map00780 Biotin metabolism;map01100 Metabolic pathways;map02010 ABC transporters	HMDB0000030	--	Organoheterocyclic compounds	Biotin and derivatives	_	--	--	--	No results	No results	Full match	245.09543	20928392.19	16083767.34	12322520.24	20638463.68	29410464.55	12251582.5	561232.7525	977596.7922	890021.4129	2782853.417	1400797.804	591131.9791	15.49706552	3.953923151	7.80E-06	1	1.672535504	up
Com_1074_pos	Glycerophosphocholine	sn-Glycero-3-phosphocholine; Glycerophosphocholine	C8 H20 N O6 P	257.10124	1.903	cpd:C00670	map00564 Glycerophospholipid metabolism;map00565 Ether lipid metabolism	HMDB0007930	--	Lipids and lipid-like molecules	Glycerophospholipids	Glycerophosphocholines	--	--	--	No results	Invalid mass	No results	258.10852	229594938.1	179466088.4	167702718.1	145289809.1	242969533.7	177103435.9	24136612.43	35483935.92	43885468.06	53527909.46	59483157.44	34255410.5	4.554433008	2.187271461	8.47E-06	1	1.716832769	up
Com_2269_pos	2-{2-oxo-2-[(2-oxo-3-azepanyl)amino]ethoxy}acetic acid	--	C10 H16 N2 O5	244.10575	2.191	--	--	--	--	--	--	--	--	--	--	Full match	No results	No results	245.11299	78423340.42	101065109.9	52024907.58	31424507.85	45531539.48	109201680.2	2297382.816	4130041.57	6796558.638	7705036.757	9365496.556	7082728.545	11.17447492	3.482135137	8.79E-06	1	1.786582064	up
Com_15759_pos	Dl-Lanthionine	--	C6 H12 N2 O4 S	208.05161	5.685	--	--	--	--	--	--	--	--	--	--	No results	No results	Full match	209.05885	4335520.701	3601825.429	2858829.287	1408822.174	2069152.428	5474226.79	106859.257	139512.7942	122276.6837	154411.0616	127956.6453	146765.5577	24.75410177	4.629595696	8.83E-06	1	1.866224613	up
Com_5674_pos	YNH	--	C19 H24 N6 O6	415.1479	5.066	--	--	--	--	--	--	--	--	--	--	Invalid mass	No results	No results	416.15564	5161060.289	6181442.582	8173193.075	3626875.681	10872764.49	12463094.04	977443.6896	1399632.378	937752.1322	863889.044	750267.5619	531377.7069	8.51196785	3.089492702	9.00E-06	1	1.387389027	up
Com_2976_pos	5-Methyl-2'-deoxycytidine	5-Methyl-2'-deoxycytidine	C10 H15 N3 O4	241.10574	1.506	cpd:C03592	--	HMDB0002224	--	Nucleosides, nucleotides, and analogues	Pyrimidine nucleosides	Pyrimidine 2'-deoxyribonucleosides	--	--	--	No results	No results	Full match	242.11273	18687942.73	18689861.82	11341164.46	9841072.553	15495170.99	10951572	1424524.812	1543085.057	1059854.458	2085870.928	2616528.713	657786.5799	9.055171378	3.178741946	1.00E-05	1	1.342683251	up
Com_3569_pos	5-(4-benzylpiperazino)-2,4(1H,3H)-pyrimidinedione	--	C15 H18 N4 O2	286.14272	4.961	--	--	--	--	--	--	--	--	--	--	Full match	No results	No results	287.15005	37031824.3	44904372.07	28284359.89	14840932.1	10835999.67	36020763.48	1674783.148	1275016.32	3680344.872	2501974.287	1680511.409	2003035.792	13.41469525	3.745742375	1.00E-05	1	1.57051235	up
Com_12418_pos	4-(allyloxy)-1,2-dihydroquinolin-2-one	--	C12 H11 N O2	201.07882	5.754	--	--	--	--	--	--	--	--	--	--	Full match	No results	No results	202.08614	7331763.335	10197316.67	3165744.492	3666240.265	6811976.03	5279696.403	732739.4267	972147.4593	1036976.6	1216312.369	494087.7161	435380.927	7.458140054	2.898815889	1.15E-05	1	1.741155954	up
Com_3493_pos	L-Tyrosine	L-Tyrosine; (S)-3-(p-Hydroxyphenyl)alanine; (S)-2-Amino-3-(p-hydroxyphenyl)propionic acid; Tyrosine	C9 H11 N O3	181.0712	4.871	cpd:C00082	map00130 Ubiquinone and other terpenoid-quinone biosynthesis;map00261 Monobactam biosynthesis;map00350 Tyrosine metabolism;map00360 Phenylalanine metabolism;map00400 Phenylalanine, tyrosine and tryptophan biosynthesis;map00460 Cyanoamino acid metabolism;map00680 Methane metabolism;map00730 Thiamine metabolism;map00970 Aminoacyl-tRNA biosynthesis;map01100 Metabolic pathways	HMDB0000158	--	Organic acids and derivatives	Carboxylic acids and derivatives	Amino acids, peptides, and analogues	--	--	--	Invalid mass	No results	No results	182.07838	69103254.13	60044090.63	38087975.82	35899985.27	74363002.5	38782188.19	5345635.38	4915128.735	10124481.75	12066764.71	13232571.62	7163047.554	5.984762193	2.581293922	1.19E-05	1	1.503812987	up
Com_6422_pos	5-Hydroxy-3-indoleacetic acid	--	C10 H9 N O3	191.05535	4.911	--	--	HMDB0001855	--	Organoheterocyclic compounds	Indoles and derivatives	Hydroxyindoles	--	--	--	No results	Invalid mass	No results	192.06262	19671636.25	20856152.44	12447664.29	9883257.777	23459377.25	14650222.81	2730921.687	2827456.956	3729876.362	5015199.973	4187897.277	1825998.027	4.969560962	2.313118402	1.22E-05	1	1.518173217	up
Com_11624_pos	JNJ-1661010	--	C19 H19 N5 O S	365.13033	1.54	--	--	--	--	--	--	--	--	--	--	No results	No results	Full match	366.1376	6233806.499	8729995.666	6778826.869	6506490.059	10342640.47	4778126.835	1380835.702	2262580.733	1169360	2251747.902	1683633.869	2538383.984	3.842619437	1.942090103	1.24E-05	1	1.655422037	up
Com_3936_pos	N6,N6,N6-Trimethyl-L-lysine	N6,N6,N6-Trimethyl-L-lysine	C9 H20 N2 O2	188.14952	1.875	cpd:C03793	map00310 Lysine degradation	HMDB0001325	--	Organic acids and derivatives	Carboxylic acids and derivatives	Amino acids, peptides, and analogues	--	--	--	Invalid mass	No results	No results	189.15675	17558228.13	11631916.17	12289446.36	16112879.18	26854564.83	11390209.81	2290116.271	3673480.428	5275594.709	3402067.36	4190862.055	2400906.924	4.513592956	2.17427632	1.24E-05	1	1.157481549	up
Com_1354_pos	PE (4:0/16:3)	--	C25 H44 N O8 P	517.27976	8.188	--	--	--	--	--	--	--	--	--	--	No results	Full match	No results	518.28717	21282433.81	13231955.4	7831378.484	37314507.49	8916082.637	7402283.957	1259147.001	1530115.737	350497.4349	645669.2275	1031993.504	431567.6617	18.28516179	4.192601487	1.25E-05	1	1.296822723	up
Com_203_pos	1-(3,4-dimethoxyphenyl)ethan-1-one oxime	--	C10 H13 N O3	195.08946	3.264	--	--	--	--	--	--	--	--	--	--	Full match	No results	Full match	196.09668	1559753739	1512044708	1119243997	1278009272	826932911.8	1621373368	34206810.61	44821363.05	81296623.3	99590512.92	175683931.4	56431010.53	16.09120164	4.008200161	1.35E-05	1	1.608787986	up
Com_2485_pos	Uracil 1-beta-D-arabinofuranoside	--	C9 H12 N2 O6	244.06925	1.971	--	--	--	--	--	--	--	--	--	--	No results	No results	Full match	245.07657	38547851.55	28647662.13	26106501.96	93558185.11	64980569.23	35303417.54	2926573.04	4495087.789	6248181.359	7765737.182	8264628.305	4707868.397	8.345255542	3.060956227	1.61E-05	1	1.745107573	up
Com_1180_pos	methyl 2-mercapto-1-methyl-1H-imidazole-5-carboxylate	--	C6 H8 N2 O2 S	172.03202	5.107	--	--	--	--	--	--	--	--	--	--	Invalid mass	No results	No results	173.03925	24465063.06	13540764.04	8978460.226	8686865.538	7231801.971	6172481.797	82231295.16	101799643.5	137272443.4	77370378.71	97451595.11	57971006.12	0.12466322	-3.003892213	1.62E-05	1	1.560478974	down
Com_1874_pos	U-44069	--	C21 H34 O4	372.22702	7.212	--	--	--	--	--	--	--	--	--	--	Invalid mass	No results	No results	373.23416	171495287.4	99417873.7	60010864.6	32356473.9	59584948.83	72749242.08	7970634.945	5675084.013	3072213.246	7594440.573	1769933.726	1653813.942	17.86892624	4.159381039	1.64E-05	1	1.572533163	up
Com_3035_pos	(��)15-HETE	--	C20 H32 O3	320.23454	7.189	--	--	--	--	--	--	--	--	--	--	Full match	No results	Full match	321.24182	13528325.94	8076259.912	24002270.85	9991356.576	20178529.63	14769767.87	1482508.771	2255944.209	1112170.278	3143160.994	2251282.473	774243.9051	8.217075806	3.038625076	1.74E-05	1	1.240743218	up
Com_1165_pos	DL-Norvaline	--	C5 H11 N O2	117.07911	2.398	--	--	HMDB0013716	--	Organic acids and derivatives	Carboxylic acids and derivatives	Amino acids, peptides, and analogues	--	--	--	No results	No results	Full match	118.08628	177171125.7	46287278.83	61784060.49	222883018.2	168442266.7	201762989.1	6331942.033	6411561.201	4494187	6897964.035	4142446.59	3472159.853	27.66373313	4.789923951	1.80E-05	1	1.785942455	up
Com_1132_pos	Nicotinamide	Nicotinamide; Nicotinic acid amide; Niacinamide; Vitamin PP	C6 H6 N2 O	122.048	1.539	cpd:C00153	map00760 Nicotinate and nicotinamide metabolism;map01100 Metabolic pathways	HMDB0001406	--	Organoheterocyclic compounds	Pyridines and derivatives	Pyridinecarboxylic acids and derivatives	--	--	--	Full match	Full match	Full match	123.05527	147047582.7	139362296.9	171459329.2	117237419.4	160642656.2	93973551.99	30518143.54	34285072.35	26736370.38	34242627.86	52046363.57	17496864.79	4.247899432	2.086749611	1.94E-05	1	1.387820443	up
Com_4146_pos	Ala-Gln	--	C8 H15 N3 O4	217.10606	2.57	--	--	HMDB0028685	--	Organic acids and derivatives	Carboxylic acids and derivatives	Amino acids, peptides, and analogues	--	--	--	No results	No results	Full match	200.10287	28865265.92	56914517.6	21719700.61	17655612.23	23200815.37	29507466.54	4235194.555	3684818.803	7540234.706	5217871.253	7083158.754	5230206.331	5.39119053	2.430603897	1.99E-05	1	1.575334379	up
Com_2558_pos	(2E)-3-(3,4-dimethoxyphenyl)prop-2-enoic acid	--	C11 H12 O4	208.07354	5.936	--	--	HMDB0034315	--	Phenylpropanoids and polyketides	Cinnamic acids and derivatives	Hydroxycinnamic acids and derivatives	--	--	--	Full match	No results	Full match	209.08081	3786749.316	3078565.408	2336173.175	2508684.766	3631864.851	3819751.523	11277313.73	9026530.514	15083958.03	16867898.41	19132613.14	26194996.89	0.196363383	-2.348402166	2.12E-05	1	1.183487124	down
Com_790_pos	N-(3,4-dimethoxyphenethyl)-6-quinoxalinecarboxamide	--	C19 H19 N3 O3	337.13683	3.475	--	--	--	--	--	--	--	--	--	--	Invalid mass	No results	No results	338.14413	55972682.49	11332549.47	70227604.64	21614489.35	117938570.1	29911746	702947.8241	3098475.106	1021146.439	2368226.214	1336851.65	531071.1263	33.88974356	5.082776815	2.16E-05	1	1.255424676	up
Com_11274_pos	N-Acetyl-DL-phenylalanine	--	C11 H13 N O3	207.08957	5.833	--	--	--	--	--	--	--	--	--	--	No results	No results	Full match	208.09695	7575364.013	8444731.362	5343993.44	10461506.2	5287054.96	10098120.16	1796452.378	1663248.096	1820512.324	2416636.917	2823548.787	1028474.478	4.087911454	2.031363947	2.17E-05	1	1.647621826	up
Com_5824_pos	N-2-Hydroxycyclopentyladenosine	--	C15 H21 N5 O5	351.15249	2.988	--	--	--	--	--	--	--	--	--	--	No results	Invalid mass	No results	352.15976	3429854.97	1178051.803	1953819.844	1277047.004	2683766.942	1648284.424	141222.6519	368021.7971	358395.8917	412724.6627	339961.7311	157710.0228	6.845091889	2.775069909	2.25E-05	1	1.02686558	up
Com_11340_pos	N-Arachidonoyl-L-serine	--	C23 H37 N O4	391.27139	6.424	--	--	--	--	--	--	--	--	--	--	Full match	No results	No results	392.27872	8204133.159	9408801.374	6940539.43	3777028.388	4811671.624	10709185.83	573416.6366	842763.5289	182284.5065	203682.2702	127192.4181	143173.8708	21.15854275	4.403168363	2.66E-05	1	1.587862345	up
Com_2288_pos	Deoxycorticosterone	11-Deoxycorticosterone; Deoxycorticosterone; Cortexone; 21-Hydroxy-4-pregnene-3,20-dione; Desoxycortone; DOC	C21 H30 O3	330.21894	7.673	cpd:C03205	map01100 Metabolic pathways	HMDB0000016	--	Lipids and lipid-like molecules	Steroids and steroid derivatives	Hydroxysteroids	--	--	--	No results	No results	Full match	331.22623	13248221.83	20273235.34	11636431.2	6515668.507	6149635.363	19605286.97	1412190.814	1017412.829	1061145.157	1727142.542	1232097.908	933262.6912	10.48704281	3.390536012	2.67E-05	1	1.388096559	up
Com_6156_pos	3-Hydroxyanthranilic Acid	--	C7 H7 N O3	153.04275	4.05	--	--	HMDB0001476	--	Benzenoids	Benzene and substituted derivatives	Benzoic acids and derivatives	--	--	--	No results	No results	Full match	154.05	16113352.11	14394898	9397514.404	12804308.69	16971748.28	19051991.88	564091.6425	1043108.521	866616.5577	2695806.011	1820725.231	788818.9398	11.40659591	3.511796405	2.67E-05	1	1.61331712	up
Com_21114_pos	1,4-Dihydro-1-Methyl-4-Oxo-3-Pyridinecarboxamide	--	C7 H8 N2 O2	152.05839	1.517	--	--	HMDB0004194	--	Organoheterocyclic compounds	Pyridines and derivatives	Pyridinecarboxylic acids and derivatives	--	--	--	No results	No results	Full match	305.12405	915099.9868	833476.849	760143.2291	655913.4674	885675.8267	674683.8076	173724.9698	272603.7481	279357.17	374348.4357	322764.8154	245929.7058	2.831492475	1.501562696	3.05E-05	1	1.238706453	up
Com_6107_pos	DL-Tryptophan	--	C11 H12 N2 O2	408.18466	1.492	--	--	HMDB0013609	--	Organoheterocyclic compounds	Indoles and derivatives	Indolyl carboxylic acids and derivatives	--	--	--	Invalid mass	No results	No results	409.1918	25191014.66	8079320.527	11202775	7969410.258	33757537.28	7288822.741	437645.5379	718462.4522	751237.9921	951440.1438	806790.7096	676142.1981	21.5326878	4.428456509	3.30E-05	1	1.530977798	up
Com_14895_pos	4-Methoxyphenyl N-[2-(3-thienylmethyl)-1,3-thiazol-4-yl]carbamate	--	C16 H14 N2 O3 S2	346.03807	2.747	--	--	--	--	--	--	--	--	--	--	Invalid mass	No results	No results	329.03452	5089661.544	3882466.596	3736596.567	4945289.582	6006953.17	3709253.227	771017.3482	368556.8754	651524.0077	344690.4965	457300.2056	171848.0701	9.899039526	3.307288552	3.37E-05	1	1.674031036	up
Com_271_pos	Betaine	Betaine; Trimethylaminoacetate; Glycine betaine; N,N,N-Trimethylglycine; Trimethylammonioacetate	C5 H11 N O2	117.07901	1.745	cpd:C00719	map00260 Glycine, serine and threonine metabolism;map01100 Metabolic pathways;map02010 ABC transporters	HMDB0000043	--	Organic acids and derivatives	Carboxylic acids and derivatives	Amino acids, peptides, and analogues	--	--	--	Full match	Full match	Full match	118.08627	724488906.9	900194045.7	1125458383	905095470.4	669972591.3	1110354977	131830305	141596222.3	101163101.1	220763503.6	79017166.83	53313722.8	7.46967669	2.9010458	3.58E-05	1	1.704751762	up
Com_3742_pos	Guanine	Guanine; 2-Amino-6-hydroxypurine	C5 H5 N5 O	151.05239	3.091	cpd:C00242	map00230 Purine metabolism;map01100 Metabolic pathways	HMDB0000132	--	Organoheterocyclic compounds	Imidazopyrimidines	Purines and purine derivatives	--	--	--	Invalid mass	No results	No results	152.05972	19000805.97	18469809.12	52682689.41	16454480.93	18186481.24	22586827.09	2605604.285	3074247.328	2434582.091	3145799.334	2562991.689	2469648.333	9.045740013	3.177238532	3.67E-05	1	1.849381142	up
Com_1814_pos	Epigallocatechin	--	C15 H14 O7	612.15091	3.682	--	--	HMDB0141542	LMPK12020004	Phenylpropanoids and polyketides	Flavonoids	Flavans	Polyketides [PK]	Flavonoids [PK12]	Flavans, Flavanols and Leucoanthocyanidins [PK1202]	No results	Invalid mass	No match	307.08273	60418130.44	55276747.05	70776703.68	45616242.34	52411352.27	43963570.32	6010029.787	14933698.86	4766237.136	5437856.598	4085971.601	3682576.533	8.440220445	3.07728068	3.83E-05	1	1.677109598	up
Com_6252_pos	Arachidonic acid	Arachidonate; Arachidonic acid; (5Z,8Z,11Z,14Z)-Icosatetraenoic acid; cis-5,8,11,14-Eicosatetraenoic acid	C20 H32 O2	304.23964	7.163	cpd:C00219	map00590 Arachidonic acid metabolism;map01040 Biosynthesis of unsaturated fatty acids;map01100 Metabolic pathways	HMDB0001043	LMFA01030001	Lipids and lipid-like molecules	Fatty Acyls	Fatty acids and conjugates	Fatty Acyls [FA]	Fatty Acids and Conjugates [FA01]	Unsaturated fatty acids [FA0103]	Full match	No results	Full match	305.24689	35900615.25	22549206.65	24031867.98	9122369.277	12039798.09	15254158.02	1765200.603	4944275.274	2112309.595	4038404.528	2590053.259	2443895.209	6.644523037	2.732165642	4.25E-05	1	1.694154275	up
Com_7995_pos	3b,7b-Dihydroxy-5-androsten-17-one	--	C19 H28 O3	304.203	8.359	--	--	HMDB0004624	--	Lipids and lipid-like molecules	Steroids and steroid derivatives	Androstane steroids	--	--	--	No results	No results	Full match	305.2103	8489210.916	16924318.04	16399216.1	6319567.053	11996141.83	19516681.96	2450778.806	2539435.759	3980546.777	1471082.537	1760603.464	3103282.468	5.203615696	2.379514418	4.68E-05	1	1.437038706	up
Com_9253_pos	Calcium D-Panthotenate	--	C18 H32 Ca N2 O10	476.16677	4.835	--	--	--	--	--	--	--	--	--	--	No results	No results	Full match	477.17386	4005102.474	4053636.643	1755535.756	2784363.666	2381089.286	3137067.111	482738.0999	735758.4573	424445.3521	1098242.298	1069303.401	584299.2832	4.12233753	2.043462635	5.42E-05	1	1.054086961	up
Com_3051_pos	N1-(3,4-dimethoxyphenethyl)-4-methylbenzene-1-sulfonamide	--	C17 H21 N O4 S	357.09544	4.93	--	--	--	--	--	--	--	--	--	--	Invalid mass	No results	No results	358.1026	1745931.97	693846.5535	838976.4352	474805.5632	1053793.071	726112.9584	10717455.02	21000706.26	22775643.38	22162846.3	4918678.556	5049537.41	0.0638785	-3.968525757	5.47E-05	1	1.420549553	down
Com_2132_pos	N-[methyl(oxo)phenyl-lambda~6~-sulfanylidene]-N'-phenylurea	--	C14 H14 N2 O2 S	312.03142	7.15	--	--	--	--	--	--	--	--	--	--	Invalid mass	No results	No results	313.03873	76873362.72	60591050.38	88680986.55	9519772.313	71692749.65	117373184.4	1265051.529	1840889.385	1070140.046	1519185.364	1244122.294	758519.6345	55.17487245	5.785939484	5.60E-05	1	1.61464319	up
Com_9025_pos	KQH	--	C17 H29 N7 O5	393.21447	5.695	--	--	--	--	--	--	--	--	--	--	Invalid mass	No results	No results	394.2218	12071805.61	9207786.408	14420399.17	3141873.007	8689481.823	6089541.609	302631.3167	247576.5877	1051453.333	531634.3584	1647507.673	309293.4484	13.10993146	3.712588238	5.64E-05	1	1.714045373	up
Com_1095_pos	Sodium [dodecanoyl(methyl)amino]acetate	--	C15 H29 N O3	271.21436	8.328	--	--	--	--	--	--	--	--	--	--	Full match	Full match	No results	272.22141	310031997.9	110940838.3	58389188.61	102006571.4	78648644.27	146027326	31095443.05	18152654.94	9082966.442	14848517.61	11183632.84	6574778.307	8.863672247	3.147904536	5.80E-05	1	1.437425238	up
Com_8438_pos	Guggulsterone	--	C21 H28 O2	312.20821	7.249	--	--	HMDB0002726	--	Lipids and lipid-like molecules	Steroids and steroid derivatives	Androstane steroids	--	--	--	No results	No results	Full match	313.21548	22615986.53	15667307.31	14300785.95	6356569.585	5299295.05	14417036.58	1009317.852	1023529.578	1559255.045	1505784.166	1003214.707	1640832.69	10.15986194	3.344808893	5.88E-05	1	1.740778188	up
Com_14741_pos	PC (7:0/7:0)	--	C22 H44 N O8 P	481.27975	7.685	--	--	--	LMGP01011238	--	--	--	Glycerophospholipids [GP]	Glycerophosphocholines [GP01]	Diacylglycerophosphocholines [GP0101]	No results	Full match	No results	482.28714	1351324.517	2334965.568	2516341.433	1201934.369	994525.8093	1707801.829	121141.572	548854.4915	119456.6083	106482.2395	92335.14909	150422.9608	8.875872019	3.149888866	6.14E-05	1	1.191123131	up
Com_20_pos	L-Glutathione oxidized	--	C20 H32 N6 O12 S2	612.15097	2.332	--	--	--	--	--	--	--	--	--	--	Full match	Full match	Full match	613.15869	12973713160	12586968510	12905945646	8985414797	9541290363	9774197406	411315156.5	1505092149	399585638.2	174070166.9	484855370.8	279497172	20.51598105	4.358676239	6.20E-05	1	1.857989853	up
Com_21099_pos	Pantethine	Pantethine	C22 H42 N4 O8 S2	554.24376	5.617	cpd:C12661	--	HMDB0003828	--	Organic acids and derivatives	Carboxylic acids and derivatives	Amino acids, peptides, and analogues	--	--	--	No results	No results	Full match	555.25055	521123.5812	1133614.841	1195997.931	420700.4637	911106.1515	1107981.641	122089.2978	204486.8534	116170.1521	186459.8489	183895.2867	235233.1498	5.046599307	2.335311543	6.30E-05	1	1.320184327	up
Com_2720_pos	L-Homoserine	L-Homoserine; 2-Amino-4-hydroxybutyric acid	C4 H9 N O3	119.05837	1.617	cpd:C00263	map00260 Glycine, serine and threonine metabolism;map00270 Cysteine and methionine metabolism;map00300 Lysine biosynthesis;map00920 Sulfur metabolism;map01100 Metabolic pathways;map01110 Biosynthesis of secondary metabolites;map01130 Biosynthesis of antibiotics;map01230 Biosynthesis of amino acids	HMDB0000719	--	Organic acids and derivatives	Carboxylic acids and derivatives	Amino acids, peptides, and analogues	--	--	--	Full match	Full match	Full match	120.06553	67511501.88	79123059.91	56576327.82	55447768.08	60081549.73	45718260.29	7783105.763	17093295.77	8404693.385	16806853.53	12646782.74	20937499.09	4.355787655	2.122933624	6.77E-05	1	1.548067992	up
Com_832_pos	2-(methylthio)nicotinamide	--	C7 H8 N2 O S	168.03481	5.184	--	--	--	--	--	--	--	--	--	--	Invalid mass	No results	No results	169.04213	56667831.2	26814944.52	17047698.92	15153086.01	14306196.5	12198828.1	139845558.8	181375940.2	203805622.3	158125473.1	81314476.5	178147874.8	0.150844824	-2.728862905	7.14E-05	1	1.655598869	down
Com_319_pos	Porphobilinogen	Porphobilinogen	C10 H14 N2 O4	226.09517	4.869	cpd:C00931	map00860 Porphyrin and chlorophyll metabolism;map01100 Metabolic pathways;map01110 Biosynthesis of secondary metabolites	HMDB0000245	--	Organic nitrogen compounds	Organonitrogen compounds	Amines	--	--	--	No results	No results	Full match	227.10243	1037548503	1122905700	489082686.7	534436742.2	1197774420	619385541	37284901.32	107715165.2	119927815.9	161392769.5	175646630.9	58635648.41	7.570559192	2.920399867	7.15E-05	1	1.380034706	up
Com_8354_pos	3-Methoxyflavone	--	C16 H12 O3	274.06609	4.271	--	--	--	--	--	--	--	--	--	--	Invalid mass	No results	No results	275.07336	16279948.35	16041732.15	11512759.28	7536167.909	7649856.692	15736184.84	889875.0176	855706.1605	1076573.486	1642451.533	1396597.877	216092.2554	12.30097155	3.620700361	7.18E-05	1	1.501644559	up
Com_11002_pos	3-(3-methylbut-2-en-1-yl)-3H-purin-6-amine	--	C10 H13 N5	203.11692	5.822	--	--	--	--	--	--	--	--	--	--	Full match	Full match	Full match	204.12424	7952949.406	9341059.206	8970462.827	5127843.349	5201237.293	11349660.46	106754.9915	993540.4028	307173.1046	740193.5705	426260.75	271798.3795	16.84747352	4.074460353	7.70E-05	1	1.750779556	up
Com_2154_pos	N-[2-(4-pyridyl)ethyl]methanesulfonamide	--	C8 H12 N2 O2 S	200.06593	3.734	--	--	--	--	--	--	--	--	--	--	Invalid mass	No results	No results	201.07318	395518.5244	732256.0006	178526.6122	533724.2163	320638.7935	522638.4462	3693367.874	6237955.668	15079550.99	19545337.75	16456960.51	2506792.249	0.042243452	-4.565128459	8.18E-05	1	1.241412841	down
Com_512_pos	L-Leucyl-L-alanine Hydrate	--	C9 H18 N2 O3	202.13149	1.535	--	--	--	--	--	--	--	--	--	--	No results	No results	Full match	203.13876	138756090.4	112345945.1	260656837.8	166333970.5	176345994	113654705.9	23212562.8	13287521.03	25592910.04	25606509.43	65993469.06	20638354.45	5.553181757	2.473314616	8.25E-05	1	1.40028113	up
Com_1662_pos	1-(3-acetyl-2,4,6-trihydroxyphenyl)ethan-1-one	--	C10 H10 O5	210.05262	5.161	--	--	--	--	--	--	--	--	--	--	Full match	No results	Full match	211.05971	30151226.16	22999142.1	12028698.01	11912604.8	11907451.42	9157468.315	97176724.2	94106228.68	76514998.76	72132022.41	48833664.15	57203263.57	0.220098376	-2.183779595	8.65E-05	1	1.389708399	down
Com_3534_pos	PC (4:0/16:4)	--	C28 H48 N O8 P	557.311	7.043	--	--	--	--	--	--	--	--	--	--	No results	Full match	No results	558.31836	24884200.73	70538927.13	8162265.151	33203090.35	16117379.42	14861477.49	757985.9135	6324812.547	889479.9954	1391381.629	898534.8461	872293.6669	15.06735929	3.913354687	8.76E-05	1	1.362880122	up
Com_6716_pos	GDP	GDP; Guanosine 5'-diphosphate; Guanosine diphosphate	C10 H15 N5 O11 P2	443.02328	1.593	cpd:C00035	map00230 Purine metabolism;map01100 Metabolic pathways;map03013 RNA transport;map04144 Endocytosis	HMDB0001201	--	Nucleosides, nucleotides, and analogues	Purine nucleotides	Purine ribonucleotides	--	--	--	No results	No results	Full match	444.03006	21732709.77	16355182.82	14105814.72	19448564.76	22204160.93	10352277.93	2784539.818	4981528.702	3475180.028	6105872.235	8005825.617	4080808.503	3.54010935	1.823793924	8.87E-05	1	1.517397616	up
Com_4355_pos	dUMP	dUMP; Deoxyuridylic acid; Deoxyuridine monophosphate; Deoxyuridine 5'-phosphate; 2'-Deoxyuridine 5'-phosphate	C9 H13 N2 O8 P	308.04009	2.82	cpd:C00365	map00240 Pyrimidine metabolism;map01100 Metabolic pathways	HMDB0001409	--	Nucleosides, nucleotides, and analogues	Pyrimidine nucleotides	Pyrimidine deoxyribonucleotides	--	--	--	No results	No results	Full match	309.04736	345805.4679	303197.2609	334578.4977	252493.8933	305357.6857	296393.8254	11452520.99	9498596.991	4726773.748	33237478.73	25530033.29	4968877.295	0.020554061	-5.60443269	9.36E-05	1	1.588845309	down
Com_17994_pos	Aripiprazole	Aripiprazole	C23 H27 Cl2 N3 O2	447.15348	5.347	cpd:C12564	--	HMDB0005042	--	Organoheterocyclic compounds	Diazinanes	Piperazines	--	--	--	Invalid mass	No results	No results	448.16068	4886132.494	969941.413	1425378.406	1199113.877	3279790.821	946945.2036	129059.9897	313023.738	135702.7246	179678.5202	145133.4478	116356.9129	12.47091193	3.64049506	9.36E-05	1	1.666358379	up
Com_17322_pos	WNH	--	C21 H25 N7 O5	438.16362	5.452	--	--	--	--	--	--	--	--	--	--	Invalid mass	No results	No results	439.1709	2855399.089	927630.7551	2318885.589	938273.513	2466082.365	1935844.282	186114.0654	235403.4396	246282.5626	238419.2062	212136.514	193083.3452	8.724854478	3.125131069	9.45E-05	1	1.598643947	up
Com_13882_pos	4-hydroxy-5,8-dimethylquinoline-3-carboxylic acid	--	C12 H11 N O3	217.07362	5.7	--	--	--	--	--	--	--	--	--	--	Full match	No results	No results	218.08084	4484954.115	3910260.055	2632111.602	3970078.786	6624341.182	3958939	1510289.344	1342001.942	1792815.365	1613271.272	1976353.584	911603.7632	2.796823425	1.483789174	0.000104264	1	1.554619057	up
Com_1800_pos	Psoralidin	Psoralidin	C20 H16 O5	336.10232	1.56	cpd:C10523	--	HMDB0034050	LMPK12090007	Phenylpropanoids and polyketides	Isoflavonoids	Coumestans	Polyketides [PK]	Flavonoids [PK12]	Coumestan flavonoids [PK1209]	Invalid mass	No results	No results	337.10974	155020234.4	95797504.21	71734242.81	64056065.93	63850116.97	140846114.1	11697478.88	24144332.92	12512956.88	7140446.069	4045639.333	17934777.18	7.632132437	2.932086206	0.000105566	1	1.510384749	up
Com_624_pos	5-oxoproline	--	C5 H7 N O3	129.04246	2.274	--	--	HMDB0000805	--	Organic acids and derivatives	Carboxylic acids and derivatives	Amino acids, peptides, and analogues	--	--	--	No results	No results	Full match	130.04979	603577283.1	471321032.9	312883677.3	235802942.9	285802996.3	272154448.2	157844660.2	102705831.4	58294575.3	119237880.1	67707645.61	67857318.07	3.802929184	1.927111074	0.000107049	1	1.452541955	up
Com_21393_pos	O-Phospho-L-Tyrosine	--	C9 H12 N O6 P	261.04091	1.461	--	--	HMDB0006049	--	Organic acids and derivatives	Carboxylic acids and derivatives	Amino acids, peptides, and analogues	--	--	--	No results	No results	Full match	561.04498	682268.716	686832.9547	528277.4306	579542.8282	748773.6087	544933.8332	167317.0552	290687.6539	289133.4191	340621.9799	291405.6331	297860.1083	2.248402654	1.168900423	0.000107525	1	1.212835497	up
Com_1168_pos	Obscurolide A1	--	C15 H17 N O5	273.09557	1.534	--	--	--	--	--	--	--	--	--	--	Invalid mass	No results	No results	274.103	43053915.05	176269673.2	141182582.6	68452697.47	269104626.4	60542364.6	3108777.365	5225185.345	14790823.49	16608138.71	14322103.95	8459722.331	12.1348297	3.601081957	0.000110769	1	1.56667694	up
Com_4641_pos	2-Arachidonyl glycerol ether	--	C23 H40 O3	364.29718	7.332	--	--	HMDB0013657	--	Lipids and lipid-like molecules	Endocannabinoids	_	--	--	--	Full match	No results	No results	365.30475	719645.0552	349571.6182	489121.3647	391858.7023	822930.1849	410011.6681	3689660.103	3431722.559	14970219.47	17785699.3	25158358.72	9225335.314	0.042864206	-4.544082776	0.000116742	1	1.607597665	down
Com_1531_pos	3-(2-thienyl)-1,2,4-oxadiazole-5-carbohydrazide	--	C7 H6 N4 O2 S	210.01388	2.472	--	--	--	--	--	--	--	--	--	--	Invalid mass	No results	No results	211.02116	125885813	123012764.1	58664293.46	130619033.6	132946483.1	93939362	2801317.354	2134341.915	25101521.78	4935405.484	4413032.053	4358792.706	15.20349068	3.926330695	0.000129731	1	1.68994603	up
Com_15689_pos	N-(4-chlorophenethyl)-1-adamantanecarboxamide	--	C19 H24 Cl N O	317.16195	6.993	--	--	--	--	--	--	--	--	--	--	Invalid mass	No results	No results	318.16913	2085253.867	6245827.716	602821.1203	977345.8239	2643009.309	1303296.116	109099.1718	253233.0931	86646.81171	121918.3172	75776.08284	185157.2116	16.65910401	4.058238904	0.000151402	1	1.636712546	up
Com_8991_pos	N-[4-(cyanomethyl)phenyl]-N'-(2-fluorophenyl)urea	--	C15 H12 F N3 O	269.09275	1.453	--	--	--	--	--	--	--	--	--	--	Invalid mass	No results	No results	270.09995	17625444.4	18095171.49	8915951.269	11443320.94	7372300.293	7657404.637	2543745.74	4595833.007	1790172.265	3372159.937	1837052.412	1143546.605	4.653004852	2.218162692	0.000154145	1	1.518810938	up
Com_5754_pos	2-[(3S)-1-(3,4-Difluorobenzyl)-3-pyrrolidinyl]-1,3-benzoxazole	--	C18 H16 F2 N2 O	314.12628	5.179	--	--	--	--	--	--	--	--	--	--	Invalid mass	No results	No results	315.13354	16062512.32	13872490.44	10634180.12	15957268.57	37014791.02	25691606.93	1071837.65	2948907.869	1247368.618	5212977.885	3367580.792	3797803.427	6.756751194	2.756329731	0.00016165	1	1.33563535	up
Com_2851_pos	6,9-dimethoxy-11H-indeno[1,2-b]quinoxalin-11-one	--	C17 H12 N2 O3	314.0662	1.459	--	--	--	--	--	--	--	--	--	--	Invalid mass	No results	No results	315.0733	1545489.922	1570412.443	1171066.671	1357212.76	1659854.777	1219834.419	6023874.94	14874738.37	49316181.03	24533109.66	25053789.29	22430307.37	0.059929347	-4.060593524	0.000176925	1	1.500010803	down
Com_14926_pos	Deoxycorticosterone 21-glucoside	--	C27 H40 O8	492.26935	6.529	--	--	--	--	--	--	--	--	--	--	Invalid mass	No results	No results	493.27682	5827208.57	6974383.328	3867313.671	3552125.751	5129750.181	4542390.853	720109.622	1251432.124	1340435.879	1711889.148	2082840.407	2040842.943	3.267888337	1.708358688	0.000179118	1	1.476651787	up
Com_3325_pos	3-[3-(beta-D-Glucopyranosyloxy)-2-hydroxyphenyl]propanoic acid	--	C15 H20 O9	366.09185	1.612	--	--	--	--	--	--	--	--	--	--	Invalid mass	No results	No results	367.09924	40101467.12	76371004.71	34565608.02	16983552.4	30421725.25	29447513.92	809926.266	1324811.255	3609981.657	4924510.157	6659571.559	3800091.83	10.78574606	3.431054067	0.000179961	1	1.462945902	up
Com_16918_pos	2,6-Dihydroxybenzoic acid	--	C7 H6 O4	154.02651	1.448	--	--	HMDB0013676	--	Benzenoids	Benzene and substituted derivatives	Benzoic acids and derivatives	--	--	--	No results	No results	Full match	155.03378	2783030.648	2821399.081	2311771.319	2830131.419	2982090.956	3364579.801	1581271.81	1861015.704	1612668.847	1962042.56	2212317.054	1471117.649	1.597412201	0.675736638	0.000186149	1	1.459687583	up
Com_3702_pos	D-Galactosamine	D-Galactosamine; D-Chondrosamine; 2-Amino-2-deoxy-D-galactose	C6 H14 Cl N O5	215.05553	1.646	cpd:C02262	map00052 Galactose metabolism	--	--	--	--	--	--	--	--	No results	No results	Full match	216.06284	22088365.27	27967341.47	24061757.98	26535002.32	32843527.49	42830472.09	5252321.412	12529684.66	9501521.821	13447421.67	12460247.87	8388521.027	2.863385397	1.517721863	0.00019102	1	1.224807699	up
Com_8589_pos	6��-Oxycodol N-oxide	--	C18 H23 N O5	333.15717	5.205	--	--	--	--	--	--	--	--	--	--	Full match	No results	No results	334.16452	14776600.62	11493010.48	11717708.77	4739693.712	9372695.026	9460656.726	630107.4353	556212.9948	235107.4587	1442599.477	1973615.24	276668.2866	12.03688368	3.589390025	0.000192909	1	1.601021474	up
Com_2333_pos	N-Desmethyltramadol	--	C15 H23 N O2	249.17257	6.343	--	--	HMDB0061007	--	Benzenoids	Phenol ethers	Anisoles	--	--	--	Full match	No results	No results	250.17989	103245936.8	102648698.5	95262317.37	45489781.39	74542257.13	83596748.09	7645268.942	16713037.42	17288421.26	23938398.79	33734068.32	20552845.25	4.211038199	2.074175962	0.000201746	1	1.66590773	up
Com_6939_pos	cyclohexyl{4-[4-nitro-2-(1H-pyrrol-1-yl)phenyl]piperazino}methanone	--	C21 H26 N4 O3	404.18055	6.158	--	--	--	--	--	--	--	--	--	--	Invalid mass	No results	No results	405.18793	23686252.02	16358175.53	9358684.855	14301810.79	28547001.52	20435286.55	1309975.406	6392003.448	2290299.642	2687331.863	5022286.402	1617908.504	5.832730181	2.544171337	0.000206614	1	1.582351429	up
Com_4517_pos	Guanosine monophosphate	GMP; Guanosine 5'-phosphate; Guanosine monophosphate; Guanosine 5'-monophosphate; Guanylic acid	C10 H14 N5 O8 P	363.05675	1.712	cpd:C00144	map00230 Purine metabolism;map01100 Metabolic pathways	HMDB0001397	--	Nucleosides, nucleotides, and analogues	Purine nucleotides	Purine ribonucleotides	--	--	--	No results	No results	Full match	364.0639	22525217.56	21805888.45	37928199.89	21412275.32	21915913.75	11949078.59	3527477.98	7988193.581	7235046.269	8227948.181	7489654.74	8603328.681	3.193204239	1.675004831	0.000216245	1	1.419944272	up
Com_20843_pos	2-Phenylethylamine	Phenethylamine; 2-Phenylethylamine; beta-Phenylethylamine; Phenylethylamine	C8 H11 N	121.08909	1.56	cpd:C05332	map00360 Phenylalanine metabolism	HMDB0012275	--	Benzenoids	Benzene and substituted derivatives	Phenethylamines	--	--	--	No results	No results	Full match	122.09644	1753095.238	1717581.007	1456238.11	1256560.805	1757419.591	1282443.928	293873.6959	507149.4397	541278.1218	786075.4158	640047.3274	369585.5016	2.939232234	1.555439353	0.000236124	1	1.478467854	up
Com_2161_pos	7-hydroxy-6-methoxy-2H-chromen-2-one	--	C10 H8 O4	192.04214	5.17	--	--	HMDB0034344	--	Phenylpropanoids and polyketides	Coumarins and derivatives	Hydroxycoumarins	--	--	--	Full match	No results	No results	193.04942	20509593.96	14199262.86	6842413.22	6141230.077	6131938.357	4247353.475	72626165.73	69603891.05	46406843.81	49493245.72	39277665.3	36170638.13	0.185190634	-2.432916958	0.000242878	1	1.379427645	down
Com_2831_pos	Testosterone acetate	Testosterone acetate	C21 H30 O3	330.21878	7.057	cpd:C03027	--	HMDB0062780	LMST02020057	Lipids and lipid-like molecules	Steroids and steroid derivatives	Steroid esters	Sterol Lipids [ST]	Steroids [ST02]	C19 steroids (androgens) and derivatives [ST0202]	Full match	No results	Full match	331.2261	90884838.51	93186080.67	65680644.92	29984231.71	19150057.93	63284995.16	7154030.103	6013089.337	9279097.558	8332599.279	4660030.323	10048821.77	7.961956766	2.993123037	0.000249415	1	1.58328409	up
Com_24071_pos	Guanidineacetic acid	--	C3 H7 N3 O2	117.0539	1.706	--	--	HMDB0000128	--	Organic acids and derivatives	Carboxylic acids and derivatives	Amino acids, peptides, and analogues	--	--	--	No results	No results	Full match	118.06117	108170.8648	102152.6881	98727.05781	81593.08892	104631.7688	86343.22367	26432.68912	39037.38336	35488.49526	54913.40935	52091.28088	30173.09515	2.44237675	1.288285761	0.000250688	1	1.14143605	up
Com_2185_pos	3-Methylcrotonylglycine	3-Methylcrotonylglycine	C7 H11 N O3	157.07583	1.411	cpd:C20828	--	HMDB0000459	--	Organic acids and derivatives	Carboxylic acids and derivatives	Amino acids, peptides, and analogues	--	--	--	Invalid mass	No results	No results	158.08311	84126437.94	93363015.12	68150470.94	50956456.14	97167183.23	58994606.44	11378144.1	5651299.384	5694109.015	12087666.04	24351997.26	3784562.476	7.192599679	2.84651331	0.000254974	1	1.513380401	up
Com_9660_pos	5-[(10Z)-14-(3,5-dihydroxyphenyl)tetradec-10-en-1-yl]benzene-1,3-diol	--	C26 H36 O4	412.26639	5.916	--	--	--	--	--	--	--	--	--	--	Invalid mass	No results	No results	413.27338	18087260.62	4591044.213	3136035.044	2724142.511	3428602.021	3267193.005	474511.2891	588115.494	315414.2941	702001.2094	418159.0836	520220.0477	11.67308091	3.54511348	0.000260208	1	1.679965967	up
Com_893_pos	N,5-Bis(3-nitrophenyl)oxazol-2-amine	--	C15 H10 N4 O5	326.06326	5.157	--	--	--	--	--	--	--	--	--	--	Invalid mass	No results	No results	327.07043	35975528.87	19987194.47	9474453.129	6406278.635	7081587.523	5053989.272	134197813.5	156835734	194155092.3	158625045.4	145646211.4	155470692.4	0.088873228	-3.492107296	0.000280751	1	1.478694149	down
Com_8_pos	Stearamide	Octadecanamide; Stearamide; Stearic acid amide	C18 H37 N O	283.28682	10.714	cpd:C13846	--	HMDB0034146	LMFA08010003	Lipids and lipid-like molecules	Fatty Acyls	Fatty amides	Fatty Acyls [FA]	Fatty amides [FA08]	Primary amides [FA0801]	Full match	No results	No results	284.29428	1932676085	1178876849	3366282594	6111015090	3902393535	2744701566	15994080561	13305109165	18574671369	21016205368	21864385214	18101089972	0.176710762	-2.500538189	0.000280988	1	1.485743197	down
Com_2860_pos	Pyrrole-2-carboxylic acid	--	C5 H5 N O2	111.03223	2.15	--	--	HMDB0004230	--	Organoheterocyclic compounds	Pyrroles	Pyrrole carboxylic acids and derivatives	--	--	--	Full match	No results	No results	112.03951	17053486.95	17119750.34	13642045.51	26137427.85	54980080.89	81505287.69	6016566.615	2817789.716	2930809.434	3426491.764	3094569.065	2184884.904	10.27975834	3.361734445	0.000283892	1	1.59115891	up
Com_1100_pos	D-(+)-Proline	--	C5 H9 N O2	115.0634	5.119	--	--	--	--	--	--	--	--	--	--	Full match	Full match	Full match	116.07073	22300304.6	31909449.97	24327699.99	24910480.95	21336813.35	34435759.6	6553899.724	7155276.564	1982029.799	3349138.758	2588114.265	1453377.504	6.898086627	2.786196246	0.00028689	1	1.111891551	up
Com_16567_pos	methadone-d9	--	C21 H18 [2]H9 N O	318.26666	5.86	--	--	--	--	--	--	--	--	--	--	Full match	No results	No results	319.27386	2992303.78	1974493.855	2145338.115	1520043.15	2654145.275	2275058.289	421899.6427	1342129.6	365929.7866	647047.8692	445029.9613	538775.0884	3.605971969	1.850388182	0.000302708	1	1.394258745	up
Com_3944_pos	All-Trans-13,14-Dihydroretinol	--	C20 H32 O	288.24484	7.866	--	--	HMDB0011618	LMPR01090047	Lipids and lipid-like molecules	Prenol lipids	Retinoids	Prenol Lipids [PR]	Isoprenoids [PR01]	Retinoids [PR0109]	No results	No results	Full match	289.25208	498946.8581	435185.9338	391086.4579	428277.3029	382943.3891	411919.5086	2226329.473	6976773.8	14227699.06	15095823.52	31700202.58	10635509.67	0.031514788	-4.987827228	0.000304674	1	1.234811482	down
Com_14496_pos	MMK	--	C16 H32 N4 O4 S2	352.21833	1.519	--	--	--	--	--	--	--	--	--	--	Invalid mass	No results	No results	391.18149	5330828.009	2077820.631	3511396.419	1076252.491	7674450.882	2039573.402	210642.9458	330534.2726	338722.8518	453900.5379	391354.9766	298191.7782	10.72990344	3.423565188	0.00032686	1	1.647988764	up
Com_3538_pos	1-Oleoyl-Sn-Glycero-3-Phosphocholine	--	C26 H52 N O7 P	521.34799	9.899	--	--	HMDB0002815	--	Lipids and lipid-like molecules	Glycerophospholipids	Glycerophosphocholines	--	--	--	No results	No results	Full match	1043.70325	165034.6396	120935.6145	295265.7689	350860.41	280618.2048	249065.6548	991941.527	798782.7071	827581.9223	862141.1015	3696266.502	1339158.199	0.171653625	-2.542427769	0.000330712	1	1.013571136	down
Com_10980_pos	4-fluoro-N-[4-(4-methylpiperazino)phenyl]benzenesulfonamide	--	C17 H20 F N3 O2 S	349.12658	5.95	--	--	--	--	--	--	--	--	--	--	Full match	No results	No results	350.13397	5540924.972	3127000.943	2698079.606	2086537.93	2600570.417	3475969.388	625047.2438	801234.854	1009220.135	1714676.23	1400715.123	1135051.195	2.920916026	1.546420882	0.000349385	1	1.174955486	up
Com_7345_pos	D-Sphingosine	--	C18 H37 N O2	299.28186	7.406	--	--	--	--	--	--	--	--	--	--	Full match	No results	Full match	300.28897	430065.8437	518617.7693	1369783.044	1255057.348	469171.0572	837605.9882	5344724.732	2676693.662	3826153.218	1421587.002	4346358.895	3600151.562	0.230032861	-2.120088126	0.000350914	1	1.204406352	down
Com_3342_pos	D-Glucosamine 6-phosphate	D-Glucosamine 6-phosphate; D-Glucosamine phosphate	C6 H14 N O8 P	259.04524	1.481	cpd:C00352	map00250 Alanine, aspartate and glutamate metabolism;map00520 Amino sugar and nucleotide sugar metabolism;map01100 Metabolic pathways;map01130 Biosynthesis of antibiotics	HMDB0001254	--	Organic oxygen compounds	Organooxygen compounds	Carbohydrates and carbohydrate conjugates	--	--	--	No results	No results	Full match	260.05246	63618295.14	40412257.75	30770269.46	33149596	48516435.67	33359961.51	13367953.79	7725026.085	2200596.107	2794223.603	5778684.629	2413775.921	7.287774788	2.865478377	0.000358554	1	1.427308089	up
Com_488_pos	Methyl palmitate	Methyl palmitate	C17 H34 O2	287.28186	6.843	cpd:C16995	--	HMDB0061859	--	Lipids and lipid-like molecules	Fatty Acyls	Fatty acid esters	--	--	--	Invalid mass	No results	No results	288.28915	8137833.971	15563245.66	15266400.06	51073101.63	10848727.41	29263504.74	94230032.36	46009218.41	216754974.6	164437707.1	310850920.5	320371096.4	0.112915775	-3.146681047	0.000366549	0.972222222	1.542908632	down
Com_15696_pos	6-Hydroxymelatonin	6-Hydroxymelatonin	C13 H16 N2 O3	248.1159	5.283	cpd:C05643	map00380 Tryptophan metabolism	HMDB0004081	--	Organoheterocyclic compounds	Indoles and derivatives	Hydroxyindoles	--	--	--	No results	No results	Full match	249.12296	2851148.314	2448367.994	2533049.393	1590562.102	2546496.459	2743429.694	1098762.003	1365959.356	494623.0271	842277.8985	584834.0594	561660.5155	2.973465335	1.572145257	0.000377483	1	1.333158673	up
Com_9180_pos	5-Hydroxyindole	--	C8 H7 N O	133.05274	5.743	--	--	--	--	--	--	--	--	--	--	No results	No results	Full match	134.05988	5354045.812	5081500.599	2987340.822	4051811.927	4609709.56	6330584.715	890897.9666	1422918.134	1309937.85	3178540.784	1373081.256	1212237.089	3.02686031	1.597822096	0.000377496	0.972222222	1.30810391	up
Com_13923_pos	1-hydroxy-2-phenyl-1,5,6,7-tetrahydro-4H-benzimidazol-4-one	--	C13 H12 N2 O2	228.08988	5.494	--	--	--	--	--	--	--	--	--	--	Full match	No results	No results	229.09717	9110970.254	3568033.195	1703943.112	2663858.311	1634330.45	3418061.532	704334.2424	819789.4594	326687.6988	531810.1615	704074.0094	359171.7286	6.413246631	2.681054889	0.000379269	1	1.651790102	up
Com_4400_pos	Deoxycytidine	Deoxycytidine; 2'-Deoxycytidine	C9 H13 N3 O4	227.09025	1.477	cpd:C00881	map00240 Pyrimidine metabolism	HMDB0000014	--	Nucleosides, nucleotides, and analogues	Pyrimidine nucleosides	Pyrimidine 2'-deoxyribonucleosides	--	--	--	No results	No results	Full match	228.09734	23787978.5	51944766.31	18412781.81	24104080.45	12695101.93	10041050.55	2604675.473	5495211.908	2312749.372	5054444.399	7952192.492	2234473.378	5.495718011	2.45830798	0.000396067	1	1.425112628	up
Com_2429_pos	Dl-3-Hydroxy-kynurenine	--	C10 H12 N2 O4	224.0793	1.491	--	--	--	--	--	--	--	--	--	--	No results	No results	Full match	225.08662	70321754.46	64264324.46	90303851.92	38958625.83	39139052.62	66564938.51	3624239.202	21591530.85	1585926.067	3866893.447	3575259.181	1825552.091	10.24559708	3.356932157	0.000413355	1	1.640490017	up
Com_82_pos	Choline	Choline; Bilineurine	C5 H13 N O	103.09988	1.62	cpd:C00114	map00260 Glycine, serine and threonine metabolism;map00564 Glycerophospholipid metabolism;map01100 Metabolic pathways;map02010 ABC transporters	HMDB0000097	--	Organic nitrogen compounds	Organonitrogen compounds	Quaternary ammonium salts	--	--	--	Full match	Full match	No results	104.10718	1395726387	1483225700	4372326575	679462351.4	1840535762	1024663992	321900423.1	339846685.2	264113144.8	237418551.5	358013692.5	151453845.7	6.454021443	2.690198371	0.00042659	1	1.495390017	up
Com_28_pos	N-[2-chloro-6-(trifluoromethoxy)phenyl]-2,2-dimethylpropanamide	--	C12 H13 Cl F3 N O2	278.03098	1.334	--	--	--	--	--	--	--	--	--	--	Invalid mass	No results	No results	279.03839	9361543422	7259437913	8504740626	7161821876	9569658384	8636468545	694328671	1658482721	1854790967	3086158017	2416757435	1640520475	4.448374633	2.153278294	0.000431678	1	1.67677402	up
Com_2830_pos	TMK	--	C15 H30 N4 O5 S	189.09724	4.897	--	--	--	--	--	--	--	--	--	--	Invalid mass	No results	No results	190.10452	104961408.6	71113529.19	63673903.03	68782853.82	90593110.58	73232613.36	4838533.258	14012172.32	2708622.3	19615456.72	6006937.587	2992146.563	9.414410936	3.234870828	0.0004517	1	1.535853879	up
Com_4852_pos	Cytidine 5'-diphosphocholine	CDP-choline; Cytidine 5'-diphosphocholine; Citicoline	C14 H26 N4 O11 P2	488.10615	1.461	cpd:C00307	map00564 Glycerophospholipid metabolism;map01100 Metabolic pathways	HMDB0001413	--	Nucleosides, nucleotides, and analogues	Pyrimidine nucleotides	Pyrimidine ribonucleotides	--	--	--	Full match	No results	Full match	489.11227	29612401.34	33419569.6	29770301.59	22384921.51	33178415.15	40222492.67	7910554.125	7667504.114	5325397.548	12182109.48	10355541.67	2891896.554	4.070275778	2.025126546	0.000457632	1	1.518490096	up
Com_3964_pos	Oxohongdenafil	--	C25 H32 N6 O4	480.2545	5.536	--	--	--	--	--	--	--	--	--	--	Invalid mass	No results	No results	481.26117	67916596.08	39979037.64	9903422.601	16112645.68	6025506.92	18403643.2	4232708.283	2178790.271	885898.7538	1639721.619	2038287.73	361726.9921	13.96656836	3.803905683	0.000459186	1	1.524169275	up
Com_4081_pos	Azetidine-2-carboxylic acid	--	C4 H7 N O2	101.04788	1.623	--	--	HMDB0029615	--	Organic acids and derivatives	Carboxylic acids and derivatives	Amino acids, peptides, and analogues	--	--	--	No results	No results	Full match	102.05517	26937462.55	28877301.51	25067692.65	19344601.63	28968924.35	15521470.04	6907847.172	13545373.44	8684950.365	13829544.42	9390940.012	5785918.344	2.488924475	1.315522453	0.000473059	1	1.217150915	up
Com_114_pos	N-Tetradecanamide	--	C14 H29 N O	227.22454	9.046	--	--	--	--	--	--	--	--	--	--	No results	No results	Full match	228.23178	101419783.5	98393596.36	326641896.4	595474204.2	207308722	309495665.1	2252707330	1225063315	1436367852	1265652064	2126547284	1860900767	0.16117787	-2.633274418	0.000509652	1	1.648504324	down
Com_2746_pos	N-Stearoyl taurine	--	C20 H41 N O4 S	408.3022	7.55	--	--	--	LMFA08020078	--	--	--	Fatty Acyls [FA]	Fatty amides [FA08]	N-acyl amines [FA0802]	Invalid mass	No results	No results	409.30951	47125587.11	34722882.1	41842876.42	21762372.82	17937960.33	85825227.64	7677905.126	18326318.8	6849389.673	6149411.417	3819407.486	8527975.124	4.853260528	2.278954308	0.00053265	0.972222222	1.495970115	up
Com_1394_pos	Ip7G	--	C16 H23 N5 O5	365.16841	5.354	--	--	--	--	--	--	--	--	--	--	No results	No results	Full match	366.17578	33165752.79	8982940.871	19917202.42	11055794.69	38820587.3	10974880.91	5627983.114	7115817.307	1758758.708	2261432.734	1633809.164	2015957.459	6.021289958	2.590072593	0.000538764	1	1.044939063	up
Com_4292_pos	ethyl 5-hydroxy-4-oxo-4H-chromene-2-carboxylate	--	C12 H10 O5	234.04923	1.314	--	--	--	--	--	--	--	--	--	--	Invalid mass	No results	No results	235.0565	60541902.06	41801611.11	21145972.7	18230210.92	15753160.88	30246416.23	8372980.196	5239083.7	661515.4435	1646320.591	2362734.216	1040177.335	9.714904794	3.280199858	0.000543341	1	1.405389974	up
Com_20025_pos	5-Hydroxylysine	--	C6 H15 Cl N2 O3	198.0768	1.273	--	--	HMDB0000450	--	Organic acids and derivatives	Carboxylic acids and derivatives	Amino acids, peptides, and analogues	--	--	--	No results	No results	Full match	199.08392	1717725.516	1824138.272	1686639.565	1810031.875	2142853.383	1360456.401	727457.3995	1207791.994	703879.4563	659646.9305	581559.1249	414799.9533	2.454368806	1.295352052	0.00056866	1	1.392533346	up
Com_293_pos	Proline	Proline	C5 H9 N O2	115.06338	1.496	cpd:C16435	--	HMDB0003411	--	Organic acids and derivatives	Carboxylic acids and derivatives	Amino acids, peptides, and analogues	--	--	--	Full match	Full match	Full match	116.07063	583245373.3	671976635.3	349533557.1	537528195.1	705725666.3	314971212.5	106421576.2	256764856.9	68792157.63	197446377.1	90009809.62	59962260.47	4.058240519	2.020854372	0.000583465	1	1.192618924	up
Com_3408_pos	S-Lactoylglutathione	--	C13 H21 N3 O8 S	379.1043	3.63	--	--	HMDB0001066	--	Organic acids and derivatives	Carboxylic acids and derivatives	Amino acids, peptides, and analogues	--	--	--	Full match	No results	Full match	380.11157	14371706.88	2571268.284	3660539.838	1907065.964	8968149.418	1375498.952	472518.8669	858716.0413	208641.9393	429512.4637	479282.0783	129084.5863	12.74528297	3.671891499	0.000609143	1	1.283231789	up
Com_1005_pos	1,4-dihydroxy-1,4-dimethyl-7-(propan-2-ylidene)-decahydroazulen-6-one	--	C15 H24 O3	252.1723	6.203	--	--	--	--	--	--	--	--	--	--	Full match	No results	No results	253.17958	106849049.8	51120390.72	80336741.97	79921515.42	90437125.94	114069824.9	14630788.11	27514668.86	21608311.34	49887287.17	32175649.77	36758609.11	2.863117889	1.517587075	0.000620728	1	1.167464754	up
Com_1145_pos	N-Methylproline	--	C6 H11 N O2	129.0789	1.182	--	--	--	--	--	--	--	--	--	--	No results	Full match	Full match	130.08614	133675383.5	200064809.2	127156273.3	56798541.23	150938446.8	104899566.4	7450887.372	24142029.6	11329726.03	33483831.91	43533854.53	7709826.009	6.059789098	2.599267584	0.00062426	1	1.449207677	up
Com_607_pos	Asp-Phe	--	C13 H16 N2 O5	280.10565	4.045	--	--	--	--	--	--	--	--	--	--	No results	No results	Full match	281.11285	417635209.8	329496459	291018867.3	366670762.8	500801266.2	491561697.7	5125716.492	12825426.74	34609144.25	63594924.36	51942830.92	31484451.76	12.01099459	3.586283716	0.000639478	1	1.722974864	up
Com_13800_pos	3-(2-Naphthyl)-D-Alanine	--	C13 H13 N O2	215.09436	6.275	--	--	--	--	--	--	--	--	--	--	No results	No results	Full match	216.10162	7405111.201	2796615.245	2420228.36	1716003.16	4290924.656	3016489.91	1008527.191	990094.0422	714913.0139	1532034.519	877745.6602	551895.7464	3.814021309	1.931312904	0.000683158	1	1.375841613	up
Com_10382_pos	L-Dopa	3,4-Dihydroxy-L-phenylalanine; L-Dopa; 3-Hydroxy-L-tyrosine; L-beta-(3,4-Dihydroxyphenyl)alanine; Levodopa; Dihydroxy-L-phenylalanine	C9 H11 N O4	197.06843	1.988	cpd:C00355	map00350 Tyrosine metabolism;map01100 Metabolic pathways;map01110 Biosynthesis of secondary metabolites	HMDB0000181	--	Organic acids and derivatives	Carboxylic acids and derivatives	Amino acids, peptides, and analogues	--	--	--	Full match	No results	Full match	198.07567	10357064.61	5207726.137	8880208.093	6386100.464	8405639.01	5114280.759	2355699.403	1698604.261	2657974.817	4358745.377	3617940.761	3548470.741	2.431867102	1.28206439	0.000707928	1	1.319695923	up
Com_4_pos	Hexadecanamide	--	C16 H33 N O	255.25556	9.894	--	--	HMDB0012273	LMFA08010009	Lipids and lipid-like molecules	Fatty Acyls	Fatty amides	Fatty Acyls [FA]	Fatty amides [FA08]	Primary amides [FA0801]	Full match	No results	No results	256.26282	4326640294	3038735756	9108242939	14054202562	8185826715	8274175138	30828773063	27359849311	34814118601	33813748078	38240301074	37356278485	0.232138289	-2.106943594	0.00071918	1	1.54991766	down
Com_1000_pos	L-Lysine	L-Lysine; Lysine acid; 2,6-Diaminohexanoic acid	C6 H14 N2 O2	146.10004	1.181	cpd:C00047	map00300 Lysine biosynthesis;map00310 Lysine degradation;map00780 Biotin metabolism;map00970 Aminoacyl-tRNA biosynthesis;map01100 Metabolic pathways;map01110 Biosynthesis of secondary metabolites;map01130 Biosynthesis of antibiotics;map01210 2-Oxocarboxylic acid metabolism;map01230 Biosynthesis of amino acids;map02010 ABC transporters	HMDB0000182	--	Organic acids and derivatives	Carboxylic acids and derivatives	Amino acids, peptides, and analogues	--	--	--	No results	Invalid mass	No results	147.10728	179962654.6	255782662.9	176704527.3	78376765.08	196792575.8	134136646.3	12047584.11	41479207.27	19219973.58	44418405.32	59070759.66	10034292.17	5.485341782	2.455581515	0.000760732	1	1.457188999	up
Com_2546_pos	Ornithine	Ornithine; 2,5-Diaminovaleric acid; 2,5-Diaminopentanoic acid; 2,5-Diaminopentanoate	C5 H12 N2 O2	132.0899	1.178	cpd:C01602	--	HMDB0003374	--	Organic acids and derivatives	Carboxylic acids and derivatives	Amino acids, peptides, and analogues	--	--	--	Full match	Full match	Full match	133.09703	81031500.48	103850965	57955681.86	36201947.72	66729312.32	38547293.52	19046809.57	18438030.02	11196629.4	18234828.9	28427293.21	5905180.53	3.795766554	1.924391267	0.000771398	1	1.378195033	up
Com_1_pos	Oleamide	Oleamide; Oleyl amide; (Z)-9-Octadecenamide	C18 H35 N O	281.27118	10.091	cpd:C19670	--	HMDB0002117	LMFA08010004	Lipids and lipid-like molecules	Fatty Acyls	Fatty amides	Fatty Acyls [FA]	Fatty amides [FA08]	Primary amides [FA0801]	Full match	No results	No results	282.2785	42413251982	32871309235	58554573112	67258500350	60826557595	71131549065	1.34908E+11	1.09051E+11	1.28097E+11	1.09498E+11	90972853986	1.1685E+11	0.483126536	-1.049526998	0.000799761	1	1.587045307	down
Com_18098_pos	1,3-dipyridin-2-ylpropane-1,3-dione	--	C13 H10 N2 O2	226.07401	6.404	--	--	--	--	--	--	--	--	--	--	Full match	No results	No results	227.08128	788988.733	3050783.951	1601237.074	3658109.781	718907.836	1946853.542	278171.7694	956080.8521	183776.2628	249996.2754	209376.7587	199436.1318	5.664804203	2.502026092	0.000833506	0.944444444	1.392604201	up
Com_290_pos	Dl-3-Hydroxynorvaline	--	C5 H11 N O3	133.07398	1.496	--	--	--	--	--	--	--	--	--	--	No results	No results	Full match	116.07075	592513305.3	680081799.1	357333183.7	543258799.3	710216451.1	324633075.9	107905636.2	261594460.7	71733440.08	232221340.9	96889105.79	62623594.08	3.851334314	1.945358361	0.000861034	1	1.454002637	up
Com_748_pos	(+)-alpha-Lipoic acid	--	C8 H14 O2 S2	206.04252	2.649	--	--	HMDB0001451	--	Organoheterocyclic compounds	Dithiolanes	Lipoic acids and derivatives	--	--	--	No results	No results	Full match	229.03178	476096925.1	261277023.3	156960904	230941314.6	348798793.5	232338776.1	25865066.66	12023260.37	143738764.9	28546132.33	46200460.54	21849369.07	6.133257876	2.616653611	0.000879507	1	1.597181195	up
Com_5542_pos	TAG (18:1-18:2-18:2)	--	C57 H100 O6	897.77733	9.826	--	--	--	--	--	--	--	--	--	--	No results	Invalid mass	No results	898.78461	685489.3065	502319.2143	1226418.451	1798224.156	1165578.203	1120166.187	4120136.906	3317830.761	3437451.43	3527669.504	3465790.972	3047427.691	0.31067604	-1.686517112	0.000882477	1	1.029416873	down
Com_7224_pos	18-��-Glycyrrhetinic acid	--	C30 H46 O4	470.33877	8.433	--	--	--	--	--	--	--	--	--	--	Full match	No results	No results	471.3461	473938.8121	853242.8647	852551.7695	725042.0522	384636.4964	374905.4973	2109247.407	4736496.388	2593488.782	1637457.692	13488771.97	3425626.028	0.130910147	-2.933351163	0.000956642	1	1.424692944	down
Com_288_pos	Desthiobiotin	Dethiobiotin; Desthiobiotin	C10 H18 N2 O3	214.13158	5.682	cpd:C01909	map00780 Biotin metabolism;map01100 Metabolic pathways	HMDB0003581	--	Lipids and lipid-like molecules	Fatty Acyls	Fatty acids and conjugates	--	--	--	Full match	Full match	No results	215.13882	808603920.9	653699595.9	439871210.3	564976904.2	767875525.7	865099076.9	37522840.02	20946043.63	75741619.17	182690999.7	129945429.6	17524936.73	8.829402702	3.142315845	0.001022353	1	1.528506321	up
Com_5293_pos	3-Nitro-L-Tyrosine	--	C9 H10 N2 O5	226.05829	2.013	--	--	--	--	--	--	--	--	--	--	No results	No results	Full match	227.06557	13038409.01	10040813.34	9809727.561	34078087.19	18335485.11	14394562.53	1486011.125	1821075.428	7028554.224	5202916.834	5022699.573	2808680.65	4.266039792	2.092897423	0.001026489	1	1.471993856	up
Com_13197_pos	KMH	--	C17 H30 N6 O4 S	414.20116	6.327	--	--	--	--	--	--	--	--	--	--	Invalid mass	No results	No results	415.20844	7274497.957	9024132.881	4877031.251	4311505.253	5085309.448	6627872.115	1033394.752	1089303.381	1349224.423	3007215.804	3589249.526	1532041.273	3.206807989	1.681137974	0.001034904	1	1.494098408	up
Com_3716_pos	Glu-Thr	--	C9 H16 N2 O6	248.10027	1.588	--	--	HMDB0028829	--	Organic acids and derivatives	Carboxylic acids and derivatives	Amino acids, peptides, and analogues	--	--	--	No results	Full match	No results	249.10762	33845405.68	35294920.59	33732257.74	19318106.4	23102317.23	20394624.04	6640845.337	11256913.07	4700862.148	15001778.83	12398230.74	5072717.87	3.008599529	1.589092084	0.001037523	1	1.345628246	up
Com_4676_pos	(2R)-2-[(2R,5S)-5-[(2S)-2-hydroxybutyl]oxolan-2-yl]propanoic acid	--	C11 H20 O4	198.12525	5.649	--	--	--	--	--	--	--	--	--	--	Invalid mass	No results	No results	199.13252	17543864.64	16397627.14	11623521.71	13715005.38	17941322.75	19216688.89	1655264.193	4678765.628	4525340.844	7413487.268	6194935.325	4360553.923	3.345250073	1.742114063	0.001058074	1	1.348717075	up
Com_8980_pos	PC (2:0/16:3)	--	C26 H46 N O8 P	531.2953	6.388	--	--	--	--	--	--	--	--	--	--	No results	Full match	No results	532.30267	4461937.361	8398413.636	4089427.432	3691379.228	4536465.854	885111.3366	161007.1902	509761.0241	879311.1913	441309.4741	119100.2002	1121622.961	8.063685452	3.011439363	0.001067058	0.972222222	1.226880228	up
Com_1251_pos	PQH	--	C16 H24 N6 O5	190.0923	1.719	--	--	--	--	--	--	--	--	--	--	Invalid mass	No results	No results	191.09962	109386651.4	170821709.9	133559101.6	68739998.37	57493027.4	124160797.4	30106820.55	57690360.84	11903818.97	29803899.98	13057205.03	10243541.15	4.346444659	2.119835776	0.00108847	0.972222222	1.310329867	up
Com_11478_pos	Deoxyribose 5-Phosphate	--	C5 H11 O7 P	214.02337	1.624	--	--	HMDB0001031	--	Organic oxygen compounds	Organooxygen compounds	Carbohydrates and carbohydrate conjugates	--	--	--	No results	No results	Full match	215.03127	568176.3198	5939640.175	1023246.367	831709.0081	541222.1032	992678.7682	69122.35446	156558.6417	120770.1086	311765.4914	208218.5303	83860.10355	10.41431381	3.38049588	0.001141324	1	1.238707703	up
Com_12363_pos	Pleuromutilin	Pleuromutilin; Pleuromulin	C22 H34 O5	378.23838	6.985	cpd:C09169	--	--	--	--	--	--	--	--	--	Invalid mass	No results	No results	379.24539	7012768.371	5291216.903	8237822.335	3625506.691	5701090.838	5751344.383	1445413.082	3302369.033	2192860.199	3196275.091	1064928.165	1311614.067	2.846514917	1.50919666	0.001162099	1	1.533418075	up
Com_986_pos	3-[4-methyl-1-(2-methylpropanoyl)-3-oxocyclohexyl]butanoic acid	--	C15 H24 O4	268.16713	6.242	--	--	--	--	--	--	--	--	--	--	Full match	No results	No results	269.17441	181982236.2	151953316.4	144904273.6	141324787.7	322103374.4	120568244.8	20012574.08	64275685.85	51214433	69162259.19	63325147.53	75938083.5	3.090285371	1.627740069	0.001169215	1	1.474749509	up
Com_923_pos	6-cyclohex-3-enyl-5-nitropiperidin-2-one	--	C11 H16 N2 O3	224.11587	2.265	--	--	--	--	--	--	--	--	--	--	Full match	No results	No results	225.12317	13311057.26	106305641	29427556.39	132813609.6	8789024.661	308087297.9	1351432.181	1243893.75	1252133.703	2186624.03	1201782.596	964262.8378	73.01521472	6.190125215	0.001224776	1	1.452295327	up
Com_98_pos	2-Hydroxyphenylalanine	--	C9 H11 N O3	181.07113	2.608	--	--	HMDB0006050	--	Organic acids and derivatives	Carboxylic acids and derivatives	Amino acids, peptides, and analogues	--	--	--	Invalid mass	Invalid mass	No results	182.0784	2100899330	1611883746	2601937457	1283032738	2155859643	3111392253	515545634.4	1129810661	490599164.9	1033102671	359385983	266599589.7	3.389949147	1.761263632	0.001240437	1	1.433838642	up
Com_5903_pos	TNH	--	C14 H22 N6 O6	392.14405	6.177	--	--	--	--	--	--	--	--	--	--	Invalid mass	No results	No results	393.15137	956514.9962	630877.0992	390199.1723	544351.6684	529614.2005	1048998.277	3874980.129	2558388.044	5287362.58	4125867.226	10194399.38	1058712.902	0.151313626	-2.724386189	0.001336688	1	1.041648544	down
Com_372_pos	Indole-3-acetic acid	Indole-3-acetate; Indole-3-acetic acid; (Indol-3-yl)acetate; Indoleacetate; Indoleacetic acid; IAA	C10 H9 N O2	197.04752	5.739	cpd:C00954	map00380 Tryptophan metabolism;map01100 Metabolic pathways	HMDB0000197	--	Organoheterocyclic compounds	Indoles and derivatives	Indolyl carboxylic acids and derivatives	--	--	--	Invalid mass	No results	No results	198.05482	77865990.54	67907824.71	50538362.33	81639603.87	130365726.4	129884891.7	2076458.304	1406930.453	10878112.74	14402130.79	14345801.79	13543125.06	9.500054503	3.24793579	0.001361387	1	1.212671612	up
Com_11045_pos	S-Lactoyglutathione	--	C13 H21 N3 O8 S	379.10417	3.927	--	--	--	--	--	--	--	--	--	--	No results	No results	Full match	380.11136	13382774.28	1725077.428	1230110.101	1376199.736	7501290.214	698874.6647	153490.9809	340191.1303	115057.5655	321649.8762	294347.5389	60943.96092	20.15610821	4.333145202	0.001379126	1	1.402899017	up
Com_226_pos	N1-{3-[3-(2,6-dichlorophenyl)isoxazol-5-yl]phenyl}acetamide	--	C17 H12 Cl2 N2 O2	308.07377	1.824	--	--	--	--	--	--	--	--	--	--	Invalid mass	No results	No results	347.03702	733962093.8	368951197.7	273001175	685027762.7	1128235549	220647267.4	1075862.79	1472930.627	34294648.98	1499159.941	87635259.62	1273704.138	26.79593776	4.743942401	0.001389709	1	1.325208078	up
Com_6178_pos	Kanamycin	Kanamycin	C18 H36 N4 O11	506.22533	6.796	cpd:C00304	--	--	--	--	--	--	--	--	--	Invalid mass	No results	No results	507.23251	12541688.48	32414691.58	6907385.415	15114107.19	17302152.15	4613515.462	2365171.298	5226227.42	1910516.852	2683753.054	2429942.159	2062807.49	5.329854355	2.41409611	0.001503641	0.972222222	1.52250092	up
Com_88_pos	Nicotinic Acid	Nicotinate; Nicotinic acid; Niacin; 3-Pyridinecarboxylic acid	C6 H5 N O2	123.03203	2.005	cpd:C00253	map00760 Nicotinate and nicotinamide metabolism;map01100 Metabolic pathways;map01110 Biosynthesis of secondary metabolites	HMDB0001488	--	Organoheterocyclic compounds	Pyridines and derivatives	Pyridinecarboxylic acids and derivatives	--	--	--	No results	No results	Full match	124.03928	1942660895	1091759760	2069924769	1509579540	2904888545	829893446	123615401.8	199274650.4	63475705.51	295999268.4	276906047.7	13522618.66	10.63813123	3.411172833	0.001601021	1	1.337077614	up
Com_12406_pos	3-hydroxy-3-methylpentanedioic acid	--	C6 H10 O5	184.03439	0.544	--	--	HMDB0059737	--	Lipids and lipid-like molecules	Fatty Acyls	Fatty acids and conjugates	--	--	--	Invalid mass	No results	No results	185.04176	993581.9477	4140778.131	2528246.849	3202357.976	3940539.911	3860403.595	1951034.119	921650.3225	495696.3119	550583.8496	477280.8004	331857.2579	3.947864449	1.981072455	0.001602035	0.972222222	1.173857574	up
Com_315_pos	Propionylcarnitine	--	C10 H19 N O4	217.13126	3.456	--	--	HMDB0000824	LMFA07070105	Lipids and lipid-like molecules	Fatty Acyls	Fatty acid esters	Fatty Acyls [FA]	Fatty esters [FA07]	Fatty acyl carnitines [FA0707]	Full match	Full match	Full match	218.13853	492473393.5	394379738.9	345750546.4	108501465.7	205051941.7	302317734.4	29114415.26	115065551.8	72895373.56	132259024.8	71907716.46	70764919.28	3.757009181	1.909584641	0.001680246	0.944444444	1.326544603	up
Com_5_pos	Oleoyl ethylamide	--	C20 H39 N O	309.30241	10.871	--	--	--	--	--	--	--	--	--	--	Full match	No results	No results	310.30966	3367388095	2646623170	8282698800	15754374448	6999402996	8246137211	35742116591	21188324878	32264679517	26799757733	32264193758	30310468414	0.25366378	-1.97901056	0.001695501	1	1.616949244	down
Com_6293_pos	methyl 3,4,5-trihydroxycyclohex-1-ene-1-carboxylate	--	C8 H12 O5	210.0502	5.363	--	--	--	--	--	--	--	--	--	--	Invalid mass	No results	No results	211.05742	607538.0784	2673412.811	594026.8586	2403725.297	2397245.096	2304164.779	3607329.879	12103106.9	8374529.629	12223243.33	16496075.71	4009536.554	0.193264817	-2.371349069	0.001717995	1	1.132229329	down
Com_8547_pos	Nicotinamide adenine dinucleotide phosphate (NADP+)	--	C21 H28 N7 O17 P3	743.07401	1.559	--	--	--	--	--	--	--	--	--	--	Full match	Full match	No results	744.08124	21007636.72	16306522.38	13230313.1	16797266.66	15254324.65	12331924.04	552513.2551	584688.8483	1583049.563	3341869.976	5781268.631	2242856.476	6.739054713	2.752546239	0.001821001	1	1.628745956	up
Com_15464_pos	N-(p-Coumaroyl) serotonin	--	C19 H18 N2 O3	300.14671	7.004	--	--	--	--	--	--	--	--	--	--	Invalid mass	No results	No results	301.15421	2049943.666	286570.0823	5159756.91	768738.3507	1541004.216	1874577.454	155408.2683	351615.13	121842.9372	157354.9004	107940.5976	147588.7088	11.21246422	3.487031476	0.001864946	0.972222222	1.545490131	up
Com_4431_pos	trans,trans-2,4-Heptadienal	--	C7 H10 O	110.07337	4.763	--	--	--	--	--	--	--	--	--	--	Full match	No results	No results	111.0807	4306164.149	4169607.04	2672362.302	3689789.652	4306743.601	3806780.279	7762768.25	8174643.524	23681173.01	16364659.83	26826706.41	8718379.214	0.250757847	-1.995633247	0.00187268	1	1.664983141	down
Com_10593_pos	5-S-cysteinyldopaquinone	--	C12 H14 N2 O6 S	314.05756	8.317	--	--	--	--	--	--	--	--	--	--	No results	No results	Full match	315.06479	194547.5596	228810.2637	362615.7152	265420.6485	163518.9416	189761.0904	1079865.739	703617.2914	1423377.345	2155702.064	7170467.204	801057.151	0.105344613	-3.246811548	0.001878045	1	1.324988496	down
Com_4696_pos	JWH 412 N-(5-hydroxypentyl) metabolite	--	C24 H22 F N O2	375.16406	7.311	--	--	--	--	--	--	--	--	--	--	Full match	No results	No results	376.17142	7256453.05	47532258.85	5780876.323	649973.9897	831588.2457	10560329.43	103199.4612	248162.8186	84895.64781	107114.1792	94867.0445	89881.36094	99.72453552	6.639876594	0.001906666	1	1.534056156	up
Com_2049_pos	5-Methyluridine	--	C10 H14 N2 O6	258.08465	1.551	--	--	HMDB0000884	--	Nucleosides, nucleotides, and analogues	Pyrimidine nucleosides	_	--	--	--	No results	No results	Full match	259.09183	89295922.95	101683777.7	81939568.1	57250646.32	78031167.51	68643450.01	24369103.61	40027918.22	28589762	54371353.51	45906206.38	19247828.54	2.243845741	1.165973497	0.001942719	1	1.423128679	up
Com_7153_pos	Isoquinoline	Isoquinoline; 2-Benzazine; Benzo[c]pyridine	C9 H7 N	129.05781	5.274	cpd:C06323	--	HMDB0034244	--	Organoheterocyclic compounds	Isoquinolines and derivatives	_	--	--	--	Full match	No results	No results	130.06511	19040816.14	13325536.71	15274073.62	9052452.229	11524728.32	23261641.11	2309535.521	9555534.345	1527830.019	4547845.106	1347183.75	1269110.734	4.45002055	2.153811998	0.001969033	0.972222222	1.500109923	up
Com_558_pos	3-(propan-2-yl)-octahydropyrrolo[1,2-a]pyrazine-1,4-dione	--	C10 H16 N2 O2	196.12081	5.674	--	--	--	--	--	--	--	--	--	--	Full match	No results	No results	197.12808	333135313.2	259952293.2	174146538.4	227821658.6	316002555.7	348283482.5	11141093.85	5699549.453	34738622.1	80828999.39	60128122.76	8043622.669	8.272717904	3.048361388	0.002007422	1	1.489776728	up
Com_9497_pos	L-Kynurenine	L-Kynurenine; 3-Anthraniloyl-L-alanine	C10 H12 N2 O3	208.08472	4.886	cpd:C00328	map00380 Tryptophan metabolism;map01100 Metabolic pathways	HMDB0000684	--	Organic oxygen compounds	Organooxygen compounds	Carbonyl compounds	--	--	--	No results	No results	Full match	209.0921	7795591.921	5621541.181	13254691.83	4356941.013	5087341.477	9015029.883	3510511.299	4530756.972	1982892.326	3325375.633	1988404.319	1685255.355	2.651155374	1.406621224	0.002068866	0.972222222	1.287636775	up
Com_5187_pos	3-(4-ethoxyphenyl)-2-(tetrahydro-1H-pyrrol-1-ylcarbonyl)acrylonitrile	--	C16 H18 N2 O2	270.13651	5.796	--	--	--	--	--	--	--	--	--	--	Full match	No results	No results	271.14383	5869463.878	5514529.993	32932602.86	1534349.369	1682901.232	7735992.583	266231.2236	351052.4252	494690.3251	405644.9379	428780.6376	509632.4985	22.50371283	4.492091143	0.002093565	1	1.702194314	up
Com_6820_pos	N-Acetylglycine	--	C4 H7 N O3	117.04268	1.496	--	--	HMDB0000532	--	Organic acids and derivatives	Carboxylic acids and derivatives	Amino acids, peptides, and analogues	--	--	--	No results	No results	Full match	118.04996	15132639.36	11434962.24	12456745.63	15550397.6	14076920.49	9397033.139	5465282.526	6781721.926	2563879.387	6344980.409	2461770.147	1859702.792	3.063455882	1.615160075	0.002133077	1	1.322552835	up
Com_4810_pos	Metanephrine	--	C10 H15 N O3	197.10517	5.17	--	--	HMDB0004063	--	Benzenoids	Phenols	Methoxyphenols	--	--	--	No results	No results	Full match	198.11246	12985976.09	9532366.618	6944716.068	6463785.121	6908450.413	6328777.531	1318521.278	3335664.985	2219200.471	4906974.422	3871644.34	3495416.752	2.567660085	1.360454227	0.002134122	1	1.024610628	up
Com_2013_pos	Maslinic acid	--	C30 H48 O4	494.33683	8.885	--	--	HMDB0002392	LMPR0106180014	Lipids and lipid-like molecules	Prenol lipids	Triterpenoids	Prenol Lipids [PR]	Isoprenoids [PR01]	C30 isoprenoids (triterpenes) [PR0106]	Invalid mass	No results	No results	495.34399	238137.8422	930993.4699	563731.2901	1062635.613	234176.0099	359151.46	33132319.68	52346843.82	2771356.674	3292454.961	28226593.07	2221671.124	0.027779255	-5.169848306	0.002170792	1	1.248367336	down
Com_1295_pos	3-amino-2-phenyl-2H-pyrazolo[4,3-c]pyridine-4,6-diol	--	C12 H10 N4 O2	242.08025	6.039	--	--	--	--	--	--	--	--	--	--	Full match	No results	No results	243.08746	179959995.5	146348053.6	177242715.9	151733163.7	169739939.4	184762383.3	22964111.68	43237996.55	61633164.09	87620961.24	87773729.79	43860661.63	2.909287024	1.540665637	0.002226046	1	1.627835337	up
Com_987_pos	3-{[(4-fluorophenyl)sulfonyl]amino}-5-phenylthiophene-2-carboxamide	--	C17 H13 F N2 O3 S2	376.03987	1.588	--	--	--	--	--	--	--	--	--	--	Invalid mass	No results	No results	377.04712	25742758.95	111968342.8	69120172.67	136055494.9	22895268.19	214812794.2	2437664.647	15277057.31	8857284.436	15864262.64	18443062.69	10722645.22	8.108642476	3.019460403	0.002418583	1	1.204476633	up
Com_6711_pos	Riboflavin	Riboflavin; Lactoflavin; 7,8-Dimethyl-10-ribitylisoalloxazine; Vitamin B2	C17 H20 N4 O6	376.13784	5.449	cpd:C00255	map00740 Riboflavin metabolism;map01100 Metabolic pathways;map01110 Biosynthesis of secondary metabolites	HMDB0001520	--	Nucleosides, nucleotides, and analogues	Flavin nucleotides	_	--	--	--	Full match	Full match	Full match	377.14529	9515718.38	8842049.813	15101687.37	24673445.37	17036720.96	15375325.32	527025.1667	612150.5968	1101613.864	7027183.059	4114107.493	612580.693	6.469963656	2.693757608	0.00248897	1	1.408446491	up
Com_3552_pos	AL 8810	--	C24 H31 F O4	424.20669	6.212	--	--	--	--	--	--	--	--	--	--	Invalid mass	No results	No results	425.21393	27666529.6	17597693.89	14886751.66	20962141.9	17745604.66	22793397.53	1179700.385	1348479.774	182195.7568	3354663.951	3902645.423	3318624.51	9.156200712	3.194749088	0.002512402	1	1.385996992	up
Com_1614_pos	N-Propionylglycine	--	C5 H9 N O3	131.05817	1.63	--	--	HMDB0000783	--	Organic acids and derivatives	Carboxylic acids and derivatives	Amino acids, peptides, and analogues	--	--	--	No results	No results	Full match	132.06546	64644272.31	61543545.9	54041754.96	41010470.13	59246274.96	41019095.55	10933316.43	25881750.93	14107707.08	32698925.98	31669102.06	13947806.28	2.487688601	1.314805906	0.002519785	1	1.15420689	up
Com_13692_pos	Homoarginine	Homoarginine; L-Homoarginine	C7 H16 N4 O2	188.12774	8.184	cpd:C01924	--	HMDB0000670	--	Organic acids and derivatives	Carboxylic acids and derivatives	Amino acids, peptides, and analogues	--	--	--	No results	No results	Full match	189.13512	1390263.088	555423.0312	364405.5221	1956919.69	804681.4744	403355.4429	181431.3889	218672.859	182266.9337	124416.2248	181154.7244	183017.1422	5.112284272	2.353968061	0.002653422	1	1.001340117	up
Com_900_pos	2-Methoxyresorcinol	--	C7 H8 O3	140.04725	5.283	--	--	--	--	--	--	--	--	--	--	Full match	No results	No results	141.05453	24931312.56	24223768.56	14114087.16	19965887.71	20800390.64	24305552.03	33048344.35	52091521.45	110072640	119055871.5	188020910.2	60609185.2	0.228000261	-2.132892619	0.002680919	1	1.567620579	down
Com_3522_pos	L-Tyrosine methyl ester	L-Tyrosine methyl ester	C10 H13 N O3	195.08948	5.242	cpd:C03404	--	--	--	--	--	--	--	--	--	Full match	No results	Full match	196.09676	23726538.57	27288321.71	22742414.02	16441064.85	18652845.13	14019620.46	1710167.418	5420239.989	2175627.633	13447462.07	4436044.999	5234236.414	3.789527635	1.922018028	0.002703765	1	1.214612629	up
Com_492_pos	2-Amino-1,3,4-octadecanetriol	--	C18 H39 N O3	317.29242	7.379	--	--	--	--	--	--	--	--	--	--	Full match	Full match	No results	318.29968	5492189.047	7527545.865	31421116.37	20781412.86	3080195.646	22334982.4	176892544.1	74986356.83	76305445.6	23386135.21	96887304.42	68107694.51	0.175461671	-2.510772185	0.002708488	0.972222222	1.203142355	down
Com_3251_pos	ethyl 5-[(2,1,3-benzoxadiazol-4-ylsulfonyl)amino]-2-piperidinobenzoate	--	C20 H22 N4 O5 S	468.08736	1.568	--	--	--	--	--	--	--	--	--	--	Invalid mass	No results	No results	469.09464	20772937.9	26821326.06	11331886.05	27257592	23303937.75	25823324.96	980168.5822	2375178.575	5906075.764	6279534.926	6813857.573	7876527.505	4.475851604	2.162162205	0.002780428	1	1.290186456	up
Com_147_pos	2-cyano-3-(3,4-dimethoxyphenyl)acrylic acid	--	C12 H11 N O4	233.06859	5.738	--	--	--	--	--	--	--	--	--	--	Full match	No results	No results	234.07576	251441799.2	216604746.6	154196731.8	266471125.3	375373839.4	448084435	4951824.512	2055087.65	21360208.29	48567783.04	43576562.06	42455810.73	10.50623608	3.393174002	0.002821282	1	1.26990165	up
Com_8398_pos	WLH	--	C23 H30 N6 O4	227.11546	4.238	--	--	--	--	--	--	--	--	--	--	Invalid mass	No results	No results	228.12291	3550990.794	4427887.151	2571164.884	1292669.478	2803558.721	2819085.399	514387.3024	1413837.86	738885.5644	1716553.822	818914.5871	337532.165	3.152528077	1.65650922	0.00282324	0.944444444	1.002082924	up
Com_2233_pos	(3R)-8-hydroxy-3-(4-methoxyphenyl)-3,4-dihydro-1H-2-benzopyran-1-one	--	C16 H14 O4	252.07853	5.468	--	--	--	--	--	--	--	--	--	--	Invalid mass	No results	No results	253.0858	95390245.12	80740333.17	50371777.65	107068158.4	121678593.1	66334620.86	7583332.233	7036996.593	39182184.49	9075661.338	2647724.87	969514.8695	7.843905224	2.971572104	0.002894214	1	1.456729342	up
Com_107_pos	L-Ergothioneine	--	C9 H15 N3 O2 S	229.08812	1.519	--	--	HMDB0003045	--	Organic acids and derivatives	Carboxylic acids and derivatives	Amino acids, peptides, and analogues	--	--	--	Full match	Full match	Full match	230.09549	3194541544	3736376244	3117696967	1822415075	2554852732	2945249138	451839061.1	1254998846	1209040297	1604053758	1602113484	679480312.1	2.554005133	1.352761424	0.003116006	1	1.363694437	up
Com_4427_pos	8,15-Dihete	--	C20 H32 O4	336.22865	7.321	--	--	HMDB0010219	LMFA03060109	Lipids and lipid-like molecules	Fatty Acyls	Eicosanoids	Fatty Acyls [FA]	Eicosanoids [FA03]	Hydroxy/hydroperoxyeicosatetraenoic acids [FA0306]	No results	No results	Full match	337.23636	22898083.53	23374803.95	38049413.2	15829484.43	25557705.49	45575977.88	7948165.584	21163182.63	2887773.345	5325259.681	2233313.984	2794987.609	4.044264897	2.015877496	0.003148526	0.972222222	1.386344564	up
Com_2435_pos	Mupirocin	Mupirocin	C26 H44 O9	522.27991	6.942	cpd:C11758	--	HMDB0014554	--	Lipids and lipid-like molecules	Fatty Acyls	Fatty acids and conjugates	--	--	--	Invalid mass	No results	No results	523.28699	1528783.645	852778.1541	549473.6822	257698.0516	431219.4618	1116573.392	9477735.09	81155470.44	2767281.371	5115229.275	9618571.809	2590085.602	0.042777631	-4.546999604	0.00315223	1	1.487293968	down
Com_5084_pos	N-��-L-Acetyl-arginine	--	C8 H16 N4 O3	216.12222	4.776	--	--	--	--	--	--	--	--	--	--	Full match	No results	Full match	217.12935	13943269.31	18463954.07	19807958.53	16693128.51	4000978.761	20037917.52	1513184.654	4626431.241	2927346.232	3951879.763	5940040.923	6186665.077	3.696368324	1.886108521	0.003215824	0.916666667	1.155620002	up
Com_4062_pos	3-Methylindole	Skatole; 3-Methylindole	C9 H9 N	131.07347	5.296	cpd:C08313	--	HMDB0000466	--	Organoheterocyclic compounds	Indoles and derivatives	Indoles	--	--	--	No results	No results	Full match	132.08083	30876726.79	37770665.17	36180962.61	18610726.38	26486734.37	49593160.97	5797361.61	14813879.82	2416419.975	13027182.1	2935893.028	1414801.265	4.937911661	2.303901027	0.003232134	1	1.48777836	up
Com_1816_pos	PE (4:0/16:4)	--	C25 H42 N O8 P	515.26409	7.525	--	--	--	--	--	--	--	--	--	--	No results	Full match	No results	516.27148	25481968.14	99287007.18	12572441.77	73075438.16	23991789.41	27656853.64	219900.8541	11833223.6	427377.1071	3394978.335	1949066.977	4894475.218	11.53506948	3.527954789	0.003416722	1	1.301522295	up
Com_14245_pos	5��-Dihydrotestosterone glucuronide	--	C25 H38 O8	466.25406	6.267	--	--	--	--	--	--	--	--	--	--	Invalid mass	No results	No results	467.26138	271866.5567	284214.9885	320232.3517	229163.467	301305.8201	280223.4671	621591.3557	573071.7359	4110108.673	2469436.713	2861010.434	1383972.786	0.14035941	-2.83280231	0.0034832	1	1.083610948	down
Com_254_pos	L-Tryptophan	L-Tryptophan; Tryptophan; (S)-alpha-Amino-beta-(3-indolyl)-propionic acid	C11 H12 N2 O2	204.08975	5.309	cpd:C00078	map00260 Glycine, serine and threonine metabolism;map00380 Tryptophan metabolism;map00400 Phenylalanine, tyrosine and tryptophan biosynthesis;map00970 Aminoacyl-tRNA biosynthesis;map01100 Metabolic pathways;map01110 Biosynthesis of secondary metabolites;map01130 Biosynthesis of antibiotics;map01210 2-Oxocarboxylic acid metabolism;map01230 Biosynthesis of amino acids	HMDB0000929	--	Organoheterocyclic compounds	Indoles and derivatives	Indolyl carboxylic acids and derivatives	--	--	--	Full match	Full match	Full match	205.09709	769180623.7	885214547.1	929463919.2	445309245.9	682173183.6	1300975937	133954202.5	344219026.4	75680278.05	345615772.7	87493548.99	28413489.95	4.936413589	2.303463273	0.003533956	1	1.45900477	up
Com_4823_pos	Anandamide (AEA)	--	C22 H37 N O2	347.28166	10.547	--	--	--	--	--	--	--	--	--	--	Full match	No results	No results	348.28903	372620.4682	528470.0587	386835.3082	356004.707	286186.563	377027.1966	3218443.805	2745515.745	24432616.09	1386963.841	8085454.588	1303163.988	0.056036516	-4.157488924	0.003586785	1	1.480016651	down
Com_9718_pos	1-adamantyl(piperidino)methanone	--	C16 H25 N O	247.19329	8.04	--	--	--	--	--	--	--	--	--	--	Full match	No results	No results	248.20053	1814452.754	2431382.257	4114071.6	5772144.806	2207619.233	3420141.21	7767621.226	9090497.227	4801213.086	6393900.546	8308466.261	6257117.055	0.46364057	-1.108921283	0.003648119	0.972222222	1.350221278	down
Com_1136_pos	Tropolone	Tropolone	C7 H6 O2	122.03688	2.605	cpd:C15474	--	--	--	--	--	--	--	--	--	No results	No results	Full match	123.04417	120418887.1	84242520.93	152190971.2	70063891.16	92287383.62	177916918.9	31243424.35	68684163.11	31947535.64	80455931.91	29755820.74	19081971.14	2.669233261	1.416425386	0.003742438	0.972222222	1.296807829	up
Com_22055_pos	EMH	--	C16 H25 N5 O6 S	397.14791	4.993	--	--	--	--	--	--	--	--	--	--	Invalid mass	No results	No results	398.15518	1150091.552	1252979.957	724181.1123	640847.2911	1053154.612	902599.7481	932665.2295	237990.8865	180190.6672	193949.8404	140058.43	127647.9704	3.157983295	1.65900354	0.003841757	0.916666667	1.266933043	up
Com_3365_pos	Tyramine	Tyramine; 2-(p-Hydroxyphenyl)ethylamine	C8 H11 N O	137.08397	1.987	cpd:C00483	map00350 Tyrosine metabolism;map00680 Methane metabolism;map01110 Biosynthesis of secondary metabolites	HMDB0000306	--	Benzenoids	Benzene and substituted derivatives	Phenethylamines	--	--	--	No results	No results	Full match	138.0912	25249372.57	19050394	17842503.34	16208233.19	23044143.96	16512182.07	1967596.512	2081273.222	3851559.522	10455769.68	10528454.31	2072256.213	3.808740316	1.929313927	0.00391953	1	1.273580934	up
Com_3502_pos	Caprolactam	--	C6 H11 N O	113.08413	9.639	--	--	--	--	--	--	--	--	--	--	Full match	No results	No results	114.09142	5868999.802	7716637.647	14061555.83	25252268.61	10943755.21	15546348.2	39607746.04	33925814.47	27928905.34	32679605.77	36843268.22	29354398.02	0.396274679	-1.33542731	0.003935713	1	1.602744981	down
Com_3247_pos	L-Cysteine-glutathione gisulfide	--	C13 H22 N4 O8 S2	426.08694	1.489	--	--	--	--	--	--	--	--	--	--	No results	No results	Full match	427.09418	17038366.4	40086271.84	33942709.79	31366257.73	25206595.39	70389568.74	15567147.62	24438912.5	6348336.451	6703909.435	4651541.493	3362979.204	3.569996374	1.835922609	0.003958259	0.972222222	1.341017542	up
Com_4819_pos	2-({2-oxo-2-[(2-oxo-3-azepanyl)amino]ethyl}sulfanyl)acetic acid	--	C10 H16 N2 O4 S	260.08271	4.795	--	--	--	--	--	--	--	--	--	--	Full match	No results	No results	261.09009	37042987.1	35764711.6	28824684.72	23245630.39	42118652.29	40533602.12	5006155.171	9474739.577	18569885.63	16806710.32	14074866.24	19311824.61	2.493030316	1.317900427	0.003986363	1	1.397990983	up
Com_1150_pos	(-)-Caryophyllene oxide	--	C15 H24 O	220.18245	9.619	--	--	--	--	--	--	--	--	--	--	Full match	No results	No results	238.21642	17207208.14	17654224.75	38243907.21	84927656.27	32420321.9	51707305.55	146176419.9	115537381.8	92329517.48	95904074.83	136683120.2	114414543.6	0.345428045	-1.533542876	0.003987017	1	1.546167004	down
Com_11331_pos	BMP (5:0/5:0)	--	C16 H31 O10 P	431.19141	4.986	--	--	--	--	--	--	--	--	--	--	No results	Invalid mass	No results	432.19888	2638153.2	12122480.96	1661172.726	3730897.917	2415793.076	2070440.748	389424.6059	493343.9483	381845.3219	444894.4877	321274.9407	3225754.347	4.687294234	2.22875536	0.003994675	0.888888889	1.34912102	up
Com_9015_pos	��-Linolenoyl ethanolamide	--	C20 H35 N O2	321.26385	8.278	--	--	--	--	--	--	--	--	--	--	Invalid mass	No results	No results	322.27106	1189244.528	2426492.092	3883385.012	5352438.684	1336093.919	2476261.493	7959061.315	13002354.93	6741691.106	3624224.223	7947202.043	8096808.956	0.35177208	-1.507287112	0.004073622	0.944444444	1.340916871	down
Com_5793_pos	Oxfendazole	--	C15 H13 N3 O3 S	315.07135	1.658	--	--	HMDB0031812	--	Organoheterocyclic compounds	Benzimidazoles	_	--	--	--	Invalid mass	No results	No results	316.07861	8541234.39	7613453.257	7477859.643	7563457.309	8930832.937	13485193.91	877524.1766	3152186.106	1636780.899	5014950.663	3060385.173	689256.9369	3.715038428	1.893377134	0.004111437	1	1.317503868	up
Com_2696_pos	3-hydroxy-3,4-bis[(4-hydroxy-3-methoxyphenyl)methyl]oxolan-2-one	--	C20 H22 O7	374.13396	5.7	--	--	--	--	--	--	--	--	--	--	Invalid mass	No results	No results	375.14127	41669858.04	22166326.7	22629115.16	54257684.51	53419770.03	33712578.45	3742457.406	5479071.916	9774111.012	16701584.88	24548688.95	10496673.54	3.220907522	1.687467239	0.004133082	0.944444444	1.230388504	up
Com_11414_pos	(S)-beta-Aminoisobutyric Acid	--	C4 H9 N O2	103.06366	4.933	--	--	HMDB0002166	--	Organic acids and derivatives	Carboxylic acids and derivatives	Amino acids, peptides, and analogues	--	--	--	No results	No results	Full match	104.07094	2652090.218	2870084.135	1669948.484	1668444.086	2428555.395	2081378.615	743088.5555	2308303.975	557406.4233	775272.3609	575273.1284	609890.2227	2.400778875	1.263502529	0.004287207	0.916666667	1.116145837	up
Com_683_pos	Oleanolic acid	Oleanolic acid; 3beta-Hydroxyolean-12-en-28-oic acid; Astrantiagenin C; Caryophyllin; Oleanolate	C30 H48 O3	438.34925	10.544	cpd:C17148	--	HMDB0002364	LMPR0106150004	Lipids and lipid-like molecules	Prenol lipids	Triterpenoids	Prenol Lipids [PR]	Isoprenoids [PR01]	C30 isoprenoids (triterpenes) [PR0106]	Invalid mass	No results	No results	439.35654	575087.4942	554804.2386	576289.2167	413175.7531	300447.5193	395814.8306	101916332.1	346969015.3	6896828.456	14893623.99	11469347.76	1746631.409	0.005818696	-7.425088465	0.00431899	1	1.285848219	down
Com_5630_pos	2-{[4-(4-chlorophenoxy)anilino]methyl}isoindoline-1,3-dione	--	C21 H15 Cl N2 O3	378.07648	1.646	--	--	--	--	--	--	--	--	--	--	Full match	No results	No results	379.08392	37644092.63	25728014.77	22015066.43	17740272.52	20674040.21	8991436.579	5926868.986	13578916.73	5313377.804	13942790.25	5108205.852	5800129.622	2.673488018	1.418723211	0.004514437	0.944444444	1.261183193	up
Com_5869_pos	Glutathione (reduced)	--	C10 H17 N3 O6 S	307.08306	6.292	--	--	--	--	--	--	--	--	--	--	No results	Full match	Full match	308.09033	31438534.08	34755894.07	7217594.695	17461985.16	24020789.79	5114292.312	2146110.708	16913746.59	1308690.015	2066659.653	1524162.095	1412227.092	4.730056768	2.241857498	0.004560343	0.944444444	1.226364374	up
Com_1442_pos	Syringic acid	Syringic acid; Syringate; 4-Hydroxy-3,5-dimethoxybenzoate; Gallic acid 3,5-dimethyl ether	C9 H10 O5	198.05591	1.531	cpd:C10833	--	HMDB0002085	--	Benzenoids	Benzene and substituted derivatives	Benzoic acids and derivatives	--	--	--	Invalid mass	No results	No results	199.06323	12406147.09	14958593.79	7469788.066	11228776.08	11447269.63	22704032.17	13824977.79	30296669.63	75767247.86	89277056.67	83213782.59	92676192.28	0.208319367	-2.263131127	0.004561874	0.944444444	1.177172096	down
Com_1063_pos	(2E,4E)-N-(2-methylpropyl)deca-2,4-dienamide	--	C14 H25 N O	223.19323	9.625	--	--	--	--	--	--	--	--	--	--	Full match	No results	No results	224.20041	14635290.76	16864104.31	47107784.93	83253470.02	33958599.9	44739600.14	145215047.8	123523412.9	112531556.6	105574756.1	114116928	130009530.6	0.329094825	-1.603424752	0.004730164	1	1.568570194	down
Com_697_pos	2'-O-Methyladenosine	--	C11 H15 N5 O4	281.11205	4.883	--	--	HMDB0004326	--	Nucleosides, nucleotides, and analogues	Purine nucleosides	_	--	--	--	Full match	Full match	Full match	282.11948	166344336.6	137208321.6	71504430.99	82005463.78	239367412.8	149376612.2	19091801.6	19372447.71	78992839.59	76147391.1	52639935.37	28871429.41	3.074365196	1.620288549	0.004771197	0.944444444	1.157792995	up
Com_760_pos	N6-Succinyl Adenosine	--	C14 H17 N5 O8	383.10725	5.106	--	--	--	--	--	--	--	--	--	--	No results	No results	Full match	384.11481	246185802.7	326018935.4	145371624.8	323626109.7	367123621.3	323793551.3	33916146.52	159808815.5	15816411.48	11734991.86	28347792.24	2325402.238	6.874866723	2.781331746	0.004962488	0.972222222	1.353749144	up
Com_7291_pos	Ciprostene	--	C22 H36 O4	381.28664	7.671	--	--	--	--	--	--	--	--	--	--	Invalid mass	No results	No results	382.29388	17307164.67	10365896.83	10214079.99	20367427.26	8218531.193	12786790.68	11601644.55	7540369.989	4342554.454	4148420.699	4825987.203	4146151.888	2.165267361	1.114545176	0.005013931	0.916666667	1.04996792	up
Com_5111_pos	2-Phenylacetamide	2-Phenylacetamide; alpha-Phenylacetamide	C8 H9 N O	135.06834	6.313	cpd:C02505	map00360 Phenylalanine metabolism	HMDB0010715	--	Benzenoids	Benzene and substituted derivatives	Phenylacetamides	--	--	--	No results	Full match	No results	136.07562	5547782.533	20152229.33	33625061.92	9179751.155	3587163.974	36112278.49	1381903.71	6441080.273	2287279.599	959053.7918	1405412.698	3609455.602	6.727369951	2.750042597	0.005066432	0.916666667	1.128869972	up
Com_700_pos	Indole	Indole; 2,3-Benzopyrrole	C8 H7 N	117.05801	5.283	cpd:C00463	map00380 Tryptophan metabolism;map00400 Phenylalanine, tyrosine and tryptophan biosynthesis;map01100 Metabolic pathways;map01110 Biosynthesis of secondary metabolites	HMDB0035924	--	Organoheterocyclic compounds	Heteroaromatic compounds	_	--	--	--	Full match	No results	No results	118.06525	243191443.8	287064902.7	262323508.9	144324432.7	210923709.1	413782895	43734690.75	104380523.3	23760666.11	115485366.5	12550741.13	7529003.875	5.079384124	2.344653581	0.005372124	1	1.499719076	up
Com_6811_pos	2,3-Dinor-TXB2	--	C18 H30 O6	342.20339	6.669	--	--	HMDB0002904	LMFA03030003	Lipids and lipid-like molecules	Fatty Acyls	Eicosanoids	Fatty Acyls [FA]	Eicosanoids [FA03]	Thromboxanes [FA0303]	No results	No results	Full match	343.21082	11857763.74	28204240.7	11716021.61	10909817.16	15428165.63	14475993.65	5274375.457	9916412.423	5212957.749	4985492.554	1991853.532	8472562.464	2.582498343	1.368767423	0.005384592	1	1.30356521	up
Com_5607_pos	Carvone	(+)-(S)-Carvone; Carvol; (+)-Carvone; Carvone	C10 H14 O	150.10445	6.295	cpd:C11383	map01110 Biosynthesis of secondary metabolites	HMDB0035824	--	Lipids and lipid-like molecules	Prenol lipids	Monoterpenoids	--	--	--	Full match	Full match	No results	151.11201	20575718.27	14976315.8	22394601.21	12791703.9	17869099.7	17433551.58	8464067.57	14964266.35	6756104.987	13002023.06	7825367.145	11025975.54	1.709296308	0.773402511	0.005412804	0.944444444	1.21339212	up
Com_1530_pos	Adenylosuccinic acid	N6-(1,2-Dicarboxyethyl)-AMP; N6-(1,2-Dicarboxyethyl)AMP; Adenylosuccinate; Adenylosuccinic acid	C14 H18 N5 O11 P	463.0735	4.8	cpd:C03794	map00230 Purine metabolism;map00250 Alanine, aspartate and glutamate metabolism;map01100 Metabolic pathways	HMDB0000536	--	Nucleosides, nucleotides, and analogues	Purine nucleotides	Purine ribonucleotides	--	--	--	No results	Full match	Full match	464.08084	142320505.8	166762188.5	153343000.2	140999152	47021011.32	30596073.32	27807821.74	27094302.57	45474333.05	25971208.72	26673453.75	13577463.65	4.087921499	2.031367492	0.005460491	0.972222222	1.31436138	up
Com_6958_pos	4-Pregnen-17alpha,20alpha-Diol-3-One	--	C21 H32 O3	332.23457	6.685	--	--	--	--	--	--	--	--	--	--	No results	No results	Full match	333.24191	14321163.68	10360631	8908357.514	7668513.64	9021839.002	11414539.83	2633273.846	4622327.974	6047912.221	7491631.933	7079608.84	3768200.914	1.949724457	0.963270251	0.005749021	1	1.073742504	up
Com_1278_pos	(S)-10-Hydroxycamptothecin	--	C20 H16 N2 O5	386.08411	5.151	--	--	--	--	--	--	--	--	--	--	Invalid mass	No results	No results	387.09109	22844584.94	13719059.02	6821918.987	5786780.182	8618843.754	5976393.76	81290248.55	6870009.599	124899114.1	86057221.19	96998626.87	85834593.66	0.132311661	-2.917987874	0.005993076	0.916666667	1.179905272	down
Com_5028_pos	Cytidine-5'-monophosphate	CMP; Cytidine-5'-monophosphate; Cytidylic acid	C9 H14 N3 O8 P	323.05131	1.531	cpd:C00055	map00240 Pyrimidine metabolism;map01100 Metabolic pathways	HMDB0000095	--	Nucleosides, nucleotides, and analogues	Pyrimidine nucleotides	Pyrimidine ribonucleotides	--	--	--	No results	No results	Full match	324.05856	14647133.46	10215657.59	18416437.03	12416874.18	13020970.77	8567464.367	986699.8919	2559646.214	5237695.048	2875434.159	7866580.059	5274082.893	3.116294618	1.639831634	0.006065916	1	1.112599803	up
Com_1771_pos	Docosatrienoic acid	--	C22 H38 O2	334.28628	9.268	--	--	HMDB0002823	--	Lipids and lipid-like molecules	Fatty Acyls	Fatty acids and conjugates	--	--	--	Full match	No results	No results	335.29358	9075486.378	15416917	15638894.1	56327351.59	8664095.257	16918422.69	42683704.52	42084763.32	46033725.02	39076082.67	81179679.2	73260414.34	0.376300508	-1.410042858	0.006462922	0.888888889	1.306672339	down
Com_749_pos	4-methoxy-6-(prop-2-en-1-yl)-2H-1,3-benzodioxole	--	C11 H12 O3	192.07856	5.868	--	--	--	--	--	--	--	--	--	--	Full match	No results	No results	193.08585	4437218.176	3495280.462	2516888.242	2496373.759	3109601.04	4749121.761	4299822.842	8221172.054	10817371.85	34062411.22	21087560.77	38687870.14	0.177548699	-2.493713306	0.006954306	0.944444444	1.007215018	down
Com_576_pos	Testosterone undecanoate	--	C30 H48 O3	456.3595	10.549	--	--	--	--	--	--	--	--	--	--	Full match	No results	No results	457.36667	970387.8827	1102530.399	1024263.274	903530.2774	597498.5045	806609.3538	121742627.2	420611470.7	8554964.058	17560524.22	14212618.23	2361765.821	0.009238314	-6.758154758	0.006971652	1	1.243475257	down
Com_9133_pos	Spinosyn A	Spinosyn A; Spinosad factor A	C41 H65 N O10	731.47106	10.024	cpd:C11054	--	--	--	--	--	--	--	--	--	Invalid mass	No results	No results	732.47833	1394833.01	1187381.979	2186884.096	3325089.544	1904203.467	2550510.379	3518862.769	3661646.632	3401280.367	3381810.092	3466571.911	8037835.594	0.492732011	-1.021124895	0.007004532	1	1.472474337	down
Com_5218_pos	2-[(3S)-1-(1H-Indol-3-ylmethyl)-3-pyrrolidinyl]-1H-benzimidazole	--	C20 H20 N4	316.17425	5.038	--	--	--	--	--	--	--	--	--	--	Invalid mass	No results	No results	317.1814	8651422.105	18903471.75	15416502.82	15052425.35	13173859.67	31840194.62	9657791.599	6003076.846	542581.0141	2135141.665	1325305.811	419258.8283	5.130562026	2.359116874	0.007008671	0.972222222	1.121369443	up
Com_6340_pos	5-trans prostaglandin F2��	--	C20 H34 O5	376.22189	7.317	--	--	--	--	--	--	--	--	--	--	Invalid mass	No results	No results	377.22925	14375225.37	16327206.72	21519332.56	15713615.83	8916233.835	27728469.71	6967148.955	13256781.71	5391883.513	3027126.865	1690236.513	5842884.768	2.890864215	1.531500846	0.007096837	0.972222222	1.37441134	up
Com_243_pos	Gly-Phe	--	C11 H14 N2 O3	222.10032	5.278	--	--	HMDB0028848	--	Organic acids and derivatives	Carboxylic acids and derivatives	Amino acids, peptides, and analogues	--	--	--	No results	No results	Full match	223.10751	776961828.8	893715911.2	940098772.6	450505207.1	688912450.9	1305501183	138092100.5	350513731.7	19463226.46	346854509.2	36303951.24	22009988.24	5.536013701	2.468847514	0.007199206	1	1.386364756	up
Com_13606_pos	Vitamin A	Retinol; all-trans-Retinol; Vitamin A; Vitamin A1	C20 H30 O	286.22901	9.313	cpd:C00473	map01100 Metabolic pathways	HMDB0000305	LMPR01090001	Lipids and lipid-like molecules	Prenol lipids	Retinoids	Prenol Lipids [PR]	Isoprenoids [PR01]	Retinoids [PR0109]	No results	No results	Full match	287.2363	632732.6181	886987.1615	2772423.871	1147461.95	810528.8235	1833793.985	3397955.423	3672398.54	3227740.979	2016027.764	2876075.411	3112999.867	0.441667539	-1.178967292	0.007301001	0.972222222	1.187553536	down
Com_17596_pos	ethyl 4-hydroxy-2-[(4-methoxyphenoxy)methyl]pyrimidine-5-carboxylate	--	C15 H16 N2 O5	342.06327	4.229	--	--	--	--	--	--	--	--	--	--	Invalid mass	No results	No results	343.07068	1800385.994	2260256.455	2536930.686	998868.7605	1171035.077	1109264.84	166070.4665	865199.5261	114412.3999	832546.6876	202350.3579	44292.63331	4.439240323	2.150312813	0.00792884	1	1.254764942	up
Com_8232_pos	Anserine	beta-Alanyl-N(pi)-methyl-L-histidine; Anserine	C10 H16 N4 O3	240.12171	1.851	cpd:C01262	map00340 Histidine metabolism;map00410 beta-Alanine metabolism;map01100 Metabolic pathways	HMDB0000194	--	Organic acids and derivatives	Peptidomimetics	Hybrid peptides	--	--	--	No results	No results	Full match	241.12898	10604303.04	15925537.2	9997280.471	8776568.095	17590522.22	6384301.314	2169146.99	1254315.424	2580796.626	4300877.917	10951620.22	1069349.524	3.10302702	1.633676259	0.00805076	0.888888889	1.067913464	up
Com_14714_pos	NMK	--	C15 H29 N5 O5 S	373.17867	6.115	--	--	--	--	--	--	--	--	--	--	Invalid mass	No results	No results	374.18594	696643.7898	253114.7091	269603.4467	225855.0894	420491.9511	338705.1348	372174.5531	1883338.458	1041293.732	4525950.026	1030421.473	1472604.58	0.213486392	-2.227783981	0.008082279	0.944444444	1.0414891	down
Com_20795_pos	4-(methylthio)-6-phenyl-2-(3-pyridyl)pyrimidine-5-carbonitrile	--	C17 H12 N4 S	304.07656	1.863	--	--	--	--	--	--	--	--	--	--	Invalid mass	No results	No results	305.08383	491545.9821	368972.0105	525328.4939	401185.667	262760.8345	535799.1737	414901.6685	854617.6776	1428302.22	913569.8306	709082.0569	1101142.312	0.476904353	-1.068228142	0.008213099	0.916666667	1.056802438	down
Com_1336_pos	Glycyl-L-leucine	Glycyl-leucine; Glycyl-L-leucine	C8 H16 N2 O3	188.11334	5.195	cpd:C02155	--	HMDB0028929	--	Organic acids and derivatives	Carboxylic acids and derivatives	Amino acids, peptides, and analogues	--	--	--	Invalid mass	Invalid mass	No results	189.12068	15671432.61	21316017.22	30199941.44	13726128.07	21137355.89	16415267.73	10158663.05	7667363.071	426315.0914	1567469.77	675362.6608	236050.6852	5.714382377	2.514597577	0.008626046	1	1.047385274	up
Com_8436_pos	N-(1-benzylpiperidin-4-yl)-5-methoxy-1H-indole-2-carboxamide	--	C22 H25 N3 O2	363.20138	6.946	--	--	--	--	--	--	--	--	--	--	Invalid mass	No results	No results	364.20877	4144234.466	12098553.48	6849411.7	9571025.107	3556091.943	17802567.81	1660603.011	8421584.276	1083595.183	570407.0232	414716.4243	1879573.831	3.850323401	1.944979628	0.009033168	0.916666667	1.242060175	up
Com_798_pos	GPH	--	C13 H19 N5 O4	291.13129	2.036	--	--	--	--	--	--	--	--	--	--	Invalid mass	No results	No results	292.13855	32076801.45	30509122.33	31154430.42	23341120.5	60377669.27	22186687.73	3092075.432	6025855.667	13832410.79	18134860.31	18017811.32	13116236.05	2.764440684	1.466987616	0.009469878	1	1.041369435	up
Com_7322_pos	2-(2-oxo-2-{[2-(2-oxo-1-imidazolidinyl)ethyl]amino}ethoxy)acetic acid	--	C9 H15 N3 O5	245.10089	2.172	--	--	--	--	--	--	--	--	--	--	Full match	No results	No results	246.10815	28446063.97	1990445.665	15136287.49	15292354.04	20542219.05	19209581.65	623661.1487	1410770.705	4003909.952	3926904.804	5088284.367	3723948.616	5.358384301	2.421798054	0.009533731	0.888888889	1.421286999	up
Com_212_pos	(2E,4E)-N-(2-methylpropyl)dodeca-2,4-dienamide	--	C16 H29 N O	251.2246	8.869	--	--	--	--	--	--	--	--	--	--	Full match	No results	No results	252.23198	43962697.24	91086957.25	292598868.2	485719810.4	91319821	202503826.8	767178290.6	725503326.8	472298280	415199009.3	752177782.7	648444848.2	0.319295252	-1.647036994	0.009653807	0.944444444	1.361144913	down
Com_10088_pos	LNH	--	C16 H26 N6 O5	382.1974	6.299	--	--	--	--	--	--	--	--	--	--	Full match	No results	No results	383.20468	9837065.351	6834805.605	5227777.398	8075065.531	10975914.95	8015571.943	2584883.191	6775047.035	2644727.015	3768440.876	2675451.869	6672642.374	1.949198911	0.962881321	0.009691134	0.944444444	1.046447746	up
Com_6858_pos	DPK	--	C15 H26 N4 O6	380.1689	4.931	--	--	--	--	--	--	--	--	--	--	Invalid mass	No results	No results	381.17639	4426343.125	11862694.22	12666650.91	6849092.618	8161060.484	12472914.7	5750816.945	4832573.777	650206.855	1383643.257	1259236.58	285749.3044	3.985161174	1.994638073	0.010330497	0.944444444	1.186650002	up
Com_13031_pos	Arachidonoyl ethanolamide phosphate	--	C22 H38 N O5 P	427.25002	6.738	--	--	--	--	--	--	--	--	--	--	Full match	No results	No results	428.25729	992300.4502	5199740.307	2683448.642	3740020.546	1042829.478	8204682.27	696280.3932	960753.1604	658967.4634	854946.4421	668498.6134	510560.4926	5.025974413	2.329403327	0.010514351	1	1.053899583	up
Com_8105_pos	3-hydroxy-2-octylpentanedioic acid	--	C13 H24 O5	242.15143	6.66	--	--	--	--	--	--	--	--	--	--	Invalid mass	No results	No results	243.15863	24216597.01	10358007.77	9948332.061	8775865.953	11514112.9	10466375.03	6842542.373	5972654.585	6776895.252	6442290.28	6074264.464	8010614.309	1.876387759	0.907957994	0.010982136	1	1.005221468	up
Com_10325_pos	PC (18:3/18:4)	--	C44 H74 N O8 P	775.50092	10.72	--	--	--	--	--	--	--	--	--	--	No results	Invalid mass	No results	776.50842	433674.6356	282275.2343	365466.0111	548586.5445	503714.8613	704348.3911	1022957.35	965400.1412	1122639.272	1004537.149	1182843.861	6527620.383	0.239985297	-2.058982076	0.011056267	1	1.024378778	down
Com_1663_pos	��-Nicotinamide mononucleotide	Nicotinamide D-ribonucleotide; NMN; Nicotinamide mononucleotide; Nicotinamide ribonucleotide; Nicotinamide nucleotide; beta-Nicotinamide D-ribonucleotide; beta-Nicotinamide ribonucleotide; beta-Nicotinamide mononucleotide	C11 H15 N2 O8 P	334.05578	1.521	cpd:C00455	map00760 Nicotinate and nicotinamide metabolism;map01100 Metabolic pathways	--	--	--	--	--	--	--	--	Full match	Full match	Full match	335.06305	100286336.9	103536412.7	86226800.59	93215724.09	102764241.5	60169367.61	1644025.389	5543176.352	21967234.25	16757304.71	65487165.5	14597369.68	4.335039902	2.116045273	0.011062378	0.972222222	1.365623188	up
Com_1103_pos	PE (17:1/17:2)	--	C39 H72 N O8 P	713.49869	9.367	--	--	--	--	--	--	--	--	--	--	No results	Full match	No results	714.50629	73625145.53	213173444.2	15061878.6	13981899.95	35059028.48	137539022.8	14241880.87	16404872.62	6684558.422	5191525.643	11264132.49	5308303.119	8.26530437	3.047067948	0.011503826	0.916666667	1.033758831	up
Com_575_pos	XLR11 N-(4-hydroxypentyl) metabolite-d5	--	C21 H23 [2]H5 F N O2	350.2449	8.335	--	--	--	--	--	--	--	--	--	--	Invalid mass	No results	No match	351.25238	107075919.4	190669651.9	265791268.8	141680288.7	91380917.6	517310275.8	67086103.75	186127337.8	48803142.81	16632587.84	15732169.16	36679077.79	3.540955204	1.824138593	0.011663546	0.916666667	1.166736075	up
Com_1279_pos	Traumatic acid	Traumatic acid; (2E)-Dodecenedioic acid; Dodec-2-enedioic acid	C12 H20 O4	228.13595	5.689	cpd:C16308	map00592 alpha-Linolenic acid metabolism;map01110 Biosynthesis of secondary metabolites	HMDB0000933	LMFA01170002	Lipids and lipid-like molecules	Fatty Acyls	Fatty acids and conjugates	Fatty Acyls [FA]	Fatty Acids and Conjugates [FA01]	Dicarboxylic acids [FA0117]	No results	No results	Full match	229.14323	141479541.2	78027169.61	59287896.97	61742893.34	85957249.49	128991763.5	16607444.95	89620117.32	19818653.84	42504795.37	16025089.71	44063569.24	2.429528144	1.280676145	0.012383324	0.888888889	1.213717319	up
Com_11169_pos	��-Estradiol	--	C18 H24 O2	272.17699	7.151	--	--	--	--	--	--	--	--	--	--	Full match	No results	Full match	273.18427	9351634.399	8326070.711	6482468.119	3609000.634	5377151.496	4731586.94	1958955.38	3505620.916	6652320.122	1847233.343	1572340.772	2520795.131	2.097654928	1.068777369	0.012430893	0.888888889	1.120635527	up
Com_388_pos	PC (5:0/13:1)	--	C26 H50 N O8 P	535.32675	7.521	--	--	--	--	--	--	--	--	--	--	No results	Full match	No results	536.33392	30106220.29	90037118.78	7977398.393	46880858.31	16701998.37	13783579.27	589918.8934	4720555.726	3036000.643	1970722.998	1518384.74	33518494.9	4.530732029	2.179744165	0.012560612	0.888888889	1.039706396	up
Com_655_pos	2-(2-amino-3-methylbutanamido)-3-phenylpropanoic acid	--	C14 H20 N2 O3	264.14719	5.325	--	--	--	--	--	--	--	--	--	--	Full match	No results	Full match	265.15448	133567840.7	77371883.1	91209731.07	31547406.37	107617567.3	214583706.1	43504241.15	50991228.75	3022476.374	17609505.5	10030317.46	1384621.97	5.183228549	2.373851009	0.012634256	0.944444444	1.053950686	up
Com_18868_pos	2-Methoxyestradiol (2-MeOE2)	--	C19 H26 O3	302.18801	7.018	--	--	--	--	--	--	--	--	--	--	No results	No results	Full match	303.19528	2951420.263	1911140.518	1838642.009	978671.2346	1417816.506	2320972.217	979774.5505	885114.5533	988205.5741	853356.6901	643476.9674	1710321.021	1.88419025	0.913944643	0.013038039	0.888888889	1.048200783	up
Com_4227_pos	Spiculisporic Acid	--	C17 H28 O6	328.18804	6.277	--	--	--	--	--	--	--	--	--	--	No results	No results	Full match	329.19467	11783982.19	23765650.96	18792666.73	24399936.7	42069067.57	20631071.14	3145299.453	5415465.064	7533428.079	20077937.44	13518032.15	8445638.927	2.432965102	1.282715627	0.013196362	0.916666667	1.063431157	up
Com_336_pos	L-Pipecolate	L-Pipecolate; Pipecolinic acid; Pipecolic acid; 2-Piperidinecarboxylic acid; (S)-Piperidine-2-carboxylic acid	C6 H11 N O2	129.07892	1.859	cpd:C00408	map00310 Lysine degradation;map01100 Metabolic pathways;map01110 Biosynthesis of secondary metabolites	HMDB0000716	--	Organic acids and derivatives	Carboxylic acids and derivatives	Amino acids, peptides, and analogues	--	--	--	No results	No results	Full match	130.08623	595382465.4	673348491.4	477681771	246275767.5	386949041.1	225124799	44431720.61	88949182.17	143066863	240023247.7	345307934.1	124272395.2	2.641609237	1.40141707	0.013220267	0.916666667	1.07748713	up
Com_2871_pos	NNK	4-(N-Nitrosomethylamino)-1-(3-pyridyl)-1-butanone; NNK	C14 H26 N6 O6	396.17533	9.431	cpd:C16453	--	HMDB0011603	--	Organic oxygen compounds	Organooxygen compounds	Carbonyl compounds	--	--	--	Invalid mass	No results	No results	397.18271	3536106.51	1318917.547	1655850.461	1264372.423	1345882.511	944970.7498	13317684.88	15403181.6	1219117.688	19644799.12	15115261.53	3283241.751	0.148067278	-2.755675245	0.013375468	0.833333333	1.058668891	down
Com_7018_pos	T-2 Triol	--	C20 H30 O7	382.19596	7.968	--	--	HMDB0035396	--	Lipids and lipid-like molecules	Prenol lipids	Sesquiterpenoids	--	--	--	Invalid mass	No results	No results	383.20316	5626629.603	3694100.398	4619028.173	2485272.251	1858086.575	23985154.13	1357517.489	2223667.715	694893.7622	2905303.365	758352.0385	475972.1337	5.022545773	2.328418807	0.013440812	0.916666667	1.337938974	up
Com_20660_pos	16,16-Dimethyl prostaglandin A1	--	C22 H36 O4	386.24164	7.78	--	--	--	--	--	--	--	--	--	--	Invalid mass	No results	No results	387.24884	1806973.233	735910.24	446338.0524	629515.3748	688871.1905	951977.7549	521871.2536	543218.12	213415.6641	499016.7764	299830.532	167063.7598	2.34340942	1.228609031	0.013581424	0.916666667	1.093717934	up
Com_5810_pos	Tributyl citrate	--	C18 H32 O7	360.21417	7.958	--	--	--	--	--	--	--	--	--	--	Full match	No results	No results	361.22168	7101309.484	4644917.175	5241898.227	3355213.408	2379013.91	31154738.93	1809680.192	2737933.08	889038.4145	3558046.618	965336.248	727840.8934	5.040954248	2.33369686	0.013687287	0.916666667	1.33602743	up
Com_8290_pos	4-{3-[(3,4-dihydroxyphenyl)methyl]-2-methylbutyl}benzene-1,2-diol	--	C18 H22 O4	302.14887	6.183	--	--	--	--	--	--	--	--	--	--	Invalid mass	No results	No results	303.1564	13704604.62	10030292.4	8219828.717	6595549.138	11151126.08	13468121.24	1948516.398	1745511.183	3984019.293	5930905.174	10750733.68	2990144.967	2.309686041	1.207696758	0.013809718	0.916666667	1.26507427	up
Com_5863_pos	N4-Acetylcytidine	--	C11 H15 N3 O6	285.09585	1.539	--	--	HMDB0005923	--	Nucleosides, nucleotides, and analogues	Pyrimidine nucleosides	_	--	--	--	No results	No results	Full match	286.10345	17390143.47	13826957.21	16906475.36	13945756.12	18579112.37	8250316.013	2278336.147	5218936.521	8685841.334	7116620.874	11138067.58	7944427.043	2.097547995	1.068703822	0.014402674	0.944444444	1.015008979	up
Com_16796_pos	Methanandamide	--	C23 H39 N O2	361.29508	10.482	--	--	--	--	--	--	--	--	--	--	Invalid mass	No results	No results	362.30209	220851.4455	281350.5673	206562.2575	771870.2669	171829.3934	270133.6667	2411126.428	997780.5744	1023844.621	296600.4606	1242752.334	446670.2155	0.299527201	-1.739241072	0.01467742	0.944444444	1.017578106	down
Com_10701_pos	Scopoletin	Scopoletin	C10 H8 O4	192.04578	2.229	cpd:C01752	map01110 Biosynthesis of secondary metabolites	HMDB0034344	--	Phenylpropanoids and polyketides	Coumarins and derivatives	Hydroxycoumarins	--	--	--	Invalid mass	No results	No results	193.05298	705925.3165	650192.2461	636645.9419	462941.583	578884.2508	553004.478	508210.8002	1113911.836	4530479.17	4905524.117	4014841.501	6162339.892	0.168944756	-2.565376523	0.014816771	0.861111111	1.099437193	down
Com_20088_pos	GTP	GTP; Guanosine 5'-triphosphate	C10 H16 N5 O14 P3	522.99175	3.836	cpd:C00044	map00230 Purine metabolism;map00740 Riboflavin metabolism;map00790 Folate biosynthesis;map01100 Metabolic pathways;map01110 Biosynthesis of secondary metabolites;map03013 RNA transport;map04122 Sulfur relay system;map04144 Endocytosis	HMDB0012282	--	Homogeneous non-metal compounds	Non-metal oxoanionic compounds	Non-metal phosphates	--	--	--	No results	No results	Full match	523.99902	148201.3556	1609503.522	122694.2629	489271.0607	120242.1876	2698689.163	48186.24506	64376.40228	50531.64945	65789.70449	54405.55032	41787.65041	15.96113637	3.996491464	0.014821613	1	1.450645639	up
Com_3603_pos	Corticosterone	Corticosterone; 11beta,21-Dihydroxy-4-pregnene-3,20-dione; Kendall's compound B; Reichstein's substance H	C21 H30 O4	346.21358	6.44	cpd:C02140	map01100 Metabolic pathways	HMDB0001547	LMST02030186	Lipids and lipid-like molecules	Steroids and steroid derivatives	Hydroxysteroids	Sterol Lipids [ST]	Steroids [ST02]	C21 steroids (gluco/mineralocorticoids, progestogins) and derivatives [ST0203]	Full match	No results	Full match	347.22064	55963839.99	39619307.6	27705908.45	20488929.79	32525918.87	34306850.09	12167038.55	49738755.79	4793303.915	6306298.288	3633759.964	6036607.161	2.547430413	1.349042738	0.015345561	0.861111111	1.155847098	up
Com_7003_pos	10-Nitrolinoleate	--	C18 H31 N O4	347.2066	6.633	--	--	HMDB0005049	--	Lipids and lipid-like molecules	Fatty Acyls	Lineolic acids and derivatives	--	--	--	Invalid mass	No results	No results	348.21387	17011814.18	12481018.95	9997865.585	9921027.624	14675633.71	10197095.03	5492495.047	11954098.35	8381366.288	7594287.302	5859016.146	9275178.403	1.529857888	0.613397643	0.016556437	0.916666667	1.040589137	up
Com_8464_pos	Neosaxitoxin	Neosaxitoxin; NeoSTX	C10 H17 N7 O5	315.13141	2.462	cpd:C17208	--	HMDB0029369	--	Phenylpropanoids and polyketides	Saxitoxins, gonyautoxins, and derivatives	_	--	--	--	Invalid mass	No results	No results	316.13885	15390705.67	13110942.81	11428811.01	9288121.862	11492307.7	10073709.79	2264295.524	2360007.848	10671512.14	6341560.288	8052466.73	3034107.049	2.163082383	1.113088613	0.017240283	0.944444444	1.005336275	up
Com_1395_pos	7-(3,4-dihydroxyphenyl)-5-hydroxy-1-(4-hydroxyphenyl)heptan-3-one	--	C19 H22 O5	347.17262	6.406	--	--	--	--	--	--	--	--	--	--	Invalid mass	No results	No results	348.17993	8616446.918	10757019.55	169408869.5	8888328.45	8803232.152	7948017.355	2008178.887	2811369.745	2145943.063	2815003.587	2507130.749	4420242.274	12.83358894	3.681852775	0.01730919	1	1.379618095	up
Com_2699_pos	Senecionine	Senecionine	C18 H25 N O5	335.17486	9.635	cpd:C06176	map01110 Biosynthesis of secondary metabolites	--	--	--	--	--	--	--	--	Full match	No results	No results	336.1817	13084640.98	11893219.16	21854701.69	46151942.06	27714660.31	30036186.16	54516439.01	68825461.85	52059194.45	62719116.63	36665097.92	26090666.57	0.500988321	-0.997151122	0.017810372	0.888888889	1.199586036	down
Com_4510_pos	Asp-glu	--	C9 H14 N2 O7	262.07961	1.545	--	--	--	--	--	--	--	--	--	--	No results	No results	Full match	263.0871	37711966.72	36545966.5	24387818.66	25358838.07	30764084.97	25127015.7	8915487.086	6666860.185	19762503.34	25603228.68	22153672.74	9813997.038	1.936116239	0.95316557	0.018422879	0.916666667	1.131444117	up
Com_1274_pos	Prolylleucine	--	C11 H20 N2 O3	228.14724	1.998	--	--	--	--	--	--	--	--	--	--	Full match	No results	Full match	229.15471	117416337.4	80873010.5	79013230.73	57931053.13	106015919.6	64037672.51	9155463.26	20525088.9	19182999.37	47007389.43	100136672.8	15014413.97	2.394476204	1.259710098	0.018832572	0.888888889	1.14902769	up
Com_420_pos	6-(3-hydroxybutan-2-yl)-5-(hydroxymethyl)-4-methoxy-2H-pyran-2-one	--	C11 H16 O5	210.08909	5.85	--	--	--	--	--	--	--	--	--	--	Invalid mass	No results	No results	211.09636	45899154.11	36613312.9	23754306.21	12278544	26747929.99	32419939.78	20072273.42	54982748.6	129521552.7	167519921.7	208086237.7	296584424.4	0.202691428	-2.302643021	0.018879587	0.861111111	1.010220446	down
Com_14920_pos	8-(1,2-dihydroxy-3-methylbut-3-en-1-yl)-7-methoxy-2H-chromen-2-one	--	C15 H16 O5	298.08122	5.699	--	--	HMDB0132703	--	Phenylpropanoids and polyketides	Coumarins and derivatives	_	--	--	--	Invalid mass	No results	No results	299.0885	4329936.417	3931453.789	2360474.052	3320329.086	3675454.517	4341610.087	856303.4773	774908.2701	2352119.165	1380103.207	3642646.379	2026719.567	1.99036127	0.993030318	0.019410247	0.944444444	1.153677998	up
Com_6755_pos	1-(4-benzoylpiperidino)-2-[(4-chlorophenyl)thio]ethan-1-one	--	C20 H20 Cl N O2 S	400.22168	8.828	--	--	--	--	--	--	--	--	--	--	Invalid mass	No results	No results	401.22888	145180.4194	104343.9887	256433.1108	232284.5611	130831.8272	118709.3036	15887554.09	655321.8789	1101268.997	179752.1672	2931948.898	525598.3498	0.046415234	-4.429257812	0.022096608	0.944444444	1.320201588	down
Com_5553_pos	Fmoc-L-Isoleucine	--	C21 H23 N O4	353.16446	9.301	--	--	--	--	--	--	--	--	--	--	No results	No results	Full match	354.17169	1186018.669	1656711.21	7937981.873	7898749.313	1524752.567	8929240.353	9033740.523	8071116.829	11246087.58	12037987.06	19555757.74	16823730.35	0.379497897	-1.397836203	0.022109866	0.972222222	1.187519694	down
Com_10619_pos	LDGTS 2:0	--	C12 H23 N O6	277.15242	2.924	--	--	--	--	--	--	--	--	--	--	No results	Full match	No results	278.1597	5169436.334	1414974.414	2569803.492	8055480.856	14223662.6	1596687.516	713352.0301	858520.5692	1146511.49	3586361.642	908092.8702	956040.542	4.043399912	2.0155689	0.023920136	0.916666667	1.080414045	up
Com_8393_pos	PC (19:1/20:5)	--	C47 H82 N O8 P	819.562	10.945	--	--	--	--	--	--	--	--	--	--	No results	Invalid mass	No results	820.56927	279044.2348	223133.7817	330522.7838	414149.8874	332412.4605	283902.6323	1031766.511	616847.248	685458.8086	803502.4156	683032.778	9224606.63	0.1428237	-2.807692701	0.025759276	1	1.372767522	down
Com_3943_pos	2-Hydroxyisocaproic Acid	--	C6 H12 O3	132.07886	5.371	--	--	HMDB0000665	--	Lipids and lipid-like molecules	Fatty Acyls	Fatty acids and conjugates	--	--	--	No results	No results	Full match	133.08591	23105639.99	20121563.89	12805962.43	21976045.04	18697306.37	17007866	3924096.043	6718449.267	5559020.395	17217100.26	18603855.22	2961686.298	2.068128085	1.048325538	0.026844415	0.888888889	1.015699419	up
Com_295_pos	L-Pyroglutamic acid	5-Oxoproline; Pidolic acid; Pyroglutamic acid; 5-Pyrrolidone-2-carboxylic acid; Pyroglutamate; 5-Oxo-L-proline; L-Pyroglutamic acid; L-5-Pyrrolidone-2-carboxylic acid	C5 H7 N O3	129.04245	1.427	cpd:C01879	map00480 Glutathione metabolism	HMDB0000267	--	Organic acids and derivatives	Carboxylic acids and derivatives	Amino acids, peptides, and analogues	--	--	--	Full match	Full match	Full match	130.04977	1018208000	1014665526	772628219	533955994.2	821799085.2	537144788.5	523182967.2	823293693.1	234061794.6	419803919.5	193585407.2	127598121.9	2.023841994	1.01709666	0.026972379	0.888888889	1.188022395	up
Com_7173_pos	4-(2,3-dihydro-1,4-benzodioxin-6-yl)butanoic acid	--	C12 H14 O4	204.07869	5.694	--	--	--	--	--	--	--	--	--	--	Invalid mass	No results	No results	205.08597	2423787.413	1962489.329	1202130.967	1282733.754	1358299.553	1649745.102	2047854.146	2237822.371	2512814.984	9286786.307	13664371.85	4263975.448	0.290447904	-1.783648676	0.027661042	0.944444444	1.110596302	down
Com_1041_pos	7-(2-hydroxypropan-2-yl)-1,4a-dimethyl-decahydronaphthalen-1-ol	--	C15 H28 O2	222.19792	8.94	--	--	--	--	--	--	--	--	--	--	Invalid mass	No results	No results	223.20555	3416336.754	5493697.053	41092415.83	78513441.63	5368687.052	29638365.34	51626705.27	106898871.3	86728244.56	59456063.73	43731003.87	118650319.6	0.350087822	-1.514211218	0.028021041	0.916666667	1.17105662	down
Com_6928_pos	PLH	--	C17 H27 N5 O4	347.19431	5.306	--	--	--	--	--	--	--	--	--	--	Invalid mass	No results	No results	348.20148	1980143.571	1410217.464	22069746.2	570139.8588	891493.9	1704381.162	170497.1804	742505.5241	278224.3463	620875.1739	612053.6448	307685.8454	10.47868989	3.389386448	0.028207183	0.916666667	1.157963602	up
Com_6070_pos	Sedanolide	--	C12 H18 O2	194.13044	6.69	--	--	HMDB0034450	--	Organoheterocyclic compounds	Lactones	Gamma butyrolactones	--	--	--	Full match	No results	No results	195.13777	22367812.44	17430598.24	18171724.69	10397380.96	11181433.3	26492443.27	8231887.514	19904308.21	5961124.704	7839886.872	2503425.712	7722157.652	2.032893401	1.023534566	0.028713311	0.888888889	1.141202918	up
Com_3112_pos	Homovanillic acid	Homovanillate; Homovanillic acid; 3-Methoxy-4-hydroxyphenylacetate	C9 H10 O4	182.05848	1.591	cpd:C05582	map00350 Tyrosine metabolism;map01100 Metabolic pathways	HMDB0000118	--	Benzenoids	Phenols	Methoxyphenols	--	--	--	No results	No results	Full match	183.0657	7234689.594	7882195.706	7198968.216	7022770.636	7035446.55	8732304.255	4957848.467	14473076.21	39389783.98	36917286.95	43464077.37	18686176.1	0.285685447	-1.80750055	0.029176665	0.833333333	1.046036365	down
Com_126_pos	2-(piperidinomethylidene)malononitrile	--	C9 H11 N3	161.09562	1.421	--	--	--	--	--	--	--	--	--	--	Full match	No results	No results	162.10297	1856793176	2266348398	1042186379	1146036260	1197642768	1711154221	220572913.9	559233746.1	915896500.7	815051626.9	1053605463	1143329783	1.958531921	0.969772642	0.0296842	0.944444444	1.056841728	up
Com_5149_pos	1-(3-phenylpropanoyl)-4-piperidinecarboxylic acid	--	C15 H19 N O3	261.1362	5.999	--	--	--	--	--	--	--	--	--	--	Full match	No results	No results	262.14359	785069.4971	27718082.33	8621960.29	8428169.084	437444.5141	36769777.41	743121.5619	389509.7388	541865.527	489468.8051	624050.4997	778411.4186	23.20543511	4.536390844	0.029976352	0.861111111	1.228392129	up
Com_16792_pos	Andrographolide	Andrographolide	C20 H30 O5	350.20858	6.231	cpd:C20214	--	--	--	--	--	--	--	--	--	Full match	No results	No results	351.21579	3293447.387	2008245.348	2657586.486	1655543.541	2419076.311	2802314.208	376402.0134	523174.5507	1128924.105	1754196.494	1243163.203	2395063.662	1.999240691	0.99945217	0.030387403	0.916666667	1.198872639	up
Com_894_pos	Octadecanamine	--	C18 H39 N	269.30786	8.061	--	--	--	--	--	--	--	--	--	--	Full match	No results	No results	270.31512	19841004.36	23430517.66	52389557.49	147486794.7	24255099.4	51424244.23	65107312.77	145079522.2	92581677.85	101489521.6	126739409.6	92719521.49	0.511172912	-0.968116706	0.031163961	0.833333333	1.060693744	down
Com_850_pos	Hypoxanthine	Hypoxanthine; Purine-6-ol	C5 H4 N4 O	136.03838	2.102	cpd:C00262	map00230 Purine metabolism;map01100 Metabolic pathways	HMDB0000157	--	Organoheterocyclic compounds	Imidazopyrimidines	Purines and purine derivatives	--	--	--	Full match	Full match	Full match	137.04559	10859548.27	11975309.69	114276130	10384775.19	66048798.79	50509653.45	53255265.09	276019665.7	109713978.2	118710154.9	79680027.39	80189453.95	0.367984658	-1.442282478	0.031205992	0.861111111	1.013792979	down
Com_5260_pos	Spectinomycin	Spectinomycin	C14 H24 N2 O7	364.18782	6.129	cpd:C02078	map01130 Biosynthesis of antibiotics	--	--	--	--	--	--	--	--	Invalid mass	No results	No results	365.19528	26086919.09	17797141.84	20512230.04	15439563.31	38891539.25	15866767.19	341414.0601	4833760.427	8976176.872	8772830.826	7997287.81	9194339.66	3.355140077	1.746373	0.033509768	1	1.27900558	up
Com_7021_pos	Sphingosine (d18:1)	--	C18 H37 N O2	337.23274	8.696	--	--	--	--	--	--	--	--	--	--	Invalid mass	No results	No results	338.23981	7948202.207	9771886.878	11044409.96	10438775.02	4665180.277	17122609.91	4572071.183	15421471.23	3223317.208	1703058.714	1446697.892	3085830.626	2.070831824	1.050210395	0.034263317	0.861111111	1.059431005	up
Com_4053_pos	Linolelaidic Acid (C18:2N6T)	--	C18 H32 O2	280.23956	9.128	--	--	--	--	--	--	--	--	--	--	No results	No results	Full match	281.24689	1208526.652	1720360.426	1904432.513	3796972.238	1450785.828	1543295.25	10017298.32	42236429.01	5419431.281	1407746.588	3422882.319	7532262.072	0.165976993	-2.59094482	0.037246639	0.833333333	1.106247706	down
Com_10630_pos	Glutathione	Glutathione; 5-L-Glutamyl-L-cysteinylglycine; N-(N-gamma-L-Glutamyl-L-cysteinyl)glycine; gamma-L-Glutamyl-L-cysteinyl-glycine; GSH; Reduced glutathione	C10 H17 N3 O6 S	307.08318	4.672	cpd:C00051	map00270 Cysteine and methionine metabolism;map00480 Glutathione metabolism;map01100 Metabolic pathways;map02010 ABC transporters	HMDB0000125	--	Organic acids and derivatives	Carboxylic acids and derivatives	Amino acids, peptides, and analogues	--	--	--	No results	No results	Full match	308.09045	15392346.28	10040252.51	1196590.165	5024923.413	9897234.606	2776815.823	1702659.961	1377919.122	2059041.011	2173674.117	2743361.46	1359179.159	3.883041709	1.957187204	0.038615446	0.833333333	1.082526537	up
Com_2505_pos	Prostaglandin H1	--	C20 H34 O5	336.22883	8.701	--	--	HMDB0013041	LMFA03010044	Lipids and lipid-like molecules	Fatty Acyls	Eicosanoids	Fatty Acyls [FA]	Eicosanoids [FA03]	Prostaglandins [FA0301]	Invalid mass	No results	No match	337.2352	36116660.34	51119610.23	44252402.84	39845286.26	21609106.91	63082577.11	23979606.06	61405876.92	11665214.71	8285262.72	6659355.29	2235857.88	2.241293998	1.164331904	0.039440778	0.833333333	1.107767151	up
Com_1689_pos	1,7-bis(4-hydroxyphenyl)heptan-3-one	--	C19 H22 O3	298.15396	7.11	--	--	HMDB0138216	--	Phenylpropanoids and polyketides	Diarylheptanoids	Linear diarylheptanoids	--	--	--	Invalid mass	No results	No results	299.16119	11113516.25	5326016.534	137475964	6258172.271	5336525.064	6551768.777	4461666.4	3452012.329	1266542.994	4362569.045	1369432.456	2936189.356	9.640182963	3.269060528	0.040183906	1	1.032774662	up
Com_12140_pos	PE (18:1/18:1)	--	C41 H78 N O8 P	743.54497	9.737	--	--	--	LMGP02010109	--	--	--	Glycerophospholipids [GP]	Glycerophosphoethanolamines [GP02]	Diacylglycerophosphoethanolamines [GP0201]	No results	Full match	No results	744.55225	891301.0402	1920699.684	1719403.34	6235124.752	2900123.538	1703962.618	4509011.207	3826052.399	4577932.076	3546474.68	5228744.922	4839805.478	0.579410545	-0.787342153	0.040292742	0.833333333	1.142137707	down
Com_7689_pos	N-Methyldioctylamine	--	C17 H37 N	255.29224	7.829	--	--	--	--	--	--	--	--	--	--	Full match	No results	No results	256.29956	1278380.125	1638385.948	4031090.753	12631512.67	1610399.65	3593494.702	4335127.636	10400897.41	7305087.359	7301737.374	10460688.21	7248709.568	0.52671796	-0.924897441	0.04178541	0.833333333	1.039632489	down
Com_1324_pos	S-(Methyl)Glutathione	--	C11 H19 N3 O6 S	321.09949	2.857	--	--	--	--	--	--	--	--	--	--	No results	No results	Full match	322.10687	11685022.24	12692793.35	5365081.546	8947307.603	14978916.67	3808362.258	8103515.82	14815599.14	16717266.99	141573449	67751438.62	25080334.27	0.209739992	-2.253326126	0.043498868	0.861111111	1.075594723	down
Com_404_pos	N-(1-methyl-3-phenyl-1H-pyrazol-5-yl)-N'-(2-thienyl)urea	--	C15 H14 N4 O S	336.04509	1.552	--	--	--	--	--	--	--	--	--	--	Invalid mass	No results	No results	337.0524	422248106.9	308984915	197534016.9	330298042.9	522530645.6	465203923.4	15178339.3	55535994.64	208511390.7	205224542.2	155021917.4	275005454.2	2.456921368	1.296851686	0.044731547	0.916666667	1.096570704	up
Com_1911_pos	Pantothenic acid	Pantothenate; Pantothenic acid; (R)-Pantothenate	C9 H17 N O5	219.11051	5.143	cpd:C00864	map00410 beta-Alanine metabolism;map00770 Pantothenate and CoA biosynthesis;map01100 Metabolic pathways;map01110 Biosynthesis of secondary metabolites	HMDB0000210	--	Organooxygen compounds	Alcohols and polyols	Polyols	--	--	--	Full match	Full match	Full match	220.11794	51387906.33	40729122.83	54756564.32	71555441.9	134483258.2	39864656.56	28135855.83	65690178.95	10618616.45	40634982.15	27551296.48	6138405.047	2.197115911	1.135610983	0.045584698	0.861111111	1.013616721	up
Com_17204_pos	2-(cyclopropylcarbonyl)-3-(4-fluoroanilino)acrylonitrile	--	C13 H11 F N2 O	252.06652	2.76	--	--	--	--	--	--	--	--	--	--	Invalid mass	No results	No results	253.07391	349877.2147	321924.0233	343983.2756	254180.9251	325850.645	415776.8167	162821.1664	617485.8538	1785791.204	3122016.447	1425881.392	1187368.475	0.242320752	-2.045010132	0.047905069	0.833333333	1.059077361	down
Com_3352_pos	Coenzyme Q2	--	C19 H26 O4	318.18026	6.912	--	--	HMDB0006709	--	Lipids and lipid-like molecules	Prenol lipids	Quinone and hydroquinone lipids	--	--	--	Invalid mass	No results	No results	319.18732	6840540.068	2973122.002	3264922.091	884411.0077	3024811.843	3326127.256	5892661.102	44201866.89	16094742.14	47643444.96	2909658.003	3400851.509	0.169080981	-2.564213708	0.048330986	0.805555556	1.250949034	down
Com_14206_pos	Palmitoylcarnitine	--	C23 H45 N O4	399.33418	7.795	--	--	HMDB0000222	LMFA07070004	Lipids and lipid-like molecules	Fatty Acyls	Fatty acid esters	Fatty Acyls [FA]	Fatty esters [FA07]	Fatty acyl carnitines [FA0707]	Full match	Invalid mass	Full match	400.34152	220646.2473	172146.0714	164008.7121	137140.5606	113187.7402	145362.0563	202429.6379	195794.1064	788647.068	309545.4491	405640.3447	3520117.968	0.175665939	-2.50909361	0.049548552	0.944444444	1.120341107	down
Com_2171_pos	11-Deoxy prostaglandin F1��	--	C20 H36 O4	362.24271	9.006	--	--	--	--	--	--	--	--	--	--	Invalid mass	No results	No results	363.25027	1782120.855	2654260.713	7859601.035	8062385.966	1493449.315	5679494.775	17712396.83	77052148.27	29260614.93	2861377.55	67801752.32	3394162.537	0.138989155	-2.846955779	0.049785244	0.833333333	1.065351469	down
