# Supplementary material for: Lignocellulose adaptation drives polysaccharide biosynthesis in Tremella fuciformis: metabolomic and proteomic insights into CAZyme regulation
Source: Front Fungal Biol. 2025 Jul 11;6:1617458. doi: 10.3389/ffunb.2025.1617458 (PMC12289600; doi:10.3389/ffunb.2025.1617458)
Supplement: Supplementary file 5 [file Table4.xlsx]

## Sheet: Sheet2
Proteins Unique Sequence ID	Checked	Protein FDR Confidence: Combined	Master	Accession	Description	Exp. q-value: Combined	Sum PEP Score	Coverage [%]	# Peptides	# PSMs	# Unique Peptides	# AAs	MW [kDa]	calc. pI	Score Sequest HT: Sequest HT	# Peptides (by Search Engine): Sequest HT	Abundances (Scaled): F1: 127C, Control	Abundances (Scaled): F1: 128C, Sample	Abundances (Scaled): F1: 129C, Sample	Abundances (Scaled): F1: 130N, Sample	Abundances (Scaled): F1: 130C, Sample	Abundances (Scaled): F1: 131N, Sample	Abundances (Scaled): F1: 131C, Sample	Abundances (Scaled): F1: 132N, Sample	Abundances (Scaled): F1: 132C, Sample	Abundances (Scaled): F1: 133N, Sample	Abundances (Scaled): F1: 133C, Sample	Abundances (Scaled): F1: 134N, Sample	Abundances (Normalized): F1: 127C, Control	Abundances (Normalized): F1: 128C, Sample	Abundances (Normalized): F1: 129C, Sample	Abundances (Normalized): F1: 130N, Sample	Abundances (Normalized): F1: 130C, Sample	Abundances (Normalized): F1: 131N, Sample	Abundances (Normalized): F1: 131C, Sample	Abundances (Normalized): F1: 132N, Sample	Abundances (Normalized): F1: 132C, Sample	Abundances (Normalized): F1: 133N, Sample	Abundances (Normalized): F1: 133C, Sample	Abundances (Normalized): F1: 134N, Sample	Abundance: F1: 127C, Control	Abundance: F1: 128C, Sample	Abundance: F1: 129C, Sample	Abundance: F1: 130N, Sample	Abundance: F1: 130C, Sample	Abundance: F1: 131N, Sample	Abundance: F1: 131C, Sample	Abundance: F1: 132N, Sample	Abundance: F1: 132C, Sample
-5020189679499108862	FALSE	High	IsMasterProtein	F5HB91	ATP synthase subunit beta OS=Cryptococcus neoformans var. neoformans serotype D (strain B-3501A) OX=283643 GN=CNBF4120 PE=3 SV=1	0	329.886	53	22	229	22	547	58.5	6.42	876.29	22	105.8	108.3	106.4	95.9	105.7	95.4	101.2	98.8	96.2	99	98.9	88.4	20592.4	21081.2	20712.4	18650.7	20557.7	18568.4	19691	19217.8	18717.7	19265.8	19247.1	17193.6	13697.5	21081.2	15045	10642.4	18852.8	13575	16808.4	12254.5	16003.3
-3686827043926748794	FALSE	High	IsMasterProtein	A0A225XXV7	Transitional endoplasmic reticulum ATPase OS=Cryptococcus neoformans var. grubii c45 OX=1230068 GN=C356_05277 PE=4 SV=1	0	297.648	40	28	184	28	810	89.4	5.03	610.4	28	107.1	104.9	101.4	96.2	114.1	93.3	101.3	93.8	102.5	93.2	107.2	85.1	16787.2	16444.2	15898	15082.1	17885.8	14618.2	15884.8	14697.6	16071.6	14610.1	16797.8	13338.6	11166.4	16444.2	11547.9	8606.1	16402.5	10687.1	13559.4	9372.1	13741
1773412059665878108	FALSE	High	IsMasterProtein	J9VS17	Protein BMH2 OS=Cryptococcus neoformans var. grubii serotype A (strain H99 / ATCC 208821 / CBS 10515 / FGSC 9487) OX=235443 GN=CNAG_05235 PE=3 SV=1	0	246.693	66	22	349	22	256	29	4.86	1059.21	22	100.9	90.9	90.7	101.9	107.3	92.8	108.9	103.8	112.5	100.1	101.1	89.1	39944.7	35984.7	35876.6	40344.9	42472.3	36721	43110	41086.4	44513	39623.9	39996.5	35244.6	26570.1	35984.7	26059.9	23021.5	38950.1	26846	36799.1	26199.3	38057.9
-1523701719585489642	FALSE	High	IsMasterProtein	A0A225YD76	ATP synthase subunit alpha OS=Cryptococcus neoformans var. grubii c45 OX=1230068 GN=C356_03968 PE=3 SV=1	0	234.515	51	28	204	28	540	58	8.94	717.29	28	99.2	102.5	118	99.1	95.1	104.7	88.8	98.6	89.4	97.9	94.5	112.2	22914.1	23677.7	27242	22883.1	21970.9	24185.8	20501.5	22778.6	20657.5	22598.8	21822.3	25903.6	15241.8	23677.7	19787.9	13057.5	20148.8	17681.8	17500.3	14525.1	17661.8
-2370600775983452820	FALSE	High	IsMasterProtein	A0A225XTH0	ATP-citrate synthase OS=Cryptococcus neoformans var. grubii c45 OX=1230068 GN=C356_05493 PE=3 SV=1	0	230.923	32	31	130	31	1149	124.7	7.17	425.44	31	95.4	102.4	94.9	100.7	109	91.7	108.6	82	107.5	86.8	94.6	126.6	14283.8	15326	14196.9	15065.3	16309.3	13724.5	16246.4	12266.8	16086.9	12983.2	14156.8	18939.8	9501.2	15326	10312.3	8596.5	14956.8	10033.7	13868.1	7822.1	13754
-3905369575417844767	FALSE	High	IsMasterProtein	F5HFB2	6-phosphogluconate dehydrogenase, decarboxylating OS=Cryptococcus neoformans var. neoformans serotype D (strain B-3501A) OX=283643 GN=CNBK2450 PE=3 SV=1	0	216.083	46	17	151	2	491	53.7	6.43	547.79	17	75.5	70	79.3	101.2	105.8	80.7	105.6	121	103.7	124.6	117.5	115.3	1539	1426.7	1616.9	2063.2	2158	1645.2	2153.6	2468.2	2113.8	2540	2396.4	2350.6	1023.7	1426.7	1174.5	1177.3	1979	1202.8	1838.3	1573.9	1807.3
7651855327641062108	FALSE	High	IsMasterProtein	A0A226BR57	Hsp75-like protein OS=Cryptococcus neoformans var. grubii Bt85 OX=1230076 GN=C365_00333 PE=3 SV=1	0	215.172	45	23	187	20	614	67.1	5.52	699.2	23	102.1	95.4	103.9	94.6	110.1	90.3	107.7	94.1	113.2	86.9	106.8	94.9	14621.6	13662.9	14875.8	13540.1	15771.2	12933.3	15418.2	13475.6	16210.6	12448.3	15292.9	13589.7	9725.9	13662.9	10805.4	7726.2	14463.3	9455.3	13161.1	8592.9	13859.8
4583952498329624201	FALSE	High	IsMasterProtein	A0A226BCY4	Elongation factor 1-alpha OS=Cryptococcus neoformans var. grubii Bt85 OX=1230076 GN=C365_04963 PE=3 SV=1	0	214.254	48	19	211	11	470	51.5	8.97	842.23	19	85.9	84.2	77.1	100.9	113.4	81.3	125.4	98.7	121.3	102.7	105.8	103.2	9673.3	9476	8687	11357.3	12770.1	9150.2	14124	11119	13660.1	11568.4	11915.1	11623.6	6434.4	9476	6310	6480.7	11711.1	6689.5	12056.4	7090.2	11679.2
4930959929881194914	FALSE	High	IsMasterProtein	J9VVA4	Hsp90-like protein OS=Cryptococcus neoformans var. grubii serotype A (strain H99 / ATCC 208821 / CBS 10515 / FGSC 9487) OX=235443 GN=CNAG_06150 PE=1 SV=1	0	210.567	31	24	198	24	699	79.1	4.96	572.33	24	101.2	108.5	84.6	82.5	92.4	90.4	98.9	114.8	100.3	105.8	120.8	99.7	28222.5	30282.7	23606	23014.7	25791.5	25217.5	27602.4	32041	27988	29524.8	33695	27823	18772.8	30282.7	17146.8	13132.6	23652.6	18436	23561.7	20431.4	23929.3
8009368587057736433	FALSE	High	IsMasterProtein	J9VI11	6-phosphogluconate dehydrogenase, decarboxylating OS=Cryptococcus neoformans var. grubii serotype A (strain H99 / ATCC 208821 / CBS 10515 / FGSC 9487) OX=235443 GN=CNAG_07561 PE=3 SV=1	0	208.696	45	17	150	2	491	53.8	6.07	558.01	17	161.6	147.7	151.9	69.5	72.4	143.6	70.6	86	67	82.9	75	71.9	3098.4	2832.7	2913.4	1332.6	1388.3	2753.7	1354	1648.5	1284.1	1589.2	1438.6	1379.2	2061	2832.7	2116.2	760.4	1273.2	2013.2	1155.8	1051.2	1097.9
-6967175011390946078	FALSE	High	IsMasterProtein	A0A226BQT0	Actin OS=Cryptococcus neoformans var. grubii Bt85 OX=1230076 GN=C365_00487 PE=3 SV=1	0	186.938	45	13	211	2	377	42	5.48	730.21	13	101.6	102	89.2	91.5	100.3	95.8	95.6	112.5	90.6	112.9	105.2	102.7	1061.2	1066.1	931.9	956.5	1048.2	1001.3	998.5	1175.9	946.7	1179.9	1099.2	1072.7	705.9	1066.1	676.9	545.8	961.3	732	852.3	749.8	809.4
-5019828366160429037	FALSE	High	IsMasterProtein	A0A226B8Q4	Hsp72-like protein OS=Cryptococcus neoformans var. grubii Bt85 OX=1230076 GN=C365_05914 PE=3 SV=1	0	181.445	36	23	162	2	642	69.5	5.16	549.75	23	106.1	132.9	101.9	89.9	91.6	94.7	101.1	96.6	106.3	95.3	106.8	76.9	3257.2	4080.4	3129.2	2761.7	2814.6	2907.9	3104.6	2965.8	3263.1	2927.7	3279.5	2362.1	2166.6	4080.4	2273	1575.9	2581.2	2125.9	2650.1	1891.2	2789.9
-7109691895212173368	FALSE	High	IsMasterProtein	A0A226BNB9	Tubulin alpha chain OS=Cryptococcus neoformans var. grubii Bt85 OX=1230076 GN=C365_01234 PE=3 SV=1	0	180.791	40	16	102	16	448	49.7	5.01	378.95	16	101.1	101.7	91.4	106.5	98.3	98.4	99.7	105.2	94.9	105.5	95.6	101.7	10176	10234.5	9200.9	10726.3	9891.9	9905.3	10036.3	10593.4	9554.9	10618.3	9629.1	10238.1	6768.8	10234.5	6683.3	6120.6	9071.6	7241.6	8567.1	6755	8169.3
-8736592813258333964	FALSE	High	IsMasterProtein	A0A226A1R2	Aspartate carbamoyltransferase OS=Cryptococcus neoformans var. grubii c45 OX=1230068 GN=C356_00639 PE=3 SV=1	0	174.485	17	35	68	2	2333	254.4	6.02	239.32	35	89.2	119.5	93	106.5	88.5	118.5	87.9	109.2	88.5	110.4	80.7	108	311.2	416.9	324.2	371.4	308.5	413.2	306.5	380.9	308.8	385.1	281.6	376.8	207	416.9	235.5	211.9	282.9	302.1	261.6	242.9	264
4161240987639585567	FALSE	High	IsMasterProtein	Q5KNM2	Aspartate carbamoyltransferase OS=Cryptococcus neoformans var. neoformans serotype D (strain JEC21 / ATCC MYA-565) OX=214684 GN=CNA06000 PE=3 SV=1	0	171.893	17	35	67	2	2333	254.6	6.04	230.44	35	64.7	96.6	77.4	130.4	100	97.1	89	112.7	89.2	121.3	107.6	113.9	372.1	556	445.4	750.6	575.7	558.9	512.4	648.6	513.5	698.4	619.1	655.8	247.5	556	323.5	428.3	528	408.6	437.4	413.6	439
-1541694810515154628	FALSE	High	IsMasterProtein	Q5TM87	Heat shock protein 70 OS=Cryptococcus neoformans var. neoformans OX=40410 GN=HSP70 PE=3 SV=1	0	171.512	37	22	142	1	640	69.3	5.05	506.24	22	109.7	109.1	62.6	85.9	100.8	56.4	113	115.7	93.1	131.2	132.6	89.9	216.6	215.4	123.6	169.6	198.9	111.3	223.1	228.3	183.7	258.9	261.7	177.5	144.1	215.4	89.8	96.8	182.4	81.4	190.4	145.6	157.1
-7809572366414187276	FALSE	High	IsMasterProtein	F5H9C1	Succinate dehydrogenase [ubiquinone] flavoprotein subunit, mitochondrial OS=Cryptococcus neoformans var. neoformans serotype D (strain B-3501A) OX=283643 GN=CNBH3130 PE=3 SV=1	0	169.073	37	19	81	19	637	69.9	6.86	291.56	19	107.6	112.4	111.1	96.6	95	94.3	91.8	108	88	102.5	111.5	81.2	7413	7742.5	7650.7	6656.1	6540.7	6492.3	6321.2	7436.7	6060.9	7056.9	7676.8	5595.5	4930.9	7742.5	5557.3	3798.1	5998.3	4746.4	5395.8	4742.1	5182
7410788648240254402	FALSE	High	IsMasterProtein	B9U0G3	Actin (Fragment) OS=Cryptococcus neoformans OX=5207 GN=ACT PE=3 SV=1	0	163.344	48	12	195	1	352	39.1	5.69	661.27	12	90	76.7	92.3	101.5	95.6	75.2	112.2	113	100.3	107.2	127.4	108.6	156.7	133.5	160.8	176.7	166.5	130.9	195.4	196.8	174.6	186.7	221.9	189.1	104.2	133.5	116.8	100.8	152.7	95.7	166.8	125.5	149.3
-6848483898731892055	FALSE	High	IsMasterProtein	A0A226BIE9	H(+)-transporting two-sector ATPase OS=Cryptococcus neoformans var. grubii Bt85 OX=1230076 GN=C365_03679 PE=3 SV=1	0	160.143	37	19	62	19	618	68.2	5.29	233.18	19	118.9	106.6	112	96.4	97.1	113.1	94.3	91.6	92.3	91	94.7	91.9	8532.5	7647.3	8033	6915.5	6966.8	8113.7	6761	6572	6621.8	6529.6	6794.8	6592.3	5675.6	7647.3	5835	3946.1	6389	5931.8	5771.3	4190.7	5661.5
7319153598062792417	FALSE	High	IsMasterProtein	Q5KA29	Clathrin heavy chain OS=Cryptococcus neoformans var. neoformans serotype D (strain JEC21 / ATCC MYA-565) OX=214684 GN=CNJ03270 PE=3 SV=1	0	152.978	17	28	83	3	1684	190	5.63	269.6	28	96.1	106	93.7	117.5	97.1	105.3	90.5	102.9	90.2	98.4	91.2	111	1057.6	1166.7	1031.6	1294	1069.3	1159.7	996.5	1133.4	993	1083.6	1003.7	1221.8	703.5	1166.7	749.3	738.4	980.6	847.8	850.6	722.7	849
-8478842625540346216	FALSE	High	IsMasterProtein	A0A226BLY8	Hsp60-like protein OS=Cryptococcus neoformans var. grubii Bt85 OX=1230076 GN=C365_01462 PE=3 SV=1	0	152.484	38	21	71	21	581	61.4	5.47	241.48	21	101.1	112.6	92.1	85.4	89.5	78	108.5	119.4	120.9	91.5	112.9	88.1	7667.5	8542.7	6986.3	6478.4	6784.5	5916.2	8227.9	9051.8	9165.9	6938.5	8563.9	6683.9	5100.2	8542.7	5074.7	3696.7	6221.9	4325.2	7023.4	5772	7836.7
-7160094824082445411	FALSE	High	IsMasterProtein	Q5K6Z5	Endoplasmic reticulum chaperone BiP OS=Cryptococcus neoformans var. neoformans serotype D (strain JEC21 / ATCC MYA-565) OX=214684 GN=CNN01680 PE=3 SV=2	0	149.795	25	19	105	17	679	74.5	5.01	371.29	19	89.4	95.4	80.7	104.1	114.1	82.8	102.1	101.1	95.5	101.8	126.1	106.8	8740.3	9326	7883.9	10174.9	11150.7	8090.9	9981	9880.9	9333.9	9947.6	12319	10434.2	5813.8	9326	5726.7	5806	10226	5915.1	8519.9	6300.7	7980.3
-2606150711076581137	FALSE	High	IsMasterProtein	A0A226BBB1	Clathrin heavy chain OS=Cryptococcus neoformans var. grubii Bt85 OX=1230076 GN=C365_05271 PE=3 SV=1	0	145.144	17	26	77	1	1684	189.9	5.6	255.4	26	55.8	56.1	37.3	182.7	78.7	78.2	109.2	135.2	72.7	199.3	93.4	101.3	5.6	5.6	3.7	18.2	7.9	7.8	10.9	13.5	7.3	19.9	9.3	10.1	3.7	5.6	2.7	10.4	7.2	5.7	9.3	8.6	6.2
-9080617315225989014	FALSE	High	IsMasterProtein	T2BNJ0	Elongation factor 2, variant OS=Cryptococcus neoformans var. grubii serotype A (strain H99 / ATCC 208821 / CBS 10515 / FGSC 9487) OX=235443 GN=CNAG_06840 PE=3 SV=1	0	135.995	22	18	87	1	826	91.1	6.47	290.81	18	100.5	93.5	96.8	102.7	105	97.9	85.5	105.6	82.2	102.2	139.1	89	339.8	316.3	327.4	347.2	354.9	330.9	289.2	356.9	278	345.6	470.3	300.8	226	316.3	237.8	198.1	325.5	241.9	246.9	227.6	237.7
-1095297077953327169	FALSE	High	IsMasterProtein	F5HCJ9	Tr-type G domain-containing protein OS=Cryptococcus neoformans var. neoformans serotype D (strain B-3501A) OX=283643 GN=CNBD0200 PE=3 SV=1	0	135.092	24	18	86	1	838	92.6	6.37	287.09	18	109.2	109.6	104.4	89.9	91.6	97.8	86.5	101.6	101	100.1	114.7	93.6	138.3	138.9	132.3	113.9	116	123.9	109.7	128.8	128	126.8	145.3	118.6	92	138.9	96.1	65	106.4	90.6	93.6	82.1	109.4
-7152584546640058674	FALSE	High	IsMasterProtein	F5HH51	Serine/threonine-protein phosphatase OS=Cryptococcus neoformans var. neoformans serotype D (strain B-3501A) OX=283643 GN=CNBB3690 PE=3 SV=1	0	135.013	61	13	45	13	314	36	5.38	183	13	108	112.8	94	108	90.6	95.9	92.6	105	91	102.1	95.6	104.4	5001.3	5223.6	4355	5001.2	4196.3	4441.4	4288.7	4862.4	4214.1	4727.9	4428.1	4833	3326.7	5223.6	3163.4	2853.8	3848.3	3247	3660.9	3100.6	3603
6150209332630704463	FALSE	High	IsMasterProtein	Q5KA63	Glutamate synthase (NADH), putative OS=Cryptococcus neoformans var. neoformans serotype D (strain JEC21 / ATCC MYA-565) OX=214684 GN=CNJ02910 PE=3 SV=1	0	134.468	16	26	48	3	2135	234.5	6.77	160.68	26	103.7	100.2	102.3	105.9	97.1	94.2	94.6	113.8	89.7	105.3	102	91.1	372.2	359.5	367.2	379.9	348.5	338.1	339.5	408.5	321.9	377.9	366	326.7	247.6	359.5	266.7	216.8	319.6	247.2	289.8	260.5	275.2
-2325044044814508862	FALSE	High	IsMasterProtein	O74242	Plasma membrane ATPase OS=Cryptococcus neoformans OX=5207 GN=pma1 PE=2 SV=1	0	131.561	18	15	69	15	997	108.6	5.52	257.67	15	108.3	116.9	114	97.4	80.2	127.7	70.7	109.9	69.3	114.8	80.8	110.1	7290	7863.6	7668.5	6556.8	5394.5	8594.7	4755.8	7392.6	4666.4	7721.9	5436.8	7408.3	4849.1	7863.6	5570.2	3741.4	4947.1	6283.4	4059.6	4714	3989.7
-2441025282805640867	FALSE	High	IsMasterProtein	Q5KPH0	Heat shock protein, putative OS=Cryptococcus neoformans var. neoformans serotype D (strain JEC21 / ATCC MYA-565) OX=214684 GN=CNA02830 PE=3 SV=1	0	131.314	24	21	52	21	898	99.7	6.21	191.75	21	91.9	178.4	99.2	71.7	73.1	80	90.8	136.5	96.1	92	123.8	66.6	5324.6	10339.3	5750.6	4154.3	4235.3	4634.6	5258.3	7906.5	5568.6	5329.5	7171	3857.7	3541.8	10339.3	4177.1	2370.5	3884.1	3388.3	4488.5	5041.7	4761.1
-522838716672626787	FALSE	High	IsMasterProtein	Q55QT6	Biotin carboxylase OS=Cryptococcus neoformans var. neoformans serotype D (strain B-3501A) OX=283643 GN=CNBF2520 PE=4 SV=1	0	129.726	13	22	44	2	2237	248.2	6.02	150.54	22	149.6	141.5	107.3	90	87.4	114	93.4	76.3	94.7	70.6	94.9	80.4	561.4	530.9	402.8	337.9	328	427.7	350.4	286.2	355.4	265	356.1	301.9	373.4	530.9	292.6	192.8	300.8	312.7	299.1	182.5	303.9
-2302076382432784405	FALSE	High	IsMasterProtein	F5HG73	Tubulin beta chain OS=Cryptococcus neoformans var. neoformans serotype D (strain B-3501A) OX=283643 GN=CNBC3950 PE=3 SV=1	0	128.641	40	15	100	14	447	49.6	4.91	328.73	15	97.7	94.3	87.7	103.9	109.8	92.4	112.9	97.9	111	96.3	97	99.2	7520.2	7259.9	6751	8002.6	8452.6	7117.5	8690	7539.9	8545.4	7411.7	7467.6	7640.7	5002.2	7259.9	4903.8	4566.4	7751.6	5203.5	7417.9	4807.9	7306.2
-3727667469630341991	FALSE	High	IsMasterProtein	Q8J2S9	1,3-beta-glucan synthase (Fragment) OS=Cryptococcus neoformans var. neoformans OX=40410 GN=FKS1 PE=3 SV=1	0	125.674	18	23	46	23	1583	180.3	9.06	172	23	84.1	78.6	93.8	113.8	95.9	109.3	82.6	117.9	77.3	114.7	98.1	134	4165.7	3891.4	4644.6	5634.6	4751.3	5416	4088.8	5839	3829.2	5679.8	4858.2	6636.8	2770.9	3891.4	3373.7	3215.2	4357.3	3959.5	3490.2	3723.3	3273.9
6487917866486191271	FALSE	High	IsMasterProtein	J9VPU1	ADP-ribosylation factor OS=Cryptococcus neoformans var. grubii serotype A (strain H99 / ATCC 208821 / CBS 10515 / FGSC 9487) OX=235443 GN=CNAG_03251 PE=3 SV=1	0	123.993	59	11	102	6	182	20.6	7.34	328.8	11	101.6	106.1	94.2	96.9	97.2	120.6	93	100.5	86	102.9	88.2	112.9	6322.1	6601.9	5862	6030	6046.8	7502.9	5786.8	6254.2	5348.4	6401.9	5486.6	7025.1	4205.3	6601.9	4258	3440.8	5545.3	5485.2	4939.7	3988.1	4572.8
2485815824679910301	FALSE	High	IsMasterProtein	A0A225XZ64	Vacuolar proton pump subunit B OS=Cryptococcus neoformans var. grubii c45 OX=1230068 GN=C356_05068 PE=3 SV=1	0	123.889	41	15	58	15	515	56.6	5.21	229.71	15	115.9	105	107.9	96.2	98.4	108.5	99.6	95	98.1	92.2	92.4	90.6	3862.5	3501.2	3596.3	3207.8	3280.6	3615.2	3320.8	3167.3	3270.8	3074.6	3078.7	3019.8	2569.2	3501.2	2612.3	1830.4	3008.5	2643	2834.7	2019.7	2796.5
-7379596711110489678	FALSE	High	IsMasterProtein	Q6QQB1	UDP-glucose 6-dehydrogenase OS=Cryptococcus neoformans var. grubii OX=178876 PE=3 SV=1	0	123.602	31	12	111	12	468	51.4	5.87	395.52	12	95.7	98.9	91.5	96.9	131.8	115.3	114.1	81.2	104.3	87.2	72.7	110.3	8026.2	8287.4	7675.1	8122.8	11052.6	9667.3	9562.6	6811.6	8742.6	7311.2	6096	9246.6	5338.8	8287.4	5575	4635	10136	7067.6	8162.7	4343.5	7474.8
-6541814948241036286	FALSE	High	IsMasterProtein	A0A226B9X8	Biotin carboxylase OS=Cryptococcus neoformans var. grubii Bt85 OX=1230076 GN=C365_06348 PE=4 SV=1	0	120.735	12	21	43	1	2237	248	6.02	142.77	21	146.8	145	134.3	86.9	69.6	136.1	80.7	74.8	79.2	60.4	85.3	100.8	252	248.9	230.5	149.1	119.4	233.6	138.5	128.4	135.9	103.7	146.3	173	167.6	248.9	167.4	85.1	109.5	170.8	118.2	81.9	116.2
1043446252341389584	FALSE	High	IsMasterProtein	A0A225XXK2	Glutamate synthase (NADPH/NADH) OS=Cryptococcus neoformans var. grubii c45 OX=1230068 GN=C356_05266 PE=3 SV=1	0	117.517	14	24	45	1	2135	234.4	6.86	142.13	24	98.8	82.7	119.3	207	77.9	162.5	84.2	65.9	71	68.1	89.8	72.8	208.7	174.6	251.9	437.1	164.5	343.1	177.7	139.3	149.9	143.9	189.6	153.7	138.8	174.6	183	249.4	150.9	250.8	151.7	88.8	128.2
-8879203441599575108	FALSE	High	IsMasterProtein	J9VMC0	Cytoplasmic protein OS=Cryptococcus neoformans var. grubii serotype A (strain H99 / ATCC 208821 / CBS 10515 / FGSC 9487) OX=235443 GN=CNAG_02943 PE=4 SV=2	0	114.598	21	9	63	9	629	68.7	5.02	199.12	9	107.2	96	99.2	106.6	88.4	109.2	83.1	118.3	83.9	117.4	96	94.6	8266	7401.2	7648.5	8216.5	6811.7	8416.4	6403.9	9119.4	6464.2	9049.1	7402.3	7290.7	5498.3	7401.2	5555.7	4688.5	6246.8	6153.1	5466.4	5815.1	5526.8
-1081017126823724300	FALSE	High	IsMasterProtein	A0A225ZLY6	UTP--glucose-1-phosphate uridylyltransferase OS=Cryptococcus neoformans var. grubii c45 OX=1230068 GN=C356_01839 PE=3 SV=1	0	110.066	35	14	58	14	503	56.3	7.01	185.29	14	122.4	107	105.2	95.6	93.9	118	89	95.9	85.2	113.7	84	90.1	8424.9	7363.4	7245.4	6584.6	6465	8122.1	6127.5	6600.5	5865.5	7829.4	5780.1	6202.4	5604	7363.4	5262.9	3757.3	5928.9	5937.9	5230.5	4208.9	5014.9
-8651915493098022367	FALSE	High	IsMasterProtein	J9VIQ6	GTP-binding protein ypt1 OS=Cryptococcus neoformans var. grubii serotype A (strain H99 / ATCC 208821 / CBS 10515 / FGSC 9487) OX=235443 GN=CNAG_05068 PE=4 SV=1	0	108.67	61	11	85	1	205	22.6	6.23	285.32	11	97.4	94.2	91.3	100.8	93.5	107.5	101.6	105.9	92.8	110.4	100	104.6	1325.2	1281.8	1242.3	1372.7	1272.4	1463.2	1383.2	1441	1263.6	1502.9	1361.5	1424	881.5	1281.8	902.4	783.3	1166.9	1069.7	1180.7	918.9	1080.4
-3445953594844734111	FALSE	High	IsMasterProtein	A0A225YYK5	D-fructose-6-phosphate amidotransferase OS=Cryptococcus neoformans var. grubii c45 OX=1230068 GN=C356_02859 PE=4 SV=1	0	105.862	19	11	54	11	706	78.2	6.67	197.87	11	101.7	111	95.7	117.8	85.6	111.1	94.3	105.1	86.3	105.5	94.1	91.8	4174.1	4559.4	3928.4	4838.6	3514.5	4562.1	3872.6	4314.5	3542.9	4329.8	3863.7	3768.7	2776.5	4559.4	2853.5	2761	3223	3335.3	3305.7	2751.2	3029.1
4504754599077661437	FALSE	High	IsMasterProtein	A0A225XJU6	T-complex protein 1 subunit gamma OS=Cryptococcus neoformans var. grubii c45 OX=1230068 GN=C356_06034 PE=3 SV=1	0	104.786	37	20	46	1	567	61.3	6.09	137.82	20	103.7	103.6	123.8	77.2	97.3	111	112.2	92.6	106.1	89.8	99.3	83.4	443.9	443.8	530.2	330.5	416.4	475.3	480.4	396.6	454.4	384.6	425.3	356.9	295.3	443.8	385.1	188.6	381.9	347.5	410.1	252.9	388.5
7812702932476358921	FALSE	High	IsMasterProtein	A0A226BGW2	Serine/threonine-protein phosphatase OS=Cryptococcus neoformans var. grubii Bt85 OX=1230076 GN=C365_03849 PE=3 SV=1	0	104.632	51	11	42	11	306	34.8	5.15	160.83	11	104.2	105.2	103.9	106.1	89	113	94.4	102.9	88.2	100.4	91.4	101.3	4100.9	4140.2	4088.9	4176.9	3503.9	4449.7	3716.9	4049.2	3471.9	3953.8	3598	3986.7	2727.8	4140.2	2970.1	2383.4	3213.3	3253.1	3172.8	2582	2968.4
-7475587486230601396	FALSE	High	IsMasterProtein	A0A226BES9	Carbamoyl-phosphate synthase arginine-specific large chain OS=Cryptococcus neoformans var. grubii Bt85 OX=1230076 GN=C365_04949 PE=4 SV=1	0	103.454	21	18	34	15	1184	130.3	6.18	130.88	18	94.6	98.3	94.1	102	111.7	98	121.3	91.9	116.6	86	84.4	101.2	3409.9	3546.3	3394.5	3677.2	4026.8	3533.1	4374.1	3313.3	4203.6	3099.4	3042.4	3650	2268.2	3546.3	2465.7	2098.3	3692.9	2583	3733.8	2112.8	3594
-7957554800179873667	FALSE	High	IsMasterProtein	A0A226BMS0	Phosphopyruvate hydratase OS=Cryptococcus neoformans var. grubii Bt85 OX=1230076 GN=C365_01698 PE=3 SV=1	0	103.325	36	14	82	4	444	47.7	5.64	259.47	14	112.9	91.8	112.3	76.1	95.3	87.6	138.9	82.9	161.2	71	99.1	70.8	1278.6	1039.5	1271.9	862	1079.3	992.1	1573.3	938.6	1825.8	804.4	1121.7	801.8	850.5	1039.5	923.9	491.9	989.8	725.3	1343	598.5	1561
-6783072432432654376	FALSE	High	IsMasterProtein	A0A225XL35	Histidine kinase OS=Cryptococcus neoformans var. grubii c45 OX=1230068 GN=C356_05990 PE=4 SV=1	0	103.25	14	18	35	18	1383	148.8	5.16	125.86	18	89.5	96.8	89.2	115.4	100.5	87.9	91.1	105.7	83.8	112.4	95.6	132.2	3377.3	3651.3	3366.2	4354.4	3794.4	3319.1	3436.6	3988.2	3162.5	4243	3606.8	4987.7	2246.5	3651.3	2445.1	2484.7	3479.7	2426.5	2933.5	2543.1	2703.9
-8882668904312871240	FALSE	High	IsMasterProtein	Q5KEI8	Plasma membrane ATPase OS=Cryptococcus neoformans var. neoformans serotype D (strain JEC21 / ATCC MYA-565) OX=214684 GN=CNG00380 PE=3 SV=1	0	101.178	16	15	38	15	1087	118.9	6	132.56	15	106.9	78.2	108.8	128.1	93.9	97.7	70.8	122.7	72.7	120.1	93.3	107	4145.4	3030.3	4216.8	4966.9	3640	3786.2	2746.1	4756.1	2817.4	4655.1	3618.3	4147.8	2757.4	3030.3	3063	2834.2	3338.1	2768	2344.1	3032.8	2408.8
2078695313023177788	FALSE	High	IsMasterProtein	Q5KKG5	Pyruvate kinase OS=Cryptococcus neoformans var. neoformans serotype D (strain JEC21 / ATCC MYA-565) OX=214684 GN=CNC03080 PE=3 SV=1	0	100.596	24	10	95	2	529	57.1	6.3	275.08	10	105.9	90.3	92.9	100.5	102.4	93.2	116.4	99.6	112.8	97.5	97.5	91	1710.2	1458	1500.5	1623.3	1653.2	1504.3	1878.8	1608.1	1821.2	1575.1	1574.4	1470.1	1137.6	1458	1089.9	926.3	1516.1	1099.8	1603.8	1025.4	1557.1
-7253792273682638685	FALSE	High	IsMasterProtein	A0A225Y898	UDP-glucuronate decarboxylase 1 OS=Cryptococcus neoformans var. grubii c45 OX=1230068 GN=C356_04449 PE=3 SV=1	0	97.822	29	11	56	11	410	46.5	6.6	213.97	11	111.7	110.8	99.1	96.5	110.7	136.6	99.5	85.2	96	81.1	71.5	101.2	4996.8	4955.8	4434.8	4315.9	4952.8	6112	4449.6	3810	4294.8	3628.8	3196.3	4528.6	3323.7	4955.8	3221.3	2462.7	4542.1	4468.4	3798.2	2429.5	3672
-6257840437152349536	FALSE	High	IsMasterProtein	Q5K9H1	T-complex protein 1 subunit gamma OS=Cryptococcus neoformans var. neoformans serotype D (strain JEC21 / ATCC MYA-565) OX=214684 GN=CNK01960 PE=3 SV=1	0	96.337	35	21	43	2	567	61.4	6.09	132.26	21	108.1	89.3	72.1	86.5	108.5	86.4	122.2	96.8	91.3	120.7	100.7	117.5	884.7	730.7	589.6	707.5	887.7	707.4	999.6	792.1	746.9	987.9	824	961.7	588.5	730.7	428.3	403.7	814.1	517.2	853.3	505.1	638.6
3856273339494090305	FALSE	High	IsMasterProtein	A0A226BLJ6	AP complex subunit beta OS=Cryptococcus neoformans var. grubii Bt85 OX=1230076 GN=C365_02667 PE=3 SV=1	0	95.502	24	18	46	17	755	82.6	5.21	148.73	18	98.6	99.7	97.5	106.7	108.8	103.8	100.7	95	98.3	89.8	97.5	103.6	4612.5	4666.9	4560.4	4990.7	5092.7	4854.9	4710.3	4446.1	4600.2	4202	4560.2	4848.5	3068.1	4666.9	3312.6	2847.8	4670.4	3549.3	4020.8	2835.1	3933.1
-4987072379232512287	FALSE	High	IsMasterProtein	Q5KFT2	Pyruvate carboxylase OS=Cryptococcus neoformans var. neoformans serotype D (strain JEC21 / ATCC MYA-565) OX=214684 GN=CNF00650 PE=4 SV=1	0	93.643	14	12	40	12	1103	121.1	6.73	138.28	12	99.6	99.3	107.2	124	90.3	87.2	111.9	97.7	109.8	96.2	94.2	82.5	4433.1	4417.9	4772	5520.5	4016.9	3881.7	4978.6	4348.2	4888.4	4280.7	4193.4	3673.3	2948.8	4417.9	3466.3	3150.1	3683.8	2837.8	4249.8	2772.7	4179.5
-2386491272991939298	FALSE	High	IsMasterProtein	Q5K8I9	Ras-related protein ypt1, putative OS=Cryptococcus neoformans var. neoformans serotype D (strain JEC21 / ATCC MYA-565) OX=214684 GN=CNL05520 PE=4 SV=1	0	93.272	61	11	63	1	205	22.6	6.23	214.58	11	164.7	218.7	127.2	110.3	57.9	84.3	71	70.4	70.4	77.9	71.4	75.7	76.7	101.8	59.2	51.3	26.9	39.3	33	32.8	32.7	36.2	33.2	35.2	51	101.8	43	29.3	24.7	28.7	28.2	20.9	28
-7529520227413761962	FALSE	High	IsMasterProtein	A0A225Y6Z5	Elongation factor Tu OS=Cryptococcus neoformans var. grubii c45 OX=1230068 GN=C356_04389 PE=3 SV=1	0	92.047	31	12	35	12	464	50.8	7.02	121.52	12	91	92.2	87.6	92.3	100.7	83.8	117.3	110.8	119.3	106.4	108.7	89.8	5361.2	5434.3	5161.9	5439.7	5935.4	4939.7	6911	6527.1	7030	6271.2	6403.5	5291.3	3566.1	5434.3	3749.5	3104	5443.2	3611.3	5899.3	4162.1	6010.5
3479869998841179254	FALSE	High	IsMasterProtein	A0A225YYT6	Aconitate hydratase, mitochondrial OS=Cryptococcus neoformans var. grubii c45 OX=1230068 GN=C356_02888 PE=3 SV=1	0	91.911	19	14	50	14	792	86	6.74	143.05	14	134.2	119.5	159.3	93	84.2	90.9	81.4	92.3	83	90.9	88.8	82.6	9522	8473.9	11297.9	6596.7	5969.3	6447.6	5773.6	6548.4	5884.6	6447.9	6301.3	5859.2	6333.8	8473.9	8206.5	3764.2	5474.3	4713.7	4928.4	4175.7	5031.2
2833540124583328550	FALSE	High	IsMasterProtein	J9VQ91	Cytoskeleton assembly control protein OS=Cryptococcus neoformans var. grubii serotype A (strain H99 / ATCC 208821 / CBS 10515 / FGSC 9487) OX=235443 GN=CNAG_02237 PE=3 SV=2	0	91.897	17	17	29	17	1079	122.4	6.19	97.9	17	109.1	102.4	100.3	104	97.8	101.9	87.7	107.1	82.5	108.7	95.8	102.9	4420.5	4147.8	4063	4213.9	3964.8	4127.9	3553.8	4338.2	3342.9	4403.7	3882.7	4169.9	2940.4	4147.8	2951.3	2404.5	3636	3017.8	3033.6	2766.3	2858.1
-6018926154825393120	FALSE	High	IsMasterProtein	A0A226A032	CCT-beta OS=Cryptococcus neoformans var. grubii c45 OX=1230068 GN=C356_00463 PE=3 SV=1	0	91.121	27	12	32	1	523	56.4	6.13	132.07	12	103.9	94.5	100.7	102.1	98.1	87.1	108.4	103.7	98.9	112.1	103.6	86.9	492.4	448	477.2	483.9	465	412.7	513.9	491.3	468.8	531.4	490.8	411.9	327.5	448	346.6	276.1	426.4	301.7	438.7	313.3	400.8
-4877038116450089832	FALSE	High	IsMasterProtein	A0A226B833	Mitogen-activated protein kinase OS=Cryptococcus neoformans var. grubii Bt85 OX=1230076 GN=C365_05689 PE=3 SV=1	0	90.76	42	11	34	10	365	41.2	5.38	122.56	11	87.9	97.6	80.7	108.1	96.9	93.6	103.7	102.1	96.5	113.4	95.3	124.1	3105.1	3449.5	2851	3819.7	3422.5	3307.8	3663.6	3607.7	3407.4	4006.9	3366	4384.8	2065.4	3449.5	2070.9	2179.6	3138.7	2418.3	3127.3	2300.5	2913.3
-8012218745667136239	FALSE	High	IsMasterProtein	J9VU24	CCT-alpha OS=Cryptococcus neoformans var. grubii serotype A (strain H99 / ATCC 208821 / CBS 10515 / FGSC 9487) OX=235443 GN=CNAG_01568 PE=3 SV=1	0	89.64	34	14	28	3	558	60.1	6.71	98.53	14	98.2	101.6	101.1	104.3	97.6	106	99	98.4	97.3	97.4	98.4	100.7	842.2	872.1	867.7	894.6	837.8	909.5	849.2	844.5	834.8	835.4	844.7	863.8	560.2	872.1	630.3	510.5	768.3	664.9	724.9	538.5	713.7
-2361928645898369091	FALSE	High	IsMasterProtein	A9P3F9	Translation elongation factor 1 alpha (Fragment) OS=Cryptococcus neoformans var. neoformans x Cryptococcus bacillisporus OX=359354 GN=TEF-1alpha PE=4 SV=1	0	89.282	49	9	133	1	197	21.4	7.09	502.08	9	93.6	89.9	94.9	119.4	118.7	79.4	118	91.2	106.5	92.4	96.3	99.8	1819.7	1747.6	1846.2	2321	2309	1543.3	2294.8	1774.1	2070.1	1796.8	1872	1941.1	1210.4	1747.6	1341	1324.4	2117.5	1128.3	1958.9	1131.3	1769.9
2451332658905576291	FALSE	High	IsMasterProtein	A0A225XTD5	Serine hydroxymethyltransferase OS=Cryptococcus neoformans var. grubii c45 OX=1230068 GN=C356_05537 PE=3 SV=1	0	88.776	32	12	42	12	499	54.4	8.4	153.14	12	97.3	92.1	84.6	83.9	103.4	82.5	136.8	99.4	133.7	95.8	106	84.5	4590.7	4341.8	3992	3957.5	4877.6	3890.1	6451.4	4690.4	6305.1	4517.9	5000.5	3984	3053.6	4341.8	2899.7	2258.2	4473.1	2844	5507	2990.9	5390.8
62975075624757670	FALSE	High	IsMasterProtein	A0A226BGU0	NADH dehydrogenase [ubiquinone] flavoprotein 1, mitochondrial OS=Cryptococcus neoformans var. grubii Bt85 OX=1230076 GN=C365_03006 PE=3 SV=1	0	88.643	28	13	33	13	495	54.2	8.02	104.34	13	117.7	107.1	111.6	92	110.3	114.6	91.5	89.1	90.4	87.9	85.2	102.4	5066.8	4610.1	4804.3	3959.4	4750.1	4935.4	3940.6	3837	3893.4	3785.4	3668.1	4408.6	3370.3	4610.1	3489.7	2259.3	4356.2	3608.2	3363.7	2446.7	3328.8
-7367618167087367066	FALSE	High	IsMasterProtein	Q5K9V2	RAB small monomeric GTPase, putative OS=Cryptococcus neoformans var. neoformans serotype D (strain JEC21 / ATCC MYA-565) OX=214684 GN=CNK00660 PE=4 SV=1	0	88.184	71	11	48	11	206	23.3	5.3	157.59	11	96.7	92.7	99.4	109.7	84	116.2	83.7	119.4	84	131.5	102.7	80	4735	4538.8	4869.1	5372.3	4116.6	5691.4	4097.4	5850.1	4115.8	6439.1	5030.8	3920.9	3149.6	4538.8	3536.8	3065.5	3775.2	4160.9	3497.6	3730.4	3518.9
9181972144285854356	FALSE	High	IsMasterProtein	Q2Q4I8	Translation elongation factor 1a (Fragment) OS=Cryptococcus neoformans OX=5207 PE=4 SV=1	0	87.721	58	9	118	1	165	17.8	6.93	473.62	9	55.9	76.5	37.5	143.7	137.7	41.9	138.4	126.1	121.3	116.7	147.7	56.5	32.5	44.4	21.8	83.4	79.9	24.3	80.4	73.2	70.4	67.7	85.8	32.8	21.6	44.4	15.8	47.6	73.3	17.8	68.6	46.7	60.2
-6829138890814433564	FALSE	High	IsMasterProtein	A0A225XHG9	26S protease regulatory subunit 6A-B OS=Cryptococcus neoformans var. grubii c45 OX=1230068 GN=C356_06340 PE=3 SV=1	0	87.546	37	14	40	14	465	51.9	5.52	138.35	14	105.2	103.4	104.2	93	105.4	96.8	102.6	96.8	101.5	91.8	113.6	85.8	4942.2	4856.2	4893.5	4367.9	4953.2	4549.2	4819.9	4549.7	4767.3	4311.9	5336.3	4033.4	3287.4	4856.2	3554.5	2492.4	4542.4	3325.8	4114.3	2901.2	4076
-6084072508902527900	FALSE	High	IsMasterProtein	A0A226A1V7	Dynamin GTPase OS=Cryptococcus neoformans var. grubii c45 OX=1230068 GN=C356_00584 PE=3 SV=1	0	86.816	21	14	54	14	694	77	7.47	184.33	14	91.6	102.6	101.5	99.8	106.1	109.1	102.3	95	98	95.5	99	99.5	4045.6	4534.8	4483.2	4408.4	4687.6	4822	4520.8	4198.6	4329.4	4218	4371.6	4393.8	2691	4534.8	3256.5	2515.5	4298.9	3525.3	3859	2677.3	3701.6
-4336341492956189027	FALSE	High	IsMasterProtein	Q5KP40	CCT-beta OS=Cryptococcus neoformans var. neoformans serotype D (strain JEC21 / ATCC MYA-565) OX=214684 GN=CNA04280 PE=3 SV=1	0	85.557	32	14	35	3	523	56.4	5.99	130.51	14	96.9	91.9	81.2	91.3	112.1	81.9	119.8	105.1	113.9	103.5	106.6	95.9	627.1	594.9	525.8	590.8	725.5	530.3	775.5	680.1	737	669.6	690.3	620.7	417.1	594.9	381.9	337.1	665.3	387.7	662	433.7	630.1
-8293697408841677566	FALSE	High	IsMasterProtein	A0A226BS59	Pre-mRNA-processing-splicing factor 8 OS=Cryptococcus neoformans var. grubii Bt85 OX=1230076 GN=C365_00141 PE=4 SV=1	0	84.908	9	21	28	21	2531	291.8	8.37	89.64	21	97.9	109	109.3	103.9	97.2	107.6	90.4	93.6	90.3	96.2	97.9	106.7	2707	3013.6	3023.6	2873.4	2686.9	2974.9	2498.9	2589.3	2498.1	2660.8	2708.1	2949.7	1800.6	3013.6	2196.3	1639.6	2464.1	2174.9	2133.1	1651.1	2135.8
107758595895200064	FALSE	High	IsMasterProtein	Q5KHF9	Inorganic diphosphatase OS=Cryptococcus neoformans var. neoformans serotype D (strain JEC21 / ATCC MYA-565) OX=214684 GN=CNE00210 PE=3 SV=1	0	84.461	33	8	62	8	316	35.3	6.54	211.71	8	112.2	103.3	100.7	89.5	102.1	108.4	107.3	96.1	102.8	95	97.2	85.5	5172.5	4762.7	4640	4122.9	4703.2	4997.3	4944.3	4426.5	4737.8	4377.1	4477.4	3939.7	3440.6	4762.7	3370.4	2352.6	4313.2	3653.4	4220.5	2822.6	4050.7
-7788869277284834823	FALSE	High	IsMasterProtein	A0A225ZLC1	Obg-like ATPase 1 OS=Cryptococcus neoformans var. grubii c45 OX=1230068 GN=C356_01706 PE=3 SV=1	0	84.371	31	12	31	12	454	49.8	8.6	109.35	12	91.7	87	89.1	93.3	109.7	84.6	122.2	95.6	128.9	100.9	101.9	95	3607.2	3424.6	3505.9	3672.2	4318.3	3330.5	4808.1	3762.6	5071	3968.8	4011.2	3740.2	2399.4	3424.6	2546.6	2095.4	3960.2	2434.9	4104.2	2399.3	4335.6
-4457319944364005070	FALSE	High	IsMasterProtein	J9VSI8	26S protease regulatory subunit 4 OS=Cryptococcus neoformans var. grubii serotype A (strain H99 / ATCC 208821 / CBS 10515 / FGSC 9487) OX=235443 GN=CNAG_02239 PE=3 SV=2	0	82.042	29	10	37	10	438	48.3	5.86	130.22	10	100.3	105.2	103.3	96.9	101.8	103.4	102.4	92.1	98.6	94.5	108.1	93.4	3149.4	3301.9	3241.8	3041.8	3197	3244.8	3214.1	2889.9	3094.9	2965.6	3394.6	2933	2094.9	3301.9	2354.8	1735.7	2931.9	2372.2	2743.6	1842.8	2646.1
258123121639348949	FALSE	High	IsMasterProtein	Q5KGN7	GTP-binding nuclear protein OS=Cryptococcus neoformans var. neoformans serotype D (strain JEC21 / ATCC MYA-565) OX=214684 GN=CNE02890 PE=3 SV=2	0	80.171	58	9	36	9	213	24	7.01	132.17	9	91.1	79.9	78.4	107.9	92.1	79.3	108.8	118.3	114	121.8	108.8	99.5	4113.4	3605.7	3540.2	4870.9	4160	3581.1	4913.6	5339.2	5144.4	5499.5	4913.7	4493.1	2736.1	3605.7	2571.5	2779.4	3815	2618.1	4194.3	3404.6	4398.4
-2723593368177326322	FALSE	High	IsMasterProtein	A0A226BBY1	Ketol-acid reductoisomerase, mitochondrial OS=Cryptococcus neoformans var. grubii Bt85 OX=1230076 GN=C365_06385 PE=3 SV=1	0	80.103	35	12	49	12	401	44.3	8	155.27	12	100.8	104.7	98.1	85.1	117.3	88.1	137.3	79	135	76.2	84.4	93.9	4544.5	4720.1	4421.7	3837.2	5289.3	3970.1	6189.4	3562.2	6087.2	3434.6	3804.4	4233.1	3022.9	4720.1	3211.8	2189.6	4850.7	2902.5	5283.3	2271.5	5204.5
9102039553328878857	FALSE	High	IsMasterProtein	E3P6S3	Inosine-5'-monophosphate dehydrogenase OS=Cryptococcus gattii OX=552467 GN=IMD1 PE=3 SV=1	0	79.949	22	8	26	1	544	57.9	7.27	116.49	8	54.9	61.1	66.1	117.5	117.5	63	125	115.7	135.8	121.4	130.7	91.3	184.2	205.2	221.8	394.5	394.3	211.6	419.7	388.3	455.7	407.5	438.7	306.5	122.5	205.2	161.1	225.1	361.6	154.7	358.3	247.6	389.6
-4166802239967073530	FALSE	High	IsMasterProtein	A0A226BEZ1	Vesicular-fusion protein SEC18 OS=Cryptococcus neoformans var. grubii Bt85 OX=1230076 GN=C365_04095 PE=3 SV=1	0	79.76	20	15	29	14	844	91.7	6.73	96.76	15	84.6	85.8	87.6	107.7	100.7	87.9	108.6	106.2	106.2	109.1	99.8	115.8	2279.9	2311.9	2361.3	2901.2	2714.1	2368.3	2926.4	2862.3	2860.4	2939.8	2690.3	3119	1516.5	2311.9	1715.2	1655.5	2489	1731.4	2498	1825.2	2445.6
-5721863229905615512	FALSE	High	IsMasterProtein	J9VEX3	Succinate--CoA ligase [ADP-forming] subunit beta, mitochondrial OS=Cryptococcus neoformans var. grubii serotype A (strain H99 / ATCC 208821 / CBS 10515 / FGSC 9487) OX=235443 GN=CNAG_00747 PE=3 SV=1	0	79.738	25	9	33	9	418	44.9	5.82	135.34	9	123.1	112	110.2	94.7	97.2	88.3	106.4	94.5	107.8	95.2	100.6	70.1	3571.7	3248.9	3196.7	2747.4	2819.1	2563.5	3087.6	2740.9	3126.8	2762.7	2917.9	2034.9	2375.8	3248.9	2322	1567.7	2585.3	1874.1	2635.6	1747.8	2673.4
-8307910855850088003	FALSE	High	IsMasterProtein	E3P6S2	Inosine-5'-monophosphate dehydrogenase OS=Cryptococcus gattii OX=552467 GN=IMD1 PE=3 SV=1	0	78.227	21	8	28	1	544	57.8	7.49	120.72	8	89.9	97.6	97.3	106.2	127.6	81.5	97.8	95.3	97.4	97.7	98.7	113.1	198.7	215.8	215.2	234.8	282.1	180.1	216.3	210.6	215.4	215.9	218.2	250.1	132.2	215.8	156.3	134	258.7	131.7	184.6	134.3	184.2
9210648153818479791	FALSE	High	IsMasterProtein	Q5KFT0	Structural constituent of ribosome, putative OS=Cryptococcus neoformans var. neoformans serotype D (strain JEC21 / ATCC MYA-565) OX=214684 GN=CNF00670 PE=3 SV=1	0	78.007	35	6	44	6	150	15.7	10.37	188.61	6	93.4	92.2	100	84.2	102.6	101.7	102	104.7	98.8	104.2	116.7	99.6	4842.4	4778.9	5182.6	4362.6	5318.7	5271.1	5284.5	5426.5	5122.6	5398.9	6046.4	5163.4	3221	4778.9	3764.5	2489.4	4877.6	3853.6	4510.9	3460.3	4379.7
1097485862649764145	FALSE	High	IsMasterProtein	F5HD07	Uncharacterized protein OS=Cryptococcus neoformans var. neoformans serotype D (strain B-3501A) OX=283643 GN=CNBD5920 PE=4 SV=1	0	77.785	21	14	35	14	625	68.9	6.42	104.57	14	70.9	67.4	82.5	104.3	100.9	77.8	112.8	108.7	120.2	106.7	103.4	144.4	3248	3084.7	3777.9	4776.8	4621.8	3562.8	5167.9	4976.3	5503.7	4887.5	4737.1	6614.2	2160.5	3084.7	2744.2	2725.7	4238.5	2604.7	4411.4	3173.2	4705.6
4203980505069356226	FALSE	High	IsMasterProtein	J9VJY1	ATP-binding cassette, sub-family E, member 1 OS=Cryptococcus neoformans var. grubii serotype A (strain H99 / ATCC 208821 / CBS 10515 / FGSC 9487) OX=235443 GN=CNAG_00754 PE=4 SV=1	0	76.819	25	14	33	14	603	68	8.48	107.47	14	107.3	104.4	109.9	99.1	92.5	101.3	95.2	98.3	90.8	92.6	103.9	104.7	3569.6	3472.4	3654.9	3294.3	3075.9	3369.3	3166.1	3268.3	3019.2	3080.9	3455.6	3480.2	2374.4	3472.4	2654.8	1879.8	2820.8	2463.2	2702.6	2084.1	2581.4
-5795420054896952709	FALSE	High	IsMasterProtein	A0A226B9Y2	Acetylglutamate kinase OS=Cryptococcus neoformans var. grubii Bt85 OX=1230076 GN=C365_06357 PE=3 SV=1	0	76.241	12	15	38	15	924	100.7	8.97	116.36	15	86.6	91.9	86.6	92	122.3	80.6	125.2	95.2	121.7	99.1	96.7	102.1	4082.3	4334.4	4082.3	4339	5768.8	3800.8	5902.1	4490.5	5741.4	4672.8	4561.3	4813.6	2715.4	4334.4	2965.3	2475.9	5290.4	2778.7	5038.1	2863.4	4908.8
4446238388784364988	FALSE	High	IsMasterProtein	A0A226A2W9	RuvB-like helicase OS=Cryptococcus neoformans var. grubii c45 OX=1230068 GN=C356_00111 PE=3 SV=1	0	75.981	33	9	25	9	484	52.4	6.25	97.7	9	93.6	96.2	88.7	105.6	103.8	88.4	105.8	108.3	102.7	105.4	101.6	99.9	2516.8	2587	2386.5	2840.8	2791.3	2377.4	2846.6	2911.9	2763.6	2834.3	2733.1	2686.1	1674.1	2587	1733.5	1621	2559.8	1738.1	2429.9	1856.8	2362.8
1524698119078456647	FALSE	High	IsMasterProtein	Q5K7W2	ADP/ATP translocase OS=Cryptococcus neoformans var. neoformans serotype D (strain JEC21 / ATCC MYA-565) OX=214684 GN=CNM01080 PE=3 SV=1	0	75.948	33	10	92	4	313	33.8	9.8	250.87	10	118.3	135	125.9	92.1	84.6	133.7	85	89.1	81.3	90.9	80.7	83.6	9063.2	10344.2	9646.1	7054.8	6480.2	10241	6514.9	6824.8	6228.2	6964.4	6181.3	6405.5	6028.6	10344.2	7006.7	4025.6	5942.8	7487	5561.2	4351.9	5325
-4483793980647480371	FALSE	High	IsMasterProtein	Q55K50	GMP synthase [glutamine-hydrolyzing] OS=Cryptococcus neoformans var. neoformans serotype D (strain B-3501A) OX=283643 GN=CNBK1360 PE=3 SV=1	0	75.308	29	12	26	12	544	59.9	6.2	90.49	12	128	136.2	113.9	91.1	84.8	126.5	103.3	92.3	97.2	84.8	79.6	62.2	2107.6	2243	1875.2	1500.7	1396.3	2082.7	1700.9	1519.3	1601.2	1396.9	1310.8	1024.4	1401.9	2243	1362.1	856.3	1280.5	1522.6	1451.9	968.8	1369
-7554833507553450839	FALSE	High	IsMasterProtein	Q5KKE3	Protein kinase C OS=Cryptococcus neoformans var. neoformans serotype D (strain JEC21 / ATCC MYA-565) OX=214684 GN=CNC03300 PE=3 SV=1	0	74.238	15	18	28	18	1086	120.3	8.06	83.13	18	90.3	90.3	90	109.7	102.3	94.1	97.3	101.1	99	103.1	95.2	127.4	3245.8	3244.1	3235.7	3943.1	3678.2	3383.2	3495.6	3632.5	3559.2	3707	3422.2	4579	2159	3244.1	2350.3	2250	3373.2	2473.4	2983.9	2316.3	3043.1
-6688364198342677987	FALSE	High	IsMasterProtein	A0A225YJD2	3-hydroxyacyl-[acyl-carrier-protein] dehydratase OS=Cryptococcus neoformans var. grubii c45 OX=1230068 GN=C356_03618 PE=3 SV=1	0	73.131	7	16	30	16	2514	275	5.96	93.89	16	73.1	89.3	83.4	113.2	102.9	75.8	144	88.1	135.5	87.7	106.1	100.8	2080.8	2542.3	2373.3	3221.6	2927.4	2158	4099.6	2506.8	3857.5	2496.3	3021	2867.8	1384.1	2542.3	1723.9	1838.3	2684.6	1577.7	3499.5	1598.5	3298.1
1175538710140015383	FALSE	High	IsMasterProtein	A0A225Z173	Coatomer subunit gamma OS=Cryptococcus neoformans var. grubii c45 OX=1230068 GN=C356_02742 PE=3 SV=1	0	72.624	15	12	28	12	921	101.4	5.47	90.6	12	107.6	118.7	103.7	104.3	107.8	119.9	95.7	83.4	88.8	82.6	89.7	97.7	2972.3	3278.3	2864.9	2882.1	2978.8	3313.2	2644.3	2305.1	2454	2282.1	2477.2	2699.1	1977.1	3278.3	2081	1644.6	2731.8	2422.2	2257.2	1469.9	2098.1
4802088232011456851	FALSE	High	IsMasterProtein	Q5KLT9	Isocitrate dehydrogenase [NADP] OS=Cryptococcus neoformans var. neoformans serotype D (strain JEC21 / ATCC MYA-565) OX=214684 GN=CNB04090 PE=3 SV=1	0	72.607	23	12	30	12	452	50.6	8.25	83.24	12	95.2	103.8	89.6	107.3	110.9	93.8	96.3	104.9	92.6	97.2	102.4	106	4087.1	4453.8	3847.2	4605.2	4760.5	4027.2	4132.2	4502.2	3972.7	4172.6	4393.8	4551.5	2718.6	4453.8	2794.5	2627.8	4365.7	2944.2	3527.3	2870.9	3396.6
7748317526107684756	FALSE	High	IsMasterProtein	Q8X192	Isocitrate lyase OS=Cryptococcus neoformans var. grubii OX=178876 GN=ICL1 PE=3 SV=1	0	71.586	15	8	30	8	549	60.2	7.15	104.22	8	116	123.1	109	99.1	73.3	119.1	93.7	96.3	90.7	93.8	128.6	57.3	4180	4434.3	3926.3	3568.8	2641	4289.5	3374.4	3470.3	3266	3378.2	4633	2062.9	2780.4	4434.3	2852	2036.4	2422	3136	2880.4	2212.9	2792.4
3944115235804015524	FALSE	High	IsMasterProtein	J9VZD5	Mannose-1-phosphate guanyltransferase OS=Cryptococcus neoformans var. grubii serotype A (strain H99 / ATCC 208821 / CBS 10515 / FGSC 9487) OX=235443 GN=CNAG_01813 PE=3 SV=2	0	71.513	34	9	33	2	364	39.9	5.96	111.81	9	74.1	72.9	79.9	101.9	129.8	67.2	117.4	101.2	114.4	104.5	102.8	133.8	968.3	952.7	1043.4	1331.5	1695.5	878.2	1533	1322.2	1494.3	1365.3	1343.5	1747.9	644.1	952.7	757.9	759.8	1554.9	642	1308.6	843.1	1277.6
320200426272975163	FALSE	High	IsMasterProtein	A0A226BIY6	Chaperone DnaK OS=Cryptococcus neoformans var. grubii Bt85 OX=1230076 GN=C365_02624 PE=3 SV=1	0	71.449	25	10	30	10	667	71.4	5.76	116.44	10	93.4	95.4	94.1	87.2	110.6	76.2	136.8	96.5	133.8	85.6	91.1	99.3	2776.7	2835.9	2796.3	2590.5	3286.8	2264.7	4066	2868.6	3974.6	2542.8	2706.1	2949.4	1847	2835.9	2031.2	1478.2	3014.2	1655.7	3470.8	1829.2	3398.2
-4063625379663360269	FALSE	High	IsMasterProtein	F5HIG4	5-methyltetrahydropteroyltriglutamate--homocysteine S-methyltransferase OS=Cryptococcus neoformans var. neoformans serotype D (strain B-3501A) OX=283643 GN=CNBK1240 PE=3 SV=1	0	71.419	14	11	47	11	763	85.3	6.23	148.24	11	99	101.2	97	96	98.6	110.7	111.3	91.2	123.2	91.4	90.7	89.7	5604	5727.8	5490.4	5432.7	5578.9	6263.7	6296.8	5162	6972.5	5169.7	5130.9	5075.6	3727.6	5727.8	3988.1	3100	5116.2	4579.3	5375	3291.6	5961.4
-1810724176968129704	FALSE	High	IsMasterProtein	Q5KLA7	Phosphopyruvate hydratase OS=Cryptococcus neoformans var. neoformans serotype D (strain JEC21 / ATCC MYA-565) OX=214684 GN=CNC00160 PE=3 SV=1	0	71.072	27	11	73	1	444	47.6	5.55	247.16	11	113.2	111.2	129.8	93.1	86.9	98.1	101.9	96.2	101.4	95.8	89.3	83.2	450.6	442.8	516.7	370.5	345.9	390.5	405.8	383	403.8	381.4	355.7	331.1	299.7	442.8	375.3	211.4	317.2	285.5	346.4	244.2	345.2
-7716434371301183520	FALSE	High	IsMasterProtein	Q5K9Q5	Capsular associated protein OS=Cryptococcus neoformans var. neoformans serotype D (strain JEC21 / ATCC MYA-565) OX=214684 GN=CNK01140 PE=4 SV=1	0	70.73	20	11	32	11	640	73	7.99	98.33	11	82.1	91.1	101.6	103	117.8	125.8	103.4	83.8	97.8	86.4	85.8	121.3	3937	4368.9	4869.1	4940.3	5648.1	6031.9	4958.5	4018.4	4689.4	4142.8	4113.9	5814.3	2618.8	4368.9	3536.8	2819	5179.7	4409.8	4232.6	2562.4	4009.4
-5019622599141320585	FALSE	High	IsMasterProtein	J9VSN6	Actin binding protein OS=Cryptococcus neoformans var. grubii serotype A (strain H99 / ATCC 208821 / CBS 10515 / FGSC 9487) OX=235443 GN=CNAG_01402 PE=3 SV=1	0	70.528	36	9	25	9	438	48.6	6.09	102.25	9	110.1	113.4	109	92.4	94.6	112.5	96.4	96.4	90.9	96.9	92.7	94.7	3208.6	3305.8	3176	2693	2758.4	3279.8	2811.1	2811.4	2649.2	2823.5	2701.8	2759.6	2134.3	3305.8	2307	1536.7	2529.6	2397.8	2399.6	1792.7	2265
-5186858279899196113	FALSE	High	IsMasterProtein	Q5K810	Uncharacterized protein OS=Cryptococcus neoformans var. neoformans serotype D (strain JEC21 / ATCC MYA-565) OX=214684 GN=CNM00590 PE=4 SV=2	0	69.653	46	8	25	7	213	23.6	7.91	95.88	8	90.8	93.1	104.7	105	96.7	103.9	96.1	99	91.3	100.7	103.3	115.4	2167.4	2222.7	2498.6	2505	2308.7	2480.6	2292.3	2362.1	2178.8	2402.1	2465.8	2754.3	1441.7	2222.7	1814.9	1429.4	2117.2	1813.5	1956.7	1506.2	1862.8
1746304894984880150	FALSE	High	IsMasterProtein	J9VMB8	RuvB-like helicase OS=Cryptococcus neoformans var. grubii serotype A (strain H99 / ATCC 208821 / CBS 10515 / FGSC 9487) OX=235443 GN=CNAG_00705 PE=3 SV=1	0	69.649	28	11	29	11	463	50.9	5.63	114.43	11	96.1	99.9	98.7	99.7	99.1	95.7	100.9	98.3	106.2	93.9	96.7	115	3494.1	3632.8	3590.2	3625	3603.1	3479.4	3669.1	3575.2	3861.2	3416.7	3517.7	4183.3	2324.2	3632.8	2607.8	2068.5	3304.3	2543.7	3132	2279.8	3301.3
-2420421497187346611	FALSE	High	IsMasterProtein	A0A225XPE4	Fumarate hydratase OS=Cryptococcus neoformans var. grubii c45 OX=1230068 GN=C356_05797 PE=3 SV=1	0	69.23	22	7	37	7	510	55	7.81	131.47	7	96.7	91	105.9	103.6	110.9	89.2	97	106.2	99.9	95.1	112.8	91.7	2888.9	2717.3	3162	3093.1	3313.1	2664	2895.9	3173.1	2984.6	2840.5	3370.4	2737.5	1921.6	2717.3	2296.8	1765	3038.3	1947.6	2472	2023.4	2551.8
221801662467677189	FALSE	High	IsMasterProtein	A0A226A0A7	1,4-alpha-glucan-branching enzyme OS=Cryptococcus neoformans var. grubii c45 OX=1230068 GN=C356_00408 PE=3 SV=1	0	68.31	16	7	31	7	682	78.3	6.4	82.62	7	99.7	98.3	92.3	138.5	87	84	84.6	116.7	82.1	124.5	100.1	92.2	3612.7	3563.1	3345.1	5020.5	3155.2	3046.7	3066.7	4231.4	2977	4512.6	3629.7	3341.6	2403.1	3563.1	2429.8	2864.8	2893.5	2227.4	2617.8	2698.2	2545.3
-2475835076767963699	FALSE	High	IsMasterProtein	Q5KNW8	Uncharacterized protein OS=Cryptococcus neoformans var. neoformans serotype D (strain JEC21 / ATCC MYA-565) OX=214684 GN=CNA05040 PE=4 SV=2	0	68.015	11	10	24	10	1138	125.7	5.36	85.3	10	73.3	73.3	78.9	116	95	73.5	101.6	125	101	126.6	126.1	109.7	1475.9	1476.1	1587.6	2334.7	1911.7	1479.9	2044.7	2517.3	2032.6	2548.9	2539.2	2208.6	981.7	1476.1	1153.2	1332.2	1753.2	1081.9	1745.4	1605.2	1737.8
-6488921411508731915	FALSE	High	IsMasterProtein	J9VXA5	Alpha-1,3-glucan synthase OS=Cryptococcus neoformans var. grubii serotype A (strain H99 / ATCC 208821 / CBS 10515 / FGSC 9487) OX=235443 GN=CNAG_03120 PE=3 SV=2	0	67.436	6	11	25	11	2439	273.2	5.6	86.16	11	97.7	97.6	98.9	106	94.4	128.5	81.6	108.5	77.7	107.7	91.2	110.3	1798.8	1797.2	1821.2	1950.7	1737.3	2365.1	1502.9	1996.7	1430.1	1983.2	1680	2029.8	1196.5	1797.2	1322.9	1113.1	1593.2	1729.1	1282.9	1273.2	1222.7
2561435647110634002	FALSE	High	IsMasterProtein	F5HII1	Uncharacterized protein OS=Cryptococcus neoformans var. neoformans serotype D (strain B-3501A) OX=283643 GN=CNBN1030 PE=3 SV=1	0	67.409	22	5	37	5	370	38.8	9.51	140.47	5	92.3	97.4	98.5	107.5	106	100.3	95	108.2	85.5	110	97.3	102.1	3242.2	3421.2	3462.1	3777.5	3724.3	3523.8	3339	3803.1	3005.4	3865.2	3418.1	3589.4	2156.6	3421.2	2514.8	2155.5	3415.4	2576.2	2850.2	2425.1	2569.6
1293638739529237093	FALSE	High	IsMasterProtein	F5HG00	CCT-alpha OS=Cryptococcus neoformans var. neoformans serotype D (strain B-3501A) OX=283643 GN=CNBC6440 PE=3 SV=1	0	66.944	29	12	22	1	558	60	6.87	75.43	12	113.1	115.8	121.8	70.4	103.4	114	92.1	100.5	94.5	111.1	94.5	69	26.5	27.1	28.5	16.5	24.2	26.7	21.6	23.5	22.1	26	22.1	16.1	17.6	27.1	20.7	9.4	22.2	19.5	18.4	15	18.9
-5839934393199327135	FALSE	High	IsMasterProtein	A0A226BDQ9	26S protease regulatory subunit 10B OS=Cryptococcus neoformans var. grubii Bt85 OX=1230076 GN=C365_05268 PE=3 SV=1	0	66.89	38	12	30	2	405	45.2	6.74	96.21	12	106.6	121	104.8	80.4	95.2	153	94.7	86.9	92.9	103.8	82.5	78.1	201.2	228.4	197.7	151.8	179.7	288.8	178.7	164	175.3	195.9	155.6	147.3	133.8	228.4	143.6	86.6	164.8	211.1	152.5	104.6	149.9
6121013979893173352	FALSE	High	IsMasterProtein	Q5KLU5	Glucose-6-phosphate isomerase OS=Cryptococcus neoformans var. neoformans serotype D (strain JEC21 / ATCC MYA-565) OX=214684 GN=CNB04050 PE=3 SV=1	0	66.771	18	6	22	6	556	61.6	6.74	91.58	6	106.2	108.5	94.4	94	95.1	106.1	85.5	115.1	82.5	120	93.8	98.9	2987.3	3053.7	2656.3	2644.9	2674.8	2985.2	2407.1	3237.9	2321.3	3377.3	2640.6	2782.4	1987.1	3053.7	1929.5	1509.2	2453	2182.4	2054.7	2064.7	1984.7
6703795352049406496	FALSE	High	IsMasterProtein	Q5KDL3	Endopeptidase, putative OS=Cryptococcus neoformans var. neoformans serotype D (strain JEC21 / ATCC MYA-565) OX=214684 GN=CNG03550 PE=3 SV=1	0	66.466	32	13	31	12	450	49.8	6.2	109.72	13	115.9	115.9	104.2	95.5	96.3	105.7	92.2	97.6	87.8	97.3	101.7	89.9	3312.8	3313.4	2979.2	2731.6	2754.4	3022.4	2636.4	2790.3	2509.1	2780.7	2908.4	2569.2	2203.6	3313.4	2164	1558.7	2526	2209.6	2250.5	1779.3	2145.2
-2047005565297964612	FALSE	High	IsMasterProtein	J9VMB6	Peptide chain release factor 1 OS=Cryptococcus neoformans var. grubii serotype A (strain H99 / ATCC 208821 / CBS 10515 / FGSC 9487) OX=235443 GN=CNAG_02948 PE=3 SV=2	0	66.442	32	10	27	10	439	48.8	5.1	107.82	10	74.6	74.9	78	111	99.1	77.8	116.8	111.8	110.9	115.1	104.4	125.8	2515.3	2526.3	2630.6	3743.1	3342.9	2624.5	3939.6	3772.8	3739.6	3881.6	3520.8	4242.5	1673.1	2526.3	1910.8	2135.9	3065.7	1918.7	3362.9	2405.8	3197.3
-7731098092047909	FALSE	High	IsMasterProtein	Q5KP10	Isocitrate dehydrogenase [NAD] subunit, mitochondrial OS=Cryptococcus neoformans var. neoformans serotype D (strain JEC21 / ATCC MYA-565) OX=214684 GN=CNA04610 PE=3 SV=1	0	66.351	29	8	27	8	379	40.6	8.41	87.33	8	94.4	93.2	104.6	99.3	90.3	90.4	94.4	112	94.7	119.8	99.8	107	2685.2	2651.6	2976	2824.7	2569.2	2573.3	2687.1	3186.9	2693.7	3408.6	2839.8	3044.9	1786.1	2651.6	2161.7	1611.8	2356.1	1881.3	2293.7	2032.2	2303.1
-6762743880228525402	FALSE	High	IsMasterProtein	J9VX99	Pyruvate kinase OS=Cryptococcus neoformans var. grubii serotype A (strain H99 / ATCC 208821 / CBS 10515 / FGSC 9487) OX=235443 GN=CNAG_01820 PE=3 SV=2	0	65.976	20	9	50	1	572	61.7	6.57	106.85	9	64.7	284.5	162.9	68.5	61.8	139.1	71	59.8	83.5	82.2	60.7	61.2	6.6	29.1	16.7	7	6.3	14.2	7.3	6.1	8.5	8.4	6.2	6.3	4.4	29.1	12.1	4	5.8	10.4	6.2	3.9	7.3
5556714880887982188	FALSE	High	IsMasterProtein	F5HDP7	Malate synthase OS=Cryptococcus neoformans var. neoformans serotype D (strain B-3501A) OX=283643 GN=CNBL2980 PE=3 SV=1	0	65.396	18	11	31	11	538	60	7.58	95.13	11	134.7	141.8	127.4	97.2	70	124.2	90.5	88.9	94.2	74.9	96.8	59.6	4556.9	4796.8	4309.5	3289.2	2367.1	4200.8	3061.4	3008.5	3186.3	2533	3274.3	2015.2	3031.1	4796.8	3130.3	1876.9	2170.8	3071.1	2613.2	1918.4	2724.2
7748977792042048177	FALSE	High	IsMasterProtein	A0A226BP65	40S ribosomal protein S4 OS=Cryptococcus neoformans var. grubii Bt85 OX=1230076 GN=C365_00643 PE=3 SV=1	0	65.303	41	14	53	14	263	29.6	10.49	143.33	14	80.8	92.8	98.9	95.4	98	105.9	96	101.2	92.2	110.8	111.1	116.9	5088.6	5842	6224.6	6007.2	6168.9	6668.3	6040.8	6368.3	5802.3	6971.4	6994	7359.1	3384.8	5842	4521.4	3427.8	5657.3	4875.1	5156.5	4060.8	4960.9
-1215775111696751082	FALSE	High	IsMasterProtein	Q5KN48	Acetyl-coenzyme A synthetase OS=Cryptococcus neoformans var. neoformans serotype D (strain JEC21 / ATCC MYA-565) OX=214684 GN=CNA07740 PE=3 SV=1	0	65.268	19	9	22	9	680	75.4	6.37	92.37	9	118	109	87	109.9	87	92.8	101.2	110.5	88.2	105.4	101.1	89.8	2864.8	2644.4	2112.3	2668	2110.9	2251.6	2457	2682.3	2139.9	2558.4	2454.7	2179.4	1905.6	2644.4	1534.3	1522.4	1935.8	1646.1	2097.3	1710.4	1829.6
2526682332381745646	FALSE	High	IsMasterProtein	F5HCU9	Uncharacterized protein OS=Cryptococcus neoformans var. neoformans serotype D (strain B-3501A) OX=283643 GN=CNBM1940 PE=4 SV=1	0	65.19	17	10	33	2	773	85.5	5.21	116.04	10	105.3	121.3	107.6	67.5	90.8	100.2	105.5	109	103.8	104.7	109.2	75.1	996.3	1147.6	1017.8	638.4	858.6	948	998	1031.6	982.2	990.5	1032.8	710.3	662.7	1147.6	739.3	364.3	787.4	693.1	851.9	657.8	839.8
-3247288585610795053	FALSE	High	IsMasterProtein	J9VZ71	T-complex protein 1 subunit zeta OS=Cryptococcus neoformans var. grubii serotype A (strain H99 / ATCC 208821 / CBS 10515 / FGSC 9487) OX=235443 GN=CNAG_04304 PE=3 SV=1	0	64.75	16	8	24	8	552	60	6.49	88.8	8	131.2	133.7	133.1	85.7	86.3	127.4	83.8	83.4	82.3	83.2	82.4	87.5	3834.2	3908.5	3888.9	2505.4	2523	3724.1	2448.2	2438.7	2405.4	2432.4	2406.9	2555.9	2550.4	3908.5	2824.8	1429.6	2313.8	2722.6	2089.8	1555.1	2056.6
-5964064782608626785	FALSE	High	IsMasterProtein	A0A226BG17	Succinate--CoA ligase [ADP-forming] subunit alpha, mitochondrial OS=Cryptococcus neoformans var. grubii Bt85 OX=1230076 GN=C365_04328 PE=3 SV=1	0	64.434	35	8	27	8	333	34.7	9.55	97.94	8	123.8	109.2	113	95.5	93.8	92.4	97.9	94.6	109.3	89.6	95.5	85.3	3066.7	2705.3	2797.9	2365	2323.6	2288.8	2425.6	2342.5	2708.1	2219.2	2366.1	2113.8	2039.9	2705.3	2032.3	1349.5	2130.9	1673.3	2070.5	1493.7	2315.4
2433865672010684316	FALSE	High	IsMasterProtein	Q5KQ47	CCT-epsilon OS=Cryptococcus neoformans var. neoformans serotype D (strain JEC21 / ATCC MYA-565) OX=214684 GN=CNA00480 PE=3 SV=1	0	64.225	27	12	19	12	548	59.8	5.58	68.5	12	81.5	81.5	85.4	110.8	108.8	77.4	115.8	102.7	116.5	105.6	108.2	106	1823.1	1824.2	1910.2	2478.7	2433.5	1730.9	2590.2	2298.7	2605.9	2363.7	2420.6	2370.9	1212.7	1824.2	1387.5	1414.4	2231.7	1265.4	2211	1465.8	2228
-4214798725651917130	FALSE	High	IsMasterProtein	A0A225ZER8	Phosphoglycerate mutase (2,3-diphosphoglycerate-independent) OS=Cryptococcus neoformans var. grubii c45 OX=1230068 GN=C356_02015 PE=3 SV=1	0	64.065	12	7	26	1	532	58.7	6.01	99.75	7	105.6	90.2	100.4	88.8	114.7	86.9	128.9	90.4	119.1	99.7	95.3	80	351.6	300.2	334.3	295.8	382	289.4	429.2	300.9	396.7	332	317.2	266.6	233.9	300.2	242.8	168.8	350.3	211.6	366.4	191.9	339.2
-8167284046627089879	FALSE	High	IsMasterProtein	Q55PJ9	Uncharacterized protein OS=Cryptococcus neoformans var. neoformans serotype D (strain B-3501A) OX=283643 GN=CNBG2140 PE=4 SV=1	0	63.952	28	5	29	5	216	24	7.66	103.77	5	84.8	76.9	74.7	111.6	84.5	96.2	98.7	123.1	92	148.3	97	112.1	2036.9	1847.1	1795.4	2682.2	2029.8	2310.1	2371.6	2958.5	2210.5	3563.4	2331.3	2693.9	1354.9	1847.1	1304.1	1530.5	1861.5	1688.9	2024.4	1886.5	1889.9
-7725481716629187677	FALSE	High	IsMasterProtein	A0A226BJQ9	Homocitrate synthase OS=Cryptococcus neoformans var. grubii Bt85 OX=1230076 GN=C365_03312 PE=3 SV=1	0	63.803	25	11	26	11	489	53.4	6.09	88.3	11	77.7	69	59.6	78.2	121.2	93.5	193.1	69.7	159.8	74.2	86.4	117.5	2543.9	2259.8	1949.5	2560.4	3967.6	3059.7	6321.7	2283	5231.7	2429	2828.9	3847.6	1692.1	2259.8	1416.1	1461	3638.6	2236.9	5396.3	1455.8	4473
-3435794402269008946	FALSE	High	IsMasterProtein	F5HC92	Uncharacterized protein OS=Cryptococcus neoformans var. neoformans serotype D (strain B-3501A) OX=283643 GN=CNBE4360 PE=3 SV=1	0	63.056	9	13	34	1	1438	157.5	6.46	100.22	13	87.6	102	149.2	120.2	99.2	121.9	108.3	74.1	98.6	73.3	86.7	78.8	544.8	634.1	927.3	747.6	616.5	757.8	673.6	460.7	613.2	455.7	538.9	490.2	362.4	634.1	673.6	426.6	565.4	554	575	293.8	524.3
7973132960891880114	FALSE	High	IsMasterProtein	A0A225ZZB5	Fructose-bisphosphate aldolase OS=Cryptococcus neoformans var. grubii c45 OX=1230068 GN=C356_00918 PE=3 SV=1	0	63	18	5	37	2	359	39.4	5.86	139.23	5	63.8	67.2	83.2	100.4	128	64.2	124.5	100.2	134.4	122.4	112.9	98.7	1987.9	2091	2591.9	3126.6	3985.7	1999.6	3877.1	3119.2	4184.3	3811.4	3516.8	3074.9	1322.3	2091	1882.7	1784.1	3655.2	1461.9	3309.5	1989	3577.5
-8580185470611649022	FALSE	High	IsMasterProtein	Q5KEV1	Ribosomal protein S2, putative OS=Cryptococcus neoformans var. neoformans serotype D (strain JEC21 / ATCC MYA-565) OX=214684 GN=CNF04150 PE=3 SV=1	0	62.919	33	8	37	8	256	27.6	9.96	122.15	8	92.3	103.8	102.4	91.2	101.3	108.6	97.2	95.5	96.9	99.4	112.1	99.5	4492.5	5052.7	4987.6	4438	4931.1	5289.2	4730.4	4649.2	4715.9	4837.7	5459.5	4842.6	2988.3	5052.7	3622.9	2532.4	4522.2	3866.8	4037.9	2964.6	4032
3861419548048459551	FALSE	High	IsMasterProtein	Q5KPM3	3-isopropylmalate dehydratase OS=Cryptococcus neoformans var. neoformans serotype D (strain JEC21 / ATCC MYA-565) OX=214684 GN=CNA02270 PE=3 SV=1	0	62.823	15	9	20	9	762	82.8	6.04	65.65	9	101.1	83.1	97.9	101.1	109.3	72.8	119.3	92.5	127.8	91.4	98.2	105.4	2357	1937.5	2283.9	2359	2550	1698.7	2782.1	2158.5	2980.2	2132.8	2289.8	2457.8	1567.8	1937.5	1659	1346.1	2338.5	1241.9	2374.8	1376.4	2548
-1529447348830195061	FALSE	High	IsMasterProtein	A0A225YN83	Ribonucleoside-diphosphate reductase OS=Cryptococcus neoformans var. grubii c45 OX=1230068 GN=C356_03509 PE=3 SV=1	0	62.737	18	13	24	13	863	96.8	6.9	87.75	13	104.2	147.4	122	102.4	102.2	98.1	101	82.2	90.1	79.8	83.6	86.8	2293.4	3243.3	2685.4	2254	2248.8	2159.4	2223.3	1808.8	1983.1	1756.3	1839.7	1910	1525.5	3243.3	1950.6	1286.2	2062.3	1578.7	1897.8	1153.4	1695.5
-6678070568161776952	FALSE	High	IsMasterProtein	Q5KIG3	Cytoplasm protein, putative OS=Cryptococcus neoformans var. neoformans serotype D (strain JEC21 / ATCC MYA-565) OX=214684 GN=CND03070 PE=4 SV=1	0	62.48	18	6	27	6	365	37.9	7.05	96.4	6	113	94.7	96.6	96.2	98.1	98.8	95.4	104.7	94.4	105	102.5	100.6	2851.6	2388.5	2436.3	2426.8	2473.7	2492.2	2406.8	2641.4	2381.9	2648	2585.5	2537	1896.8	2388.5	1769.7	1384.8	2268.6	1822	2054.5	1684.3	2036.5
-6592583823341636434	FALSE	High	IsMasterProtein	Q55PG8	Uncharacterized protein OS=Cryptococcus neoformans var. neoformans serotype D (strain B-3501A) OX=283643 GN=CNBG2440 PE=4 SV=1	0	62.289	13	10	18	10	834	91.9	5.85	67.82	10	120.6	168.8	96	73.1	75.2	74.2	93.5	120.5	89.6	96	119	73.5	2330.4	3261.4	1855.4	1411.6	1452.1	1433.1	1806.9	2328.2	1731.6	1855.4	2299.6	1419.4	1550.1	3261.4	1347.7	805.5	1331.7	1047.7	1542.4	1484.6	1480.5
-5076928852815560858	FALSE	High	IsMasterProtein	A0A225YD63	Dynein heavy chain, cytoplasmic OS=Cryptococcus neoformans var. grubii c45 OX=1230068 GN=C356_04122 PE=4 SV=1	0	61.832	5	18	23	18	4630	523.4	5.73	69.75	18	86.8	93.4	99	113.3	98.2	98.1	97.8	103.6	93.9	103	99.6	113.4	2871	3090.8	3273.6	3748.7	3249.6	3244.4	3235.7	3426.6	3104.9	3406.8	3294	3750.5	1909.7	3090.8	2377.9	2139.1	2980.1	2371.9	2762	2185	2654.6
-6587063728359082781	FALSE	High	IsMasterProtein	A0A226A1H3	Citrate synthase OS=Cryptococcus neoformans var. grubii c45 OX=1230068 GN=C356_00065 PE=3 SV=1	0	61.494	23	9	38	9	464	51	7.42	115.88	9	96.9	118.6	106.2	98.6	109.6	85.6	110.5	93.4	100.5	92.2	103.6	84.4	4108	5030	4504.1	4182	4645	3628.9	4683.5	3958.4	4259.7	3910.1	4391.9	3578.8	2732.5	5030	3271.7	2386.3	4259.8	2653	3997.9	2524.1	3642
499428699357297334	FALSE	High	IsMasterProtein	A0A226BRH3	Vacuolar protein 8 OS=Cryptococcus neoformans var. grubii Bt85 OX=1230076 GN=C365_00356 PE=4 SV=1	0	61.069	12	7	24	2	675	72.4	5.3	87.79	7	119.6	103.8	106.5	106.6	90.5	110	76	103.5	75.7	116.5	88.8	102.3	840.8	729.9	749.1	749.7	636.5	773.1	534.2	727.8	532.4	819.4	624.3	719.1	559.3	729.9	544.1	427.8	583.7	565.2	456	464.1	455.2
-8421201775732766321	FALSE	High	IsMasterProtein	A0A226BLH4	Stomatin family protein OS=Cryptococcus neoformans var. grubii Bt85 OX=1230076 GN=C365_02647 PE=3 SV=1	0	61.052	21	7	45	7	430	46.4	6.39	153.19	7	162.2	149	111.5	88.2	80	144.1	65.4	90.3	62.1	91	70.9	85.3	6020.4	5528.2	4136.3	3271.4	2970	5347.2	2428	3348.9	2304	3378.5	2629.6	3165.4	4004.6	5528.2	3004.5	1866.7	2723.7	3909.2	2072.6	2135.5	1969.9
-2708123133256825040	FALSE	High	IsMasterProtein	A0A226A0W7	ATP-dependent RNA helicase SUB2 OS=Cryptococcus neoformans var. grubii c45 OX=1230068 GN=C356_00764 PE=4 SV=1	0	61.052	24	12	23	12	430	48.4	5.77	78.83	12	105.8	101.5	93.7	93.6	98	93.2	100.5	99.6	97.9	106.2	99.4	110.5	2549.7	2445	2257.1	2256.5	2362.5	2245.2	2420.9	2401.1	2359.2	2560.2	2395	2663	1696	2445	1639.5	1287.6	2166.6	1641.4	2066.5	1531.1	2017.1
-734509870036720855	FALSE	High	IsMasterProtein	A0A0K6G4Y4	Vacuolar protein 8 [Cryptococcus neoformans var, neoformans B-3501A] OS=Rhizoctonia solani OX=456999 GN=RSOLAG22IIIB_01201 PE=4 SV=1	0	60.593	17	8	22	3	598	64.5	5.17	84.05	8	113.3	94.6	87.5	91.2	93.5	112.8	84.7	112.9	78.4	130.4	85.6	115.1	1005.8	839.3	776.7	809.6	829.9	1000.8	751.7	1002.6	696.2	1157.6	759.5	1021.9	669	839.3	564.2	462	761.1	731.7	641.7	639.3	595.2
-8756320951099306645	FALSE	High	IsMasterProtein	A0A225YJL6	Fatty acid synthase subunit alpha OS=Cryptococcus neoformans var. grubii c45 OX=1230068 GN=C356_03617 PE=3 SV=1	0	60.34	9	13	32	1	1438	157.5	6.57	98.06	13	176.6	202.7	196.4	66.6	64.2	160.2	55.9	60.3	57.9	56	47.2	56.1	491.8	564.3	546.8	185.4	178.6	445.9	155.6	168	161.2	155.8	131.3	156.1	327.1	564.3	397.2	105.8	163.8	326	132.8	107.1	137.8
3117401464922658329	FALSE	High	IsMasterProtein	Q5K9Y3	Phosphoglycerate mutase (2,3-diphosphoglycerate-independent) OS=Cryptococcus neoformans var. neoformans serotype D (strain JEC21 / ATCC MYA-565) OX=214684 GN=CNK00280 PE=3 SV=1	0	60.139	13	7	23	1	532	58.7	5.78	90.8	7	198.1	170.8	207.5	72.2	67.2	167.5	55.3	54.8	56.7	56	45	49.1	448.8	386.8	470	163.5	152.1	379.4	125.2	124	128.4	126.8	101.9	111.2	298.5	386.8	341.4	93.3	139.5	277.4	106.9	79.1	109.8
-8258494721430934150	FALSE	High	IsMasterProtein	F5HHW9	Uncharacterized protein OS=Cryptococcus neoformans var. neoformans serotype D (strain B-3501A) OX=283643 GN=CNBC2840 PE=4 SV=1	0	59.804	39	8	68	6	211	23.5	5.72	218.56	8	89	105.8	98.4	91.7	107.4	115.4	113.4	87	108.3	86	77	120.6	3165.9	3762.6	3500.7	3262.6	3821.3	4104.1	4033.9	3094.4	3850.7	3058.6	2738.3	4289.6	2105.9	3762.6	2542.8	1861.7	3504.4	3000.4	3443.4	1973.2	3292.3
4117552475394374499	FALSE	High	IsMasterProtein	Q5KIQ1	116 kDa u5 small nuclear ribonucleoprotein component, putative OS=Cryptococcus neoformans var. neoformans serotype D (strain JEC21 / ATCC MYA-565) OX=214684 GN=CND02170 PE=3 SV=1	0	59.763	14	12	21	11	994	109.8	5.16	67.09	12	116.6	111.2	113	91.7	100.1	104.3	94.3	91	94	88.9	98	96.8	3063	2920	2968.2	2409.3	2629.1	2740.1	2477.5	2389.8	2469.8	2335.6	2573.5	2541.3	2037.4	2920	2156	1374.8	2411.1	2003.2	2114.8	1523.9	2111.6
-8008213138626422265	FALSE	High	IsMasterProtein	A0A225Z1B3	Non-specific serine/threonine protein kinase OS=Cryptococcus neoformans var. grubii c45 OX=1230068 GN=C356_02699 PE=3 SV=1	0	59.757	33	10	29	10	331	38	9.31	93.23	10	94.6	98.6	99.6	99.2	97.3	99.7	101.1	100.8	101.1	100.9	99.6	107.5	3006.1	3135.6	3167.4	3153.1	3094.6	3169.3	3214.7	3203.1	3214.6	3208.6	3166.6	3416.2	1999.6	3135.6	2300.7	1799.2	2838	2317	2744.1	2042.5	2748.4
-1156014010291949940	FALSE	High	IsMasterProtein	J9VN00	CCT-theta OS=Cryptococcus neoformans var. grubii serotype A (strain H99 / ATCC 208821 / CBS 10515 / FGSC 9487) OX=235443 GN=CNAG_02736 PE=3 SV=1	0	59.612	25	12	24	12	547	58.4	6.07	75.56	12	92	96.9	95.8	102.8	102.8	93.9	114.8	91.3	108.5	93.7	96.4	111.1	2354.4	2480.6	2452	2631	2631.9	2402.1	2937.1	2337.9	2777.6	2397	2468	2842.3	1566.1	2480.6	1781.1	1501.3	2413.6	1756.1	2507.1	1490.8	2374.8
-1935146741336983432	FALSE	High	IsMasterProtein	F5HE46	Alanine--tRNA ligase OS=Cryptococcus neoformans var. neoformans serotype D (strain B-3501A) OX=283643 GN=ALA1 PE=3 SV=1	0	59.295	11	8	28	8	1012	111.7	6.21	100	8	96.3	96.8	95.9	93.1	112.3	92.3	138	79	141.1	74	69.9	111.2	2698.5	2713.4	2686.3	2608.4	3147.7	2587.1	3868	2213.7	3954.8	2073.5	1959.9	3117.7	1795	2713.4	1951.3	1488.4	2886.7	1891.4	3301.8	1411.6	3381.3
-6107735439943841397	FALSE	High	IsMasterProtein	A0A226BAH6	Golgi phosphoprotein 3 OS=Cryptococcus neoformans var. grubii Bt85 OX=1230076 GN=C365_05375 PE=3 SV=1	0	59.097	25	7	17	7	386	42	7.72	69.68	7	84.7	86.8	87.7	112.9	96.8	110.2	91.5	107.1	83.6	112.7	92.3	133.6	1081.4	1108	1120.4	1442.1	1235.8	1407.5	1168.1	1368.3	1068.1	1439.8	1178.8	1705.9	719.3	1108	813.8	822.9	1133.3	1029	997.1	872.5	913.2
149552425923783558	FALSE	High	IsMasterProtein	A0A226BD37	Heat shock 70kDa protein 4 OS=Cryptococcus neoformans var. grubii Bt85 OX=1230076 GN=C365_05048 PE=4 SV=1	0	58.098	15	9	31	1	773	85.6	5.21	108.24	9	18.8	23.3	25.9	105.2	98.9	28.8	133.1	158.7	158.5	126.2	138.6	183.8	65.5	81.6	90.6	367.8	345.8	100.8	465.1	554.5	554	441.2	484.6	642.6	43.6	81.6	65.8	209.9	317.1	73.7	397	353.6	473.7
-8173539122559980049	FALSE	High	IsMasterProtein	J9VQI1	Ribosomal protein OS=Cryptococcus neoformans var. grubii serotype A (strain H99 / ATCC 208821 / CBS 10515 / FGSC 9487) OX=235443 GN=CNAG_02144 PE=3 SV=1	0	57.728	38	8	37	8	226	25.5	9.96	105.42	8	112.2	117.3	127.2	82.3	87.2	140.4	81.8	87.4	85.2	89.1	99.3	90.5	4228.7	4417.8	4794.1	3101.7	3287	5287.9	3080.1	3293.1	3209.4	3357.2	3742.6	3411.5	2812.8	4417.8	3482.3	1769.9	3014.4	3865.9	2629.2	2099.9	2744
5300822350181378548	FALSE	High	IsMasterProtein	J9VUB1	Histone H4 OS=Cryptococcus neoformans var. grubii serotype A (strain H99 / ATCC 208821 / CBS 10515 / FGSC 9487) OX=235443 GN=CNAG_01648 PE=3 SV=1	0	57.618	52	7	44	7	103	11.4	11.36	140.28	7	63.5	63.4	100.4	92.8	92.3	118.6	73.2	114.9	85.3	131.2	108.9	155.5	2878.5	2872.5	4548.6	4207.4	4184.3	5375.3	3318.5	5208.9	3865.8	5945.8	4936.1	7045.4	1914.7	2872.5	3304	2400.8	3837.3	3929.8	2832.7	3321.5	3305.2
643650648322776544	FALSE	High	IsMasterProtein	F5H9N2	Ribosomal_L16 domain-containing protein OS=Cryptococcus neoformans var. neoformans serotype D (strain B-3501A) OX=283643 GN=CNBB3350 PE=4 SV=1	0	56.963	39	7	22	7	216	24.8	10.18	91.47	7	69.5	67.5	89.4	80.5	89.6	118.5	78.4	114.2	86.8	126.4	149.2	130.1	1973.5	1917.7	2537.3	2285.2	2543.4	3365	2225.1	3242.3	2464.1	3587.4	4236.4	3692.6	1312.7	1917.7	1843	1304	2332.5	2460.1	1899.4	2067.5	2106.8
-7655542325153425378	FALSE	High	IsMasterProtein	A0A225ZWQ7	Trehalase OS=Cryptococcus neoformans var. grubii c45 OX=1230068 GN=C356_01188 PE=3 SV=1	0	56.895	11	8	15	8	875	99.3	6.11	60.14	8	100	93.1	98.5	98.5	107.9	94.4	106.1	95.8	100	94.5	98.2	113.2	1631.5	1519	1607.8	1607.4	1760.7	1540.2	1731.7	1563.1	1632.8	1542.4	1602.8	1847.4	1085.2	1519	1167.9	917.2	1614.7	1126	1478.2	996.7	1396
2216039693056643272	FALSE	High	IsMasterProtein	A0A225XLJ7	Mannose-1-phosphate guanyltransferase OS=Cryptococcus neoformans var. grubii c45 OX=1230068 GN=C356_05954 PE=3 SV=1	0	56.205	29	8	30	1	364	39.9	5.81	97.23	8	168.5	197.3	172.4	72.3	59.3	207.7	51.1	56.8	54.1	58.5	50.3	51.7	1610.1	1884.9	1647.6	691	566.7	1984.3	488.5	542.3	516.6	558.9	481	494.3	1071	1884.9	1196.8	394.3	519.7	1450.7	417	345.8	441.7
-6422866274950916092	FALSE	High	IsMasterProtein	A0AUJ3	Gpa1 interacting G protein subunit (Fragment) OS=Cryptococcus neoformans var. grubii OX=178876 PE=2 SV=1	0	56.152	21	5	51	5	227	24.7	5.81	150.73	5	102.1	100.6	104.2	92.2	96.2	102.3	100.1	94.7	103.9	94.6	101.2	108.1	4697.9	4629.6	4794.8	4243.5	4425.1	4706	4606.1	4358.6	4780.2	4352.9	4656.1	4974.4	3124.9	4629.6	3482.8	2421.4	4058.1	3440.5	3931.8	2779.3	4087
-5218019332037406517	FALSE	High	IsMasterProtein	A0A226BE68	Coatomer subunit alpha OS=Cryptococcus neoformans var. grubii Bt85 OX=1230076 GN=C365_04507 PE=4 SV=1	0	55.96	10	11	28	11	1222	136	5.77	94.84	11	102.1	111.3	104.1	103.9	98.2	119.3	85.2	95.7	80.5	92.7	92.9	114	3474.7	3791.3	3546.1	3538.4	3343.8	4061.5	2902.5	3259.6	2740.4	3157.2	3162.4	3880.8	2311.3	3791.3	2575.8	2019.1	3066.5	2969.3	2477.6	2078.5	2343
-1988709049820253186	FALSE	High	IsMasterProtein	A0A226B792	Asparagine synthase (glutamine-hydrolyzing) OS=Cryptococcus neoformans var. grubii Bt85 OX=1230076 GN=C365_06815 PE=4 SV=1	0	55.665	21	10	21	10	592	66.5	6.57	72.47	10	143.5	125.1	132.4	83.1	95.6	111.4	115.2	63.8	122.5	63.1	65.3	79.1	3673.9	3203.2	3391.2	2128.2	2447.1	2853.3	2950.2	1633.2	3135.6	1615.5	1671.6	2024.6	2443.8	3203.2	2463.3	1214.4	2244.2	2086	2518.3	1041.4	2680.9
-5313375257741853632	FALSE	High	IsMasterProtein	A2RVC3	Polyubiquitin (Fragment) OS=Cryptococcus neoformans var. neoformans serotype D (strain B-3501A) OX=283643 GN=UBI4 PE=2 SV=1	0	55.525	78	7	112	7	456	51.1	7.61	327.96	7	97.1	89	104.2	102.1	101.1	100.5	107.6	94.1	116.9	88.3	94.8	104.2	13977.6	12808	14995.3	14688.8	14540.2	14463.9	15478.1	13539.9	16825.9	12706.6	13637.3	14993	9297.5	12808	10892.2	8381.7	13334.4	10574.3	13212.3	8633.9	14385.9
-4812654786713322222	FALSE	High	IsMasterProtein	A0A226A1A2	CAMK/CAMK1/CAMK1-RCK protein kinase OS=Cryptococcus neoformans var. grubii c45 OX=1230068 GN=C356_00130 PE=4 SV=1	0	54.872	18	10	19	10	618	69.1	7.69	62.83	10	94.9	89.7	92	110.2	93.2	90.8	85.2	113.6	86	119.2	98.5	126.6	2700.2	2551	2618.1	3134.7	2651.6	2582.1	2422.7	3230.1	2447.4	3391.7	2800.6	3600.8	1796.1	2551	1901.7	1788.7	2431.7	1887.7	2068	2059.7	2092.5
-5359889380959179260	FALSE	High	IsMasterProtein	A0A226A0R9	Histone H2B OS=Cryptococcus neoformans var. grubii c45 OX=1230068 GN=C356_00942 PE=3 SV=1	0	54.414	49	8	32	8	139	14.7	10.21	99.43	8	68.8	76.8	97.3	87.4	92.8	102.7	74	109.3	80.4	137.9	109.1	163.4	2889	3223.4	4084.8	3666.2	3895.2	4308.8	3107	4588.8	3376.1	5787.5	4579.2	6857	1921.7	3223.4	2967.1	2092	3572.2	3150.1	2652.2	2926.1	2886.5
-8310477695527446185	FALSE	High	IsMasterProtein	A0A226BHW6	GTP-binding protein ypt3 OS=Cryptococcus neoformans var. grubii Bt85 OX=1230076 GN=C365_03637 PE=4 SV=1	0	54.367	46	8	26	8	213	23.2	5.97	88.01	8	82.7	99.1	94.8	93.2	117.2	105.9	108.8	87.8	107	93.8	85.9	123.6	2897.9	3472.1	3322.9	3266.8	4107.3	3711.1	3813.8	3075.8	3749.7	3287.5	3010.6	4330.1	1927.6	3472.1	2413.7	1864.1	3766.7	2713.1	3255.5	1961.3	3205.9
-5368048502497842851	FALSE	High	IsMasterProtein	J9VE11	Ubiquitin-activating enzyme E1 OS=Cryptococcus neoformans var. grubii serotype A (strain H99 / ATCC 208821 / CBS 10515 / FGSC 9487) OX=235443 GN=CNAG_00136 PE=3 SV=1	0	54.367	9	9	29	9	1015	112.4	5.1	87.39	9	106.7	99.5	96.6	109.1	96.8	97.5	102.2	99.4	102.5	101.2	98	90.4	3897.6	3634.2	3526.5	3984.3	3537	3561.8	3732.7	3629	3744.5	3694.4	3580.1	3303.2	2592.6	3634.2	2561.6	2273.5	3243.7	2604	3186.3	2314.1	3201.5
-6928488082159234816	FALSE	High	IsMasterProtein	A0A226BNH9	Kinesin OS=Cryptococcus neoformans var. grubii Bt85 OX=1230076 GN=C365_01008 PE=3 SV=1	0	53.901	9	8	16	8	957	106.9	6.14	58.62	8	111.2	101.7	118.6	100.8	93.8	102.2	99.1	89	102.7	80.3	86.3	114.2	2476.4	2263.9	2640.8	2244.4	2089.6	2274.9	2207.8	1983	2287.3	1788.6	1922.8	2543.6	1647.2	2263.9	1918.2	1280.7	1916.3	1663.1	1884.6	1264.5	1955.6
-3405602423198058160	FALSE	High	IsMasterProtein	A0A225XUU6	Rab family, other OS=Cryptococcus neoformans var. grubii c45 OX=1230068 GN=C356_05359 PE=4 SV=1	0	53.873	53	8	27	7	203	22.3	5.48	89.13	8	84.1	86.3	79.7	114	85.4	79	107.4	124.4	104.5	129.4	105.9	99.9	1427.9	1465	1354	1934.9	1450.2	1341.3	1824.1	2111.6	1774.5	2197.6	1798.6	1696.2	949.8	1465	983.5	1104.1	1329.9	980.6	1557.1	1346.5	1517.2
3687283896904042404	FALSE	High	IsMasterProtein	A0A225XSU4	Fumarate reductase OS=Cryptococcus neoformans var. grubii c45 OX=1230068 GN=C356_05570 PE=4 SV=1	0	53.803	15	12	33	12	637	68.7	7.09	90.03	12	171.1	153.2	108.2	80.2	61.2	136.2	73.4	99.6	71.3	93.1	99.2	53.5	9056.9	8111	5728.6	4248.2	3240.6	7209.5	3886.2	5272.8	3775.3	4926.8	5250.2	2830.9	6024.4	8111	4161.1	2424.1	2971.9	5270.7	3317.3	3362.3	3227.8
-8969620063818473736	FALSE	High	IsMasterProtein	F5HFH1	Uncharacterized protein OS=Cryptococcus neoformans var. neoformans serotype D (strain B-3501A) OX=283643 GN=CNBC3690 PE=4 SV=1	0	53.426	13	4	37	4	307	33.3	6.81	137.16	4	104.1	92.4	98.5	98.1	108.7	91.3	99.9	104.6	99.7	109.6	103.7	89.4	2703.7	2399.5	2556.1	2545.7	2821.8	2371.4	2594.4	2714.6	2587.2	2845.7	2690.9	2321.3	1798.4	2399.5	1856.7	1452.6	2587.8	1733.7	2214.6	1731	2212
-7758936089505047333	FALSE	High	IsMasterProtein	Q55VR1	Uncharacterized protein OS=Cryptococcus neoformans var. neoformans serotype D (strain B-3501A) OX=283643 GN=CNBC4250 PE=3 SV=1	0	53.361	12	9	13	9	1089	118.2	7.03	53.51	9	106.4	103.8	104.3	95.3	104.9	91.8	111.7	87.9	109.2	83.6	96	104.9	1689.8	1648	1656.7	1512.7	1666.5	1458.5	1774.5	1395.3	1734.1	1328.1	1524.8	1666.4	1124	1648	1203.4	863.2	1528.3	1066.3	1514.7	889.7	1482.6
-5634310892364604939	FALSE	High	IsMasterProtein	A0A225Y1D7	Phosphoenolpyruvate carboxykinase (ATP) OS=Cryptococcus neoformans var. grubii c45 OX=1230068 GN=C356_04854 PE=3 SV=1	0	53.289	16	8	20	8	592	66.4	6.54	82.05	8	107	102.4	123.7	107.3	77.5	102.1	77.5	113.1	84	96.5	126.7	82	2561.1	2449.6	2960.3	2568.6	1855.6	2442	1855.4	2705.7	2011	2309	3032.8	1962.8	1703.6	2449.6	2150.3	1465.7	1701.7	1785.3	1583.8	1725.3	1719.4
1080386105920748610	FALSE	High	IsMasterProtein	A0A225ZZ67	ATP-dependent RNA helicase ded1 OS=Cryptococcus neoformans var. grubii c45 OX=1230068 GN=C356_00831 PE=3 SV=1	0	53.243	13	8	20	7	637	68.1	8.78	55.72	8	81.5	87.5	94.9	122.9	113.6	86.4	102.4	94.3	106	97.7	104.9	107.9	2372.2	2544.2	2761.8	3576	3305.2	2513.9	2979	2744.7	3082.9	2841.4	3050.7	3138.6	1577.9	2544.2	2006.1	2040.5	3031.1	1837.9	2542.9	1750.2	2635.8
-7370524499596956847	FALSE	High	IsMasterProtein	Q55QF6	Diadenosine tetraphosphate synthetase OS=Cryptococcus neoformans var. neoformans serotype D (strain B-3501A) OX=283643 GN=CNBF3810 PE=3 SV=1	0	52.962	14	9	21	9	673	75.4	6.11	71.74	9	102.4	101.7	97.3	94.8	113.4	88.1	128.4	87.9	121.1	84.7	92.2	88.1	1973.5	1960	1875.6	1826.6	2186.3	1699	2474.5	1694.2	2335.2	1632.6	1776.7	1698.9	1312.7	1960	1362.4	1042.3	2005	1242.1	2112.3	1080.3	1996.6
-4934980364428986481	FALSE	High	IsMasterProtein	Q5KJK9	Uncharacterized protein OS=Cryptococcus neoformans var. neoformans serotype D (strain JEC21 / ATCC MYA-565) OX=214684 GN=CNC06180 PE=4 SV=2	0	52.589	9	1	127	1	178	19.6	7.27	525.55	1	44.8	43.6	47.9	136	109.1	52.4	112.3	147.7	114.3	196.1	119	77	4675.8	4554.2	4999.5	14203	11394.3	5476.3	11734.4	15428.2	11937.3	20488.5	12431.5	8039.2	3110.2	4554.2	3631.5	8104.5	10449.4	4003.6	10016.6	9838	10206.2
-8952131313433819471	FALSE	High	IsMasterProtein	A0A226BNP0	Glutamine synthetase OS=Cryptococcus neoformans var. grubii Bt85 OX=1230076 GN=C365_00459 PE=3 SV=1	0	52.525	18	7	72	7	358	39.5	6.46	234.76	7	109.2	100.1	90.8	113.2	106.8	96.2	103.2	90.5	104	107.2	83.2	95.5	9707	8898.2	8073	10065.8	9496.6	8556.8	9178.8	8051	9251.8	9530.2	7401.3	8491.7	6456.8	8898.2	5864	5743.7	8709	6255.7	7835.1	5133.8	7910.1
-4960228353594481148	FALSE	High	IsMasterProtein	Q5KLV5	Endopeptidase, putative OS=Cryptococcus neoformans var. neoformans serotype D (strain JEC21 / ATCC MYA-565) OX=214684 GN=CNB03930 PE=3 SV=1	0	52.312	26	13	30	11	414	46.8	5.53	87.36	13	116.6	118.8	110.4	97.9	94.8	106	94.5	89.4	99	84.7	99.2	88.6	2255.8	2297.7	2135.7	1894.3	1834.5	2050	1828.6	1729.4	1914.7	1639	1918.9	1713.2	1500.5	2297.7	1551.3	1080.9	1682.4	1498.7	1560.9	1102.8	1637
6358428238559750002	FALSE	High	IsMasterProtein	F5HBL7	Ubiquitinyl hydrolase 1 OS=Cryptococcus neoformans var. neoformans serotype D (strain B-3501A) OX=283643 GN=CNBL2960 PE=3 SV=1	0	52.308	12	10	22	1	1113	127.9	6.11	79.93	10	106.6	109.8	109.6	107.5	91.3	111.7	90.8	97	89.3	87.6	97.7	101.2	308	317.3	316.8	310.7	263.8	322.9	262.4	280.4	258.1	253.2	282.5	292.5	204.9	317.3	230.1	177.3	241.9	236.1	224	178.8	220.7
4547979354413562231	FALSE	High	IsMasterProtein	Q5KA27	ATPase, putative OS=Cryptococcus neoformans var. neoformans serotype D (strain JEC21 / ATCC MYA-565) OX=214684 GN=CNJ03290 PE=3 SV=1	0	52.168	34	11	25	1	405	45.2	6.74	72.01	11	111.4	132.8	105	84.7	99.4	123.1	98.4	86.9	91.2	85.6	95.9	85.6	20.3	24.2	19.1	15.4	18.1	22.4	17.9	15.8	16.6	15.6	17.5	15.6	13.5	24.2	13.9	8.8	16.6	16.4	15.3	10.1	14.2
-4099172345781349443	FALSE	High	IsMasterProtein	F5HI54	Proteasome subunit alpha type OS=Cryptococcus neoformans var. neoformans serotype D (strain B-3501A) OX=283643 GN=CNBL1310 PE=3 SV=1	0	51.81	33	5	23	5	270	29.4	4.92	80.58	5	102.4	96.5	100.7	84.2	96.6	96.4	96.7	101.8	93.9	100.1	129.2	101.5	1986.9	1873.4	1954.4	1634	1873.8	1871.1	1876.5	1976.6	1821.8	1942.9	2508.1	1968.9	1321.6	1873.4	1419.6	932.4	1718.4	1367.9	1601.8	1260.4	1557.6
-7638805423114636993	FALSE	High	IsMasterProtein	A0A225XDK9	Phosphoglucomutase OS=Cryptococcus neoformans var. grubii c45 OX=1230068 GN=C356_06502 PE=3 SV=1	0	51.553	16	7	41	7	561	60.5	5.52	153	7	92.8	83.8	90.4	108	90.8	80.9	91	126.9	94.4	135.4	112.2	93.4	3379.1	3052.8	3294.7	3933.5	3308.8	2947.1	3315.8	4622.2	3440.2	4931.6	4087.9	3404.3	2247.7	3052.8	2393.2	2244.5	3034.4	2154.6	2830.4	2947.4	2941.3
-8728603159298491763	FALSE	High	IsMasterProtein	Q55NV2	Rab GDP dissociation inhibitor OS=Cryptococcus neoformans var. neoformans serotype D (strain B-3501A) OX=283643 GN=CNBG4600 PE=3 SV=1	0	51.226	18	6	21	6	452	50.3	5.69	72.26	6	79.9	89.7	76.1	110.1	98.1	83.9	101.5	124.8	99.1	136.7	97.2	103	2061.6	2315.4	1963.9	2843.6	2531.4	2166.9	2619.6	3221	2557.7	3529.1	2510.1	2660.2	1371.3	2315.4	1426.5	1622.6	2321.5	1584.2	2236.1	2053.9	2186.8
-6734881127132364887	FALSE	High	IsMasterProtein	A0A225XP06	ATP-dependent RNA helicase FAL1 OS=Cryptococcus neoformans var. grubii c45 OX=1230068 GN=C356_05685 PE=4 SV=1	0	51.173	33	13	21	13	396	44.7	5.57	70.4	13	90.3	109.4	96.2	108.4	99.6	96.3	90.7	98.9	90.9	101.2	97.8	120.4	2137	2590.6	2276.2	2565.1	2357	2278.8	2147.6	2340.6	2150.6	2394.3	2315.8	2849.6	1421.5	2590.6	1653.4	1463.7	2161.5	1666	1833.2	1492.5	1838.7
2553069136097525283	FALSE	High	IsMasterProtein	F5HFS5	AAA domain-containing protein OS=Cryptococcus neoformans var. neoformans serotype D (strain B-3501A) OX=283643 GN=CNBJ2480 PE=3 SV=1	0	50.882	26	12	21	10	407	45.3	9.33	69.34	12	118.9	120.4	109.5	101.9	86.5	113.4	93.5	90.9	88.2	90.7	92.1	94.1	3200.4	3239.5	2945.4	2740.9	2326.9	3052.1	2516.6	2445.3	2372.9	2440.9	2477.1	2532.3	2128.8	3239.5	2139.5	1564	2133.9	2231.3	2148.2	1559.3	2028.8
-6572446803513046472	FALSE	High	IsMasterProtein	Q5KLE7	Proteasome subunit alpha type OS=Cryptococcus neoformans var. neoformans serotype D (strain JEC21 / ATCC MYA-565) OX=214684 GN=CNB05540 PE=3 SV=1	0	50.85	17	5	18	5	299	32.6	5.82	67.32	5	101.1	93.8	101.5	88.1	94	97	93.2	103.8	95.2	100.2	130.3	101.7	2234.9	2071.5	2243.7	1946.3	2076.1	2144.2	2059.7	2294.2	2103.5	2214.2	2880	2246.8	1486.6	2071.5	1629.8	1110.6	1903.9	1567.6	1758.2	1462.9	1798.5
1619756103029974956	FALSE	High	IsMasterProtein	F5HA54	Importin subunit alpha OS=Cryptococcus neoformans var. neoformans serotype D (strain B-3501A) OX=283643 GN=CNBD1560 PE=3 SV=1	0	50.715	15	7	22	7	536	58.6	5.11	87.28	7	84.7	89.1	80	118.2	102.5	83.4	110.4	106.5	104.5	107.8	103.4	109.5	2016.5	2120.6	1903.8	2814.8	2441.4	1985.3	2629.2	2536.3	2489.3	2567.9	2461.7	2606.1	1341.3	2120.6	1382.9	1606.2	2238.9	1451.4	2244.3	1617.3	2128.3
-770898954888963713	FALSE	High	IsMasterProtein	J9VTC5	GTPase activating protein OS=Cryptococcus neoformans var. grubii serotype A (strain H99 / ATCC 208821 / CBS 10515 / FGSC 9487) OX=235443 GN=CNAG_04720 PE=4 SV=2	0	50.644	11	10	16	10	1053	118.2	5.57	54.33	10	92	90.6	104.6	106.7	96	116.3	92.4	98.7	94.1	95.1	97.8	115.7	1824.9	1797.2	2074.4	2115.4	1904.7	2306.4	1832	1957.6	1866	1887.1	1939	2294.6	1213.9	1797.2	1506.8	1207.1	1746.7	1686.2	1563.8	1248.3	1595.4
-6573579670868665910	FALSE	High	IsMasterProtein	J9VY38	Protein transport protein SEC23 OS=Cryptococcus neoformans var. grubii serotype A (strain H99 / ATCC 208821 / CBS 10515 / FGSC 9487) OX=235443 GN=CNAG_04684 PE=3 SV=1	0	50.098	13	9	18	9	763	85.1	6.38	62.66	9	103.8	106.9	95.7	98.5	100.5	102.8	96.1	100.7	96.4	99.4	96.6	102.4	2109.2	2172.5	1944.2	2001.9	2042.6	2088.4	1952.8	2046.2	1957.7	2019.5	1962.6	2081.1	1403	2172.5	1412.2	1142.3	1873.2	1526.8	1666.9	1304.8	1673.8
-5015392125923905275	FALSE	High	IsMasterProtein	A0A225Z3L0	Aspartate--tRNA ligase OS=Cryptococcus neoformans var. grubii c45 OX=1230068 GN=C356_02488 PE=3 SV=1	0	49.966	15	9	27	9	567	64.1	6.71	72.53	9	108.8	112	110.1	85.6	100	111.2	104.2	94.9	101.5	89.5	92.7	89.6	3219.3	3314.5	3255.5	2530.8	2957.6	3289.4	3081.6	2806.8	3001.5	2647.2	2742.4	2651.4	2141.4	3314.5	2364.7	1444.1	2712.3	2404.8	2630.5	1789.8	2566.2
-7985122619272841004	FALSE	High	IsMasterProtein	Q8J0Y3	Dihydrolipoyl dehydrogenase OS=Cryptococcus neoformans var. neoformans OX=40410 PE=3 SV=1	0	49.642	9	5	15	5	511	54.4	7.28	63.44	5	113.1	114.8	109.9	102.3	89.6	96.6	91.7	103.1	92.9	99.9	101.4	84.8	1789.3	1815.7	1738.2	1617.5	1416.6	1527.7	1450.1	1630.8	1469.6	1579.5	1603.1	1341.8	1190.2	1815.7	1262.6	923	1299.1	1116.9	1237.8	1039.9	1256.5
1205230670651701044	FALSE	High	IsMasterProtein	Q5KAP7	Pyruvate decarboxylase, putative OS=Cryptococcus neoformans var. neoformans serotype D (strain JEC21 / ATCC MYA-565) OX=214684 GN=CNJ00950 PE=3 SV=2	0	49.192	12	4	13	1	623	67.8	5.67	62.96	4	102.2	83.7	125.4	81.6	75.7	133.5	94.7	123.8	89.6	131.8	90.8	67.2	314.2	257.1	385.5	250.6	232.6	410.4	290.9	380.5	275.2	405.1	279.2	206.5	209	257.1	280	143	213.3	300	248.3	242.6	235.3
-7213909315782723901	FALSE	High	IsMasterProtein	F5HC78	Uncharacterized protein OS=Cryptococcus neoformans var. neoformans serotype D (strain B-3501A) OX=283643 GN=CNBC0200 PE=3 SV=1	0	48.476	42	6	28	6	165	17.6	9.44	100.01	6	91.6	94.7	101.2	88.2	110	95.3	109.3	87.4	112.7	88	111	110.6	3342.6	3454.4	3691.6	3217.6	4015.1	3478.1	3988.1	3190.6	4113.4	3210.4	4048.9	4036.9	2223.4	3454.4	2681.5	1836	3682.1	2542.8	3404.3	2034.5	3516.9
-7918733866761533249	FALSE	High	IsMasterProtein	A0A226B9N5	ATP-dependent RNA helicase DBP2-A OS=Cryptococcus neoformans var. grubii Bt85 OX=1230076 GN=C365_06258 PE=3 SV=1	0	48.394	12	7	21	6	537	57.7	8.7	57.57	7	81.4	80.2	82.2	123.4	120.3	78	113.1	97.8	112.2	102	100.9	108.3	1484.1	1463.3	1499.2	2250.5	2194.7	1423.1	2062.5	1784	2045.8	1860.6	1840.4	1975.7	987.2	1463.3	1089	1284.2	2012.7	1040.4	1760.6	1137.6	1749.1
2017802620055090993	FALSE	High	IsMasterProtein	A0A226A0C4	Tryptophan synthase OS=Cryptococcus neoformans var. grubii c45 OX=1230068 GN=C356_00669 PE=3 SV=1	0	48.345	12	7	30	7	715	76.9	6.16	109.19	7	82.6	80	77.2	102.9	138.5	74.6	146.3	71.9	141.3	75.7	81.6	127.3	1985.8	1923.9	1855.4	2473.6	3330	1793.8	3515.5	1729.3	3396.2	1819.2	1961.2	3058.6	1320.9	1923.9	1347.7	1411.5	3053.8	1311.4	3000.9	1102.7	2903.7
-8959735746239936032	FALSE	High	IsMasterProtein	J9W030	Ubiquitinyl hydrolase 1 OS=Cryptococcus neoformans var. grubii serotype A (strain H99 / ATCC 208821 / CBS 10515 / FGSC 9487) OX=235443 GN=CNAG_05650 PE=3 SV=2	0	47.902	13	10	20	1	1116	128.2	6.07	71.68	10	92.9	80	56.9	131.9	95.3	79.1	85.3	135.6	75.4	133.4	108.9	125.3	60.3	51.9	36.9	85.5	61.8	51.3	55.3	88	48.9	86.6	70.6	81.2	40.1	51.9	26.8	48.8	56.7	37.5	47.2	56.1	41.8
-8766904777437566180	FALSE	High	IsMasterProtein	Q5KEJ4	Acyl-coenzyme A oxidase OS=Cryptococcus neoformans var. neoformans serotype D (strain JEC21 / ATCC MYA-565) OX=214684 GN=CNG00320 PE=3 SV=2	0	47.789	15	8	20	8	696	77.4	6.95	63.36	8	117	128.2	108.2	103.5	80.1	106.6	82.9	113.3	78.8	101.7	106.8	72.9	2079.6	2279.4	1922.6	1839.8	1424.2	1894.7	1473.9	2013.1	1400.5	1808.3	1899	1295.3	1383.3	2279.4	1396.5	1049.8	1306.1	1385.2	1258.1	1283.7	1197.4
-5497680260288594171	FALSE	High	IsMasterProtein	O74997	ADP-ribosylation factor (Fragment) OS=Ajellomyces capsulatus OX=5037 GN=Arf PE=3 SV=1	0	47.66	77	6	46	1	93	10.8	7.25	134.88	6	151	219	171.2	107.9	66.7	111.7	62.8	55.9	71.1	53.6	51.8	77.1	133.5	193.6	151.3	95.3	59	98.8	55.5	49.4	62.8	47.4	45.8	68.2	88.8	193.6	109.9	54.4	54.1	72.2	47.4	31.5	53.7
3935536245334519934	FALSE	High	IsMasterProtein	A0A226BAI5	Serine/threonine-protein phosphatase OS=Cryptococcus neoformans var. grubii Bt85 OX=1230076 GN=C365_05385 PE=3 SV=1	0	47.438	19	9	17	9	639	71.4	5.21	63.46	9	84	93.4	89.6	117.8	100.5	85.6	98.8	116.4	91.6	118.5	104.6	99.2	1365.5	1517.8	1456.7	1914.4	1633.8	1390.8	1606.8	1892.1	1489.9	1927.1	1700.4	1612.6	908.3	1517.8	1058.1	1092.4	1498.3	1016.8	1371.6	1206.5	1273.8
259425142675431518	FALSE	High	IsMasterProtein	Q5KA48	Glycogen debranching enzyme, putative OS=Cryptococcus neoformans var. neoformans serotype D (strain JEC21 / ATCC MYA-565) OX=214684 GN=CNJ03090 PE=4 SV=1	0	47.192	8	13	19	1	1593	177.4	6.14	55.11	13	125.2	138.6	139.7	100	80.4	126.2	54.2	102.2	62.9	105	87.1	78.6	441.5	488.8	492.7	352.8	283.6	445.1	191.3	360.5	222	370.4	307.4	277.2	293.7	488.8	357.9	201.3	260.1	325.4	163.3	229.9	189.8
-5719990484164542363	FALSE	High	IsMasterProtein	F5HGF7	Proteasome subunit alpha type OS=Cryptococcus neoformans var. neoformans serotype D (strain B-3501A) OX=283643 GN=CNBB1470 PE=3 SV=1	0	47.02	31	6	24	6	252	27.2	7.93	97.77	6	95.9	110.5	94.4	96.3	106.8	85.7	105.9	98.6	95.5	103.2	120.9	86.3	1679.9	1935.3	1653.6	1687.8	1870.3	1502.2	1855.5	1727.1	1672.9	1808	2118.3	1511	1117.4	1935.3	1201.1	963.1	1715.2	1098.2	1583.9	1101.3	1430.3
-9016237129572131713	FALSE	High	IsMasterProtein	Q5KLZ4	Protein arginine n-methyltransferase, putative OS=Cryptococcus neoformans var. neoformans serotype D (strain JEC21 / ATCC MYA-565) OX=214684 GN=CNB03520 PE=4 SV=1	0	46.893	24	7	25	7	342	38.7	5.24	76.08	7	80.3	84.7	63.8	99.7	118.4	66.2	132.4	109.9	125.6	107.7	115.4	95.9	2379.2	2510.2	1889.7	2952.4	3507.1	1961.5	3921	3256.6	3719.8	3188.9	3418.3	2841.5	1582.6	2510.2	1372.6	1684.7	3216.3	1434	3347	2076.6	3180.4
1391732869379858049	FALSE	High	IsMasterProtein	Q55IY2	60S ribosomal protein L8 OS=Cryptococcus neoformans var. neoformans serotype D (strain B-3501A) OX=283643 GN=CNBL2030 PE=3 SV=1	0	46.618	14	5	28	5	326	36.2	10.29	84.9	5	67.8	76	110.1	80.5	94.3	116.2	82	116	84.2	117.8	130.8	124.3	1939.8	2174.2	3149.2	2302.2	2697.2	3323.3	2346.9	3319.5	2408.9	3368.7	3741.4	3556.3	1290.3	2174.2	2287.5	1313.7	2473.5	2429.6	2003.3	2116.7	2059.6
-5921474533345211452	FALSE	High	IsMasterProtein	A0A226BQL8	Pyridoxal 5'-phosphate synthase (glutamine hydrolyzing) OS=Cryptococcus neoformans var. grubii Bt85 OX=1230076 GN=C365_00899 PE=3 SV=1	0	46.565	25	9	17	9	337	34.9	6.95	53.18	9	89.4	98.2	89.4	100.6	129.6	82.5	122.3	94.7	121.6	96.7	109.4	65.5	2296.7	2522.5	2296.7	2583.5	3329.5	2118.6	3141.2	2433.1	3121.9	2482.2	2810.2	1682.6	1527.7	2522.5	1668.3	1474.2	3053.4	1548.9	2681.4	1551.5	2669.2
4565931004530134530	FALSE	High	IsMasterProtein	A0A226BT51	T-complex protein 1 subunit eta OS=Cryptococcus neoformans var. grubii Bt85 OX=1230076 GN=C365_00279 PE=3 SV=1	0	46.253	19	9	22	9	560	60.5	6.25	72.24	9	96.2	99.9	97.6	101	105.1	89	112.5	94.3	107.9	96.3	103.3	97	2058.1	2136.7	2087.3	2159.9	2248.8	1904.6	2407.4	2016.6	2308.5	2061.1	2210.2	2075.8	1369	2136.7	1516.2	1232.5	2062.3	1392.4	2055	1285.9	1973.7
-1430328664857337081	FALSE	High	IsMasterProtein	J9VN78	Lon protease homolog, mitochondrial OS=Cryptococcus neoformans var. grubii serotype A (strain H99 / ATCC 208821 / CBS 10515 / FGSC 9487) OX=235443 GN=PIM1 PE=3 SV=2	0	46.168	9	9	18	9	1106	120.5	5.86	61.46	9	96.4	107.8	106.5	91.6	107.1	102.8	89.4	107.2	88.9	98.6	102	101.6	2177.3	2434.6	2405.6	2069.2	2418.4	2321.8	2017.9	2420.4	2007.4	2227	2302.3	2293.8	1448.3	2434.6	1747.4	1180.7	2217.8	1697.4	1722.5	1543.4	1716.3
-8265486391041954429	FALSE	High	IsMasterProtein	F5HB27	cAMP-dependent protein kinase regulatory subunit OS=Cryptococcus neoformans var. neoformans serotype D (strain B-3501A) OX=283643 GN=CNBA5350 PE=3 SV=1	0	46.168	13	5	16	5	482	52.7	5.19	70.48	5	100.3	96.6	82.9	100.3	106.7	88.9	104.2	109.3	102.6	110	105.1	93.3	1310.5	1261.9	1083.5	1310.5	1394.1	1161.8	1362.1	1428.7	1340.3	1437.2	1373.1	1219.3	871.7	1261.9	787	747.8	1278.5	849.4	1162.7	911	1145.9
-6979199068945781548	FALSE	High	IsMasterProtein	T2BQ21	CMGC/CDK/CDK5 protein kinase OS=Cryptococcus neoformans var. grubii serotype A (strain H99 / ATCC 208821 / CBS 10515 / FGSC 9487) OX=235443 GN=CNAG_08022 PE=3 SV=1	0	45.985	27	10	18	8	429	47.8	7.77	55.62	10	116.4	131.9	126.6	95	79.8	120.7	76.9	96.5	77.1	91.9	91.1	96.1	1976.8	2241.2	2150.4	1613	1354.9	2049.8	1306.3	1639.9	1309.7	1561.5	1546.9	1632.4	1314.9	2241.2	1562	920.4	1242.5	1498.6	1115.1	1045.7	1119.8
-6745886785987114543	FALSE	High	IsMasterProtein	A0A225ZSW2	AFG3 family protein OS=Cryptococcus neoformans var. grubii c45 OX=1230068 GN=C356_01433 PE=3 SV=1	0	45.522	13	9	13	9	817	87.8	7.61	45.85	9	98.4	108.5	107.6	97.4	115.4	93	92.9	94.4	93.4	96.9	93.2	108.8	1619.9	1786	1771.3	1603	1899.4	1531.4	1529.4	1553.5	1536.6	1595.1	1534.7	1791.5	1077.5	1786	1286.6	914.7	1741.9	1119.6	1305.5	990.6	1313.8
-1707690166053351150	FALSE	High	IsMasterProtein	A0A225YF32	Glyceraldehyde-3-phosphate dehydrogenase OS=Cryptococcus neoformans var. grubii c45 OX=1230068 GN=C356_03883 PE=3 SV=1	0	45.08	22	8	45	8	339	36.3	6.65	135.65	8	129.9	89.2	110	99	87.8	116.8	97.6	98.2	103.6	94.4	87.8	85.6	7640.6	5248.4	6469	5821.6	5164.6	6872.7	5742	5777.8	6095.1	5554.7	5165.2	5033.6	5082.3	5248.4	4698.9	3321.9	4736.3	5024.5	4901.4	3684.3	5211.2
-6995512301230598625	FALSE	High	IsMasterProtein	J9VJ27	Myosin-1 OS=Cryptococcus neoformans var. grubii serotype A (strain H99 / ATCC 208821 / CBS 10515 / FGSC 9487) OX=235443 GN=CNAG_05172 PE=3 SV=2	0	44.831	9	9	13	9	1273	139.6	9.45	48.29	9	99.9	98	103.2	101.6	93.9	108.7	93.3	103.8	85.9	106.8	93.5	111.3	1892.1	1857.2	1956	1925.6	1779	2058.9	1768.3	1967.2	1628.1	2023.5	1772.3	2109.7	1258.6	1857.2	1420.8	1098.8	1631.5	1505.2	1509.4	1254.4	1392
7431528705545976218	FALSE	High	IsMasterProtein	Q5KET5	Pre-mRNA splicing factor, putative OS=Cryptococcus neoformans var. neoformans serotype D (strain JEC21 / ATCC MYA-565) OX=214684 GN=CNF04330 PE=4 SV=1	0	44.751	7	10	15	1	2152	243.1	5.27	53.82	10	84.3	88.7	87.3	116.4	99.2	81.4	100	113.9	86.8	110.7	107.7	123.5	104.3	109.8	108.1	144.1	122.8	100.8	123.8	141	107.5	137	133.4	152.9	69.4	109.8	78.5	82.2	112.6	73.7	105.7	89.9	91.9
-6169342301659716315	FALSE	High	IsMasterProtein	F5H8X9	Protein-synthesizing GTPase OS=Cryptococcus neoformans var. neoformans serotype D (strain B-3501A) OX=283643 GN=CNBD4840 PE=4 SV=1	0	44.618	18	7	14	1	473	50.4	8.21	53.3	7	100.5	94.3	93.5	94.5	99.1	97.1	93.9	99.7	95.8	101.2	111.3	119	722.4	677.4	672.2	679.3	712.3	697.9	675	716.8	688.2	727.4	799.7	855.5	480.5	677.4	488.3	387.6	653.2	510.2	576.2	457.1	588.4
-8652097265581561719	FALSE	High	IsMasterProtein	A0A226A1K7	Prohibitin OS=Cryptococcus neoformans var. grubii c45 OX=1230068 GN=C356_00009 PE=3 SV=1	0	44.358	23	6	17	6	318	34.6	9.7	61.01	6	84.2	87.6	97.3	99.6	99.2	85.5	109.5	111.8	102.5	116.9	97.5	108.6	1335.6	1390.5	1543.8	1580	1574.4	1357	1737.1	1774.9	1626.3	1854.5	1546.9	1723.3	888.4	1390.5	1121.4	901.6	1443.8	992.1	1482.8	1131.8	1390.5
-5651590849650292655	FALSE	High	IsMasterProtein	A0A225ZHC5	Preconditioning-inducible protein OS=Cryptococcus neoformans var. grubii c45 OX=1230068 GN=C356_02006 PE=4 SV=1	0	44.297	24	8	25	8	385	42.7	4.92	92.87	8	102.8	87.5	78.5	100.8	97.1	85.1	117.3	113.7	128.5	101.5	116.6	70.7	2882.1	2451.6	2200.9	2823.6	2722.6	2383.7	3286	3187.3	3600.9	2843.4	3268	1980.5	1917.1	2451.6	1598.7	1611.2	2496.8	1742.7	2805	2032.4	3078.7
3094870217036821691	FALSE	High	IsMasterProtein	A0A226BM86	L-fuconate dehydratase OS=Cryptococcus neoformans var. grubii Bt85 OX=1230076 GN=C365_01044 PE=4 SV=1	0	44.071	12	6	18	6	621	67.5	7.28	62.76	6	83	74.3	63.4	109.1	124.6	67.9	97	119.1	99.8	117.4	113	131.4	1188.3	1064.3	907.7	1562	1784.9	972.9	1389.6	1705.9	1429.7	1681.7	1618.4	1882	790.4	1064.3	659.3	891.3	1636.9	711.3	1186.2	1087.8	1222.4
-6764493078076943863	FALSE	High	IsMasterProtein	A0A226A1F3	ATP-dependent RNA helicase eIF4A OS=Cryptococcus neoformans var. grubii c45 OX=1230068 GN=C356_00807 PE=4 SV=1	0	43.968	20	7	23	7	401	45.1	5.19	81.08	7	95.8	92	108.7	94.9	86.3	109.4	92.3	93.3	103.9	90.7	91.8	140.9	2751.5	2642.8	3122.9	2725.6	2480.1	3141.8	2650	2679	2985.4	2604.1	2637.9	4046.1	1830.2	2642.8	2268.4	1555.3	2274.4	2296.9	2262.1	1708.3	2552.5
1443108782429717959	FALSE	High	IsMasterProtein	J9W225	Large subunit ribosomal protein L23 OS=Cryptococcus neoformans var. grubii serotype A (strain H99 / ATCC 208821 / CBS 10515 / FGSC 9487) OX=235443 GN=CNAG_01976 PE=3 SV=1	0	43.685	46	6	29	6	138	14.7	10.24	97.97	6	87.2	95.3	96.8	90	102	105.2	101.6	98.8	101.6	105.8	111.5	104.3	2966.8	3244.4	3294	3061.8	3472.3	3579.9	3458.3	3361.5	3458.5	3602.1	3794.9	3550.3	1973.4	3244.4	2392.7	1747.1	3184.3	2617.2	2952	2143.5	2957
-3740907926685111804	FALSE	High	IsMasterProtein	A0A226B8G6	Dynamin GTPase OS=Cryptococcus neoformans var. grubii Bt85 OX=1230076 GN=C365_05822 PE=3 SV=1	0	43.68	13	11	17	11	840	91.5	6.9	50.33	11	119.1	117.2	121	95.2	94	117	95.3	84.9	94.5	79.7	93.5	88.6	2344.7	2307.5	2381.8	1875.2	1850.8	2303.3	1875.4	1672.5	1861.2	1568.8	1841.2	1743.7	1559.6	2307.5	1730.1	1070	1697.3	1683.9	1600.9	1066.5	1591.3
-5302389145979740464	FALSE	High	IsMasterProtein	Q55VK6	Septin-type G domain-containing protein OS=Cryptococcus neoformans var. neoformans serotype D (strain B-3501A) OX=283643 GN=CNBC4800 PE=3 SV=1	0	43.099	18	6	22	6	380	43.7	6.92	75.57	6	141.9	122.3	120.7	92.3	95.3	136.6	79.8	81.7	77.8	78.9	78.3	94.4	2613.5	2252.1	2223.4	1700.1	1755.6	2515	1470.3	1504.2	1431.8	1452.1	1441.2	1739.2	1738.4	2252.1	1615	970.1	1610	1838.7	1255.1	959.2	1224.2
8501604786706405940	FALSE	High	IsMasterProtein	A0A225ZRZ7	40S ribosomal protein S1 OS=Cryptococcus neoformans var. grubii c45 OX=1230068 GN=RPS1 PE=3 SV=1	0	43.045	26	8	18	8	259	29.4	9.8	65.96	8	88.5	88.1	111.6	83.9	92	125.2	84.8	102.6	79.2	114.6	99.1	130.5	1568.9	1563	1979.1	1487.5	1631.6	2219.9	1503.1	1819.1	1405.2	2033.4	1757.5	2314.5	1043.6	1563	1437.6	848.8	1496.3	1622.9	1283.1	1160	1201.4
4147293813026113530	FALSE	High	IsMasterProtein	A0A225ZLH2	Voltage-dependent anion channel protein 2 OS=Cryptococcus neoformans var. grubii c45 OX=1230068 GN=C356_01613 PE=4 SV=1	0	42.944	17	5	53	5	292	30.6	9.13	176.55	5	97.8	98.6	95.2	97.2	108.9	88.2	113.7	95.1	113.5	96	104.5	91.3	8669	8739.6	8441.8	8615.4	9657.1	7822.3	10084	8434.7	10063.1	8516.5	9265.2	8096.2	5766.4	8739.6	6131.9	4916.1	8856.2	5718.7	8607.8	5378.5	8603.8
5437119612808746485	FALSE	High	IsMasterProtein	F5HF96	Aldedh domain-containing protein OS=Cryptococcus neoformans var. neoformans serotype D (strain B-3501A) OX=283643 GN=CNBF0940 PE=3 SV=1	0	42.578	18	8	28	6	506	54.9	6.55	81.57	8	157.1	133.1	106.5	91	119.5	62.2	74.4	97.7	84.1	80.8	62.8	130.7	3896.6	3300.3	2640.6	2257.7	2963.9	1543.6	1845.1	2423.4	2086.1	2004	1556.4	3241.8	2591.9	3300.3	1918.1	1288.3	2718.1	1128.5	1575	1545.3	1783.6
3920640205694428983	FALSE	High	IsMasterProtein	F5HCK5	Uncharacterized protein OS=Cryptococcus neoformans var. neoformans serotype D (strain B-3501A) OX=283643 GN=CNBB3070 PE=3 SV=1	0	42.562	7	7	22	1	989	109.5	6.02	69.68	7	190.1	165.8	146.6	63.5	65.5	199.4	65.6	60	62	60.1	59.9	61.5	457.2	398.8	352.7	152.6	157.6	479.6	157.8	144.3	149	144.7	144	148	304.1	398.8	256.2	87.1	144.5	350.6	134.7	92	127.4
-4669650285474528265	FALSE	High	IsMasterProtein	A0A225XI99	Adenylate kinase OS=Cryptococcus neoformans var. grubii c45 OX=1230068 GN=ADK1 PE=3 SV=1	0	42.372	29	6	26	6	269	29.3	8.72	83.1	6	99.6	81.6	92.9	124.1	116.5	93.1	102.8	94.8	95.2	114.9	84.1	100.3	3687.9	3021.6	3437.2	4593.6	4312.4	3444.9	3803.8	3510.3	3523.8	4253.4	3112.1	3712.3	2453.1	3021.6	2496.7	2621.2	3954.8	2518.5	3247	2238.4	3012.8
-8350947085670878818	FALSE	High	IsMasterProtein	Q55XC1	Uncharacterized protein OS=Cryptococcus neoformans var. neoformans serotype D (strain B-3501A) OX=283643 GN=CNBB4410 PE=3 SV=1	0	42.267	12	8	15	8	745	81.5	6.7	56.96	8	120.7	116	116.9	95.9	116.4	117.7	90.4	78.5	91.8	76.7	80.9	98	2185.3	2099.2	2115.7	1735.8	2107.3	2130.3	1636.5	1421.3	1662.3	1387.8	1465	1774.1	1453.6	2099.2	1536.8	990.5	1932.5	1557.4	1396.9	906.3	1421.2
-8033439607451747653	FALSE	High	IsMasterProtein	Q6RXX2	Chimeric spermidine synthase/saccharopine dehydrogenase OS=Cryptococcus neoformans var. grubii OX=178876 PE=3 SV=1	0	42.247	7	7	21	7	750	82.6	5.8	67.93	7	240.1	171.4	150.6	62.6	59.7	180.6	60.7	57.8	60.8	56.1	53.3	46.3	7742.2	5528.8	4858.4	2017.6	1926.8	5825.5	1957.3	1863.4	1962.3	1807.8	1718.4	1491.7	5149.9	5528.8	3529	1151.3	1767	4258.9	1670.8	1188.2	1677.7
-249123043497704481	FALSE	High	IsMasterProtein	J9VSX3	ATP-dependent 6-phosphofructokinase OS=Cryptococcus neoformans var. grubii serotype A (strain H99 / ATCC 208821 / CBS 10515 / FGSC 9487) OX=235443 GN=CNAG_04676 PE=3 SV=1	0	42.226	10	7	15	7	915	98.7	6.68	50.59	7	99.3	89	102.5	108.7	98.1	116.6	102.6	98	99.2	100.6	86.7	98.7	1361.6	1220.8	1405.3	1490.8	1345	1598.5	1406.1	1344.3	1359.8	1378.7	1189.3	1353	905.7	1220.8	1020.8	850.7	1233.5	1168.6	1200.3	857.2	1162.6
-3536240563651089681	FALSE	High	IsMasterProtein	A0A226BDX4	T-complex protein 1 subunit delta OS=Cryptococcus neoformans var. grubii Bt85 OX=1230076 GN=C365_04417 PE=3 SV=1	0	42.077	15	5	10	5	535	57.2	6.95	44.23	5	96.6	102.8	99.2	87.9	100.5	100.2	107.1	100.6	95.5	100.4	98.5	110.9	1503.1	1599.8	1543.6	1367.5	1564.5	1559.2	1667.2	1565.6	1486.6	1563.5	1532.8	1725.8	999.8	1599.8	1121.2	780.3	1434.8	1139.9	1423.1	998.3	1271
-4294554162575723632	FALSE	High	IsMasterProtein	Q5KE57	Crm1-F1, putative OS=Cryptococcus neoformans var. neoformans serotype D (strain JEC21 / ATCC MYA-565) OX=214684 GN=CNG01660 PE=3 SV=2	0	42.05	8	9	22	9	1080	122.1	5.08	61.21	9	90.2	87.7	72.6	122	101.1	79	111.2	110.2	104	104	105.2	112.8	1950.9	1897.7	1570.9	2638.4	2186.6	1708.7	2405.3	2383.4	2250.2	2250.1	2275.2	2440.5	1297.7	1897.7	1141.1	1505.5	2005.3	1249.2	2053.2	1519.8	1923.9
-5637467591796776880	FALSE	High	IsMasterProtein	A0A226BDL3	Glycogen debranching enzyme OS=Cryptococcus neoformans var. grubii Bt85 OX=1230076 GN=C365_05298 PE=4 SV=1	0	41.751	7	13	17	1	1593	177.5	6.2	45.76	13	119.2	103.8	110.7	88.3	99.4	93.7	93.2	111.6	100.5	96.6	102.6	80.4	182.4	158.8	169.3	135.1	152.1	143.3	142.7	170.8	153.8	147.9	157	123	121.3	158.8	123	77.1	139.5	104.8	121.8	108.9	131.5
2690136845562077480	FALSE	High	IsMasterProtein	A0A226BHM6	Protein-synthesizing GTPase OS=Cryptococcus neoformans var. grubii Bt85 OX=1230076 GN=C365_03286 PE=4 SV=1	0	41.654	21	8	13	2	473	50.3	8.21	49.6	8	89.6	98	104.1	84.9	82.2	107.2	91.8	101.2	81.9	109.7	103	146.4	225.7	246.9	262.1	214	207.1	270.1	231.4	254.8	206.3	276.3	259.5	368.8	150.1	246.9	190.4	122.1	189.9	197.5	197.5	162.5	176.4
-2454598669417126555	FALSE	High	IsMasterProtein	F5H9J4	Fructose-bisphosphate aldolase OS=Cryptococcus neoformans var. neoformans serotype D (strain B-3501A) OX=283643 GN=CNBB5380 PE=3 SV=1	0	41.48	18	4	24	1	359	39.4	6.11	97.2	4	58.4	75.1	91	130.5	132.3	75.7	122.5	98.3	95.7	86.3	114.1	120.1	113.2	145.5	176.4	252.9	256.4	146.6	237.5	190.5	185.4	167.1	221.1	232.7	75.3	145.5	128.1	144.3	235.1	107.2	202.7	121.5	158.5
-2030225393824342270	FALSE	High	IsMasterProtein	Q5KA00	Histone-glutamine methyltransferase OS=Cryptococcus neoformans var. neoformans serotype D (strain JEC21 / ATCC MYA-565) OX=214684 GN=CNK00110 PE=3 SV=1	0	41.191	39	8	17	8	314	32.7	10.15	52	8	112.9	118.9	108.4	88.7	98.5	100.3	101.4	90.5	104.4	91.1	107.2	77.6	2640.1	2780.1	2533.5	2073.9	2301.6	2343.8	2371.2	2116	2440.3	2129	2505.9	1813.2	1756.1	2780.1	1840.3	1183.4	2110.7	1713.5	2024.1	1349.3	2086.4
-7359371191472174854	FALSE	High	IsMasterProtein	F5HH45	Alpha-1,4 glucan phosphorylase OS=Cryptococcus neoformans var. neoformans serotype D (strain B-3501A) OX=283643 GN=CNBF1270 PE=3 SV=1	0	41.178	9	8	23	8	928	104.6	5.67	66.8	8	84.1	80.6	98.6	131.9	86.2	81.9	88.8	120.8	94.9	131.2	112.4	88.6	2294.9	2198.8	2689.5	3600	2350.7	2233.8	2423.2	3295.6	2589.5	3579.4	3065.8	2418.6	1526.5	2198.8	1953.6	2054.2	2155.8	1633.1	2068.5	2101.5	2214
-3031766232503107302	FALSE	High	IsMasterProtein	J9VJU9	Phospho-2-dehydro-3-deoxyheptonate aldolase OS=Cryptococcus neoformans var. grubii serotype A (strain H99 / ATCC 208821 / CBS 10515 / FGSC 9487) OX=235443 GN=CNAG_01400 PE=3 SV=1	0	40.957	34	9	15	8	392	42	7.25	48.92	9	102.2	88.1	85.3	90.2	125.2	97.5	118.3	92.8	120.1	94.6	89.1	96.6	1622.1	1397	1353	1431.3	1986.3	1547.2	1876.1	1472.4	1905.9	1500.8	1413.2	1532.4	1079	1397	982.8	816.7	1821.6	1131.1	1601.5	938.9	1629.5
-6843601679641066711	FALSE	High	IsMasterProtein	A0A226BRU6	Urease accessory protein UreG OS=Cryptococcus neoformans var. grubii Bt85 OX=1230076 GN=C365_00682 PE=3 SV=1	0	40.914	21	6	11	6	312	33.6	6.14	43.29	6	84.6	80.4	89.7	134.9	108.5	75.8	113.9	98.5	118	120.6	96.4	78.8	1199.8	1141.3	1272.3	1913.5	1540.1	1074.8	1616	1397	1674.3	1710.7	1367.8	1118.2	798.1	1141.3	924.2	1091.9	1412.4	785.8	1379.4	890.8	1431.5
4652425160522647741	FALSE	High	IsMasterProtein	J9VFY8	Small subunit ribosomal protein S16 OS=Cryptococcus neoformans var. grubii serotype A (strain H99 / ATCC 208821 / CBS 10515 / FGSC 9487) OX=235443 GN=CNAG_03780 PE=3 SV=1	0	40.9	26	4	17	4	140	15.4	10.74	53	4	86.9	95	98.2	86.9	100.5	104.6	94.7	94.6	83.6	113.2	114.2	127.7	1939.2	2118.9	2189.9	1938.8	2241.7	2332.6	2112.2	2110.7	1864.1	2526	2548	2849.8	1289.9	2118.9	1590.7	1106.3	2055.8	1705.3	1803	1345.9	1593.8
-8955384839095002627	FALSE	High	IsMasterProtein	A0A226BQ63	Trehalose-phosphatase OS=Cryptococcus neoformans var. grubii Bt85 OX=1230076 GN=C365_01212 PE=3 SV=1	0	40.656	7	7	22	1	987	109.5	6.07	68.41	7	87.6	69.4	56.7	116.1	81.2	87.8	84.9	151.9	91.8	192.1	107.2	73.2	78.5	62.1	50.8	103.9	72.7	78.7	76	136	82.2	172	96	65.5	52.2	62.1	36.9	59.3	66.7	57.5	64.9	86.7	70.3
6302997365830364416	FALSE	High	IsMasterProtein	F5HDS8	Uncharacterized protein OS=Cryptococcus neoformans var. neoformans serotype D (strain B-3501A) OX=283643 GN=CNBJ1780 PE=4 SV=1	0	40.541	17	9	25	9	624	69.8	5.68	71.62	9	91.6	98.9	95.4	96.6	94.2	89.1	98.5	112.7	103.1	111.4	117.3	91.1	2707.9	2922.8	2818.8	2855	2784.6	2634.2	2911.5	3331.1	3048.5	3291.9	3467.5	2692.2	1801.2	2922.8	2047.5	1629.1	2553.7	1925.8	2485.3	2124.1	2606.4
671587749941846899	FALSE	High	IsMasterProtein	J9VZB3	Beta-glucosidase OS=Cryptococcus neoformans var. grubii serotype A (strain H99 / ATCC 208821 / CBS 10515 / FGSC 9487) OX=235443 GN=CNAG_05369 PE=3 SV=2	0	40.347	6	4	14	4	863	95.4	5.74	52.72	4	90.9	88.8	99.2	104.6	100.5	79.7	100.4	118.5	96.8	112.2	108.9	99.4	1182.9	1155.4	1291.6	1361.7	1308	1037.8	1307.3	1542.3	1260.4	1461	1417.9	1294.3	786.8	1155.4	938.2	777	1199.5	758.7	1115.9	983.5	1077.6
-4352913356781379792	FALSE	High	IsMasterProtein	F5HCB4	Uncharacterized protein OS=Cryptococcus neoformans var. neoformans serotype D (strain B-3501A) OX=283643 GN=CNBC0940 PE=3 SV=1	0	40.253	18	5	17	5	349	38	6.04	54.53	5	102.7	105.4	114.5	106.1	82.4	87.4	93.4	112.3	98.9	101.6	130	65.4	2056.2	2111	2292.2	2124	1649.9	1751.1	1871.5	2248.2	1980.5	2035.4	2603.3	1310	1367.7	2111	1665	1212	1513.1	1280.2	1597.5	1433.6	1693.3
8017971323378587344	FALSE	High	IsMasterProtein	J9VX74	Guanine nucleotide-binding protein subunit alpha OS=Cryptococcus neoformans var. grubii serotype A (strain H99 / ATCC 208821 / CBS 10515 / FGSC 9487) OX=235443 GN=CNAG_04505 PE=4 SV=1	0	39.821	19	7	11	7	432	47.8	8.51	37.84	7	88.6	94.6	80.7	126.7	95	86.7	89.7	121.2	77.6	130.9	96.2	112.2	750.6	801.3	683.8	1073.4	805.1	734.9	759.9	1026.6	657.8	1108.8	814.7	950.4	499.3	801.3	496.7	612.5	738.3	537.3	648.7	654.6	562.4
-2222459730469791072	FALSE	High	IsMasterProtein	A0A225XP48	Glutamate dehydrogenase OS=Cryptococcus neoformans var. grubii c45 OX=1230068 GN=C356_05714 PE=3 SV=1	0	39.536	11	5	19	5	451	49.2	5.85	55.13	5	175	192.4	157.6	79.8	74.5	107.9	72.8	71.4	68.3	66.1	72.2	61.9	3812.7	4191.8	3432.7	1737.9	1623.8	2350.8	1586.7	1555.5	1488.6	1439.8	1573.9	1348.3	2536.1	4191.8	2493.4	991.7	1489.1	1718.6	1354.4	991.9	1272.7
-8884156172717052627	FALSE	High	IsMasterProtein	A0A226BB48	Cell division control protein 42 homolog OS=Cryptococcus neoformans var. grubii Bt85 OX=1230076 GN=C365_06137 PE=3 SV=1	0	39.514	20	3	36	1	196	21.6	6.74	129.87	3	94.7	98.1	113.4	76.6	89.9	120.6	102.3	98.9	102.8	103.2	90	109.5	849	879.6	1016.7	687.2	806.7	1081.7	917.3	887.5	922.5	925.8	807.2	982	564.7	879.6	738.5	392.1	739.8	790.8	783	565.9	788.7
-7563620813406594768	FALSE	High	IsMasterProtein	Q5K8I1	Pyruvate dehydrogenase E1 component subunit beta OS=Cryptococcus neoformans var. neoformans serotype D (strain JEC21 / ATCC MYA-565) OX=214684 GN=CNL05600 PE=4 SV=1	0	39.492	12	3	18	3	394	42.6	5.94	63.76	3	117.6	115.5	104.5	96.2	110.2	93.2	97.4	94.4	104.7	91.7	96.6	78.1	1246.3	1223.9	1108	1019.9	1167.4	987.3	1032.1	1000.2	1109.6	971.4	1024	827.8	829	1223.9	804.8	582	1070.6	721.8	881	637.8	948.7
-6678493080755159070	FALSE	High	IsMasterProtein	A0A225YL12	Glucose repression regulatory protein TUP1 OS=Cryptococcus neoformans var. grubii c45 OX=1230068 GN=C356_03565 PE=4 SV=1	0	39.462	14	7	15	7	564	62.3	7.17	50.53	7	127.9	120.6	104.6	95	102.7	102	100.4	81.7	100.1	81.4	85.3	98.5	2615.3	2466.3	2139.5	1943.2	2100.3	2086.5	2053.2	1670.3	2046.7	1664.4	1744.7	2015.8	1739.6	2466.3	1554.1	1108.8	1926.1	1525.4	1752.6	1065.1	1749.9
-6700867277331401472	FALSE	High	IsMasterProtein	Q55RN1	Triosephosphate isomerase OS=Cryptococcus neoformans var. neoformans serotype D (strain B-3501A) OX=283643 GN=CNBE5000 PE=3 SV=1	0	39.298	24	6	23	6	251	26.8	6.01	68.28	6	95.7	83.1	95.9	92.7	103.3	78.9	100.1	114.3	90.4	130.6	108.2	106.8	2211.8	1919.8	2216.1	2142.8	2385.4	1822.4	2311.7	2640.7	2088.1	3017.3	2499.1	2468.4	1471.2	1919.8	1609.7	1222.7	2187.6	1332.3	1973.3	1683.9	1785.3
-7669172173371569516	FALSE	High	IsMasterProtein	A0A225ZXW7	Serine/threonine-protein phosphatase (Fragment) OS=Cryptococcus neoformans var. grubii c45 OX=1230068 GN=C356_01074 PE=3 SV=1	0	39.267	26	8	15	8	364	40.4	5.88	54.76	8	95.9	101.9	87.6	112.7	100.6	105	109.8	95.8	98.7	94.7	93.7	103.5	2201.1	2338	2010.5	2587	2309.3	2409.6	2520.1	2199.4	2265.1	2173.5	2149.4	2375.2	1464.1	2338	1460.4	1476.2	2117.8	1761.6	2151.2	1402.5	1936.6
-4508428480780347431	FALSE	High	IsMasterProtein	Q5KGW3	Sugar phosphate phosphatase OS=Cryptococcus neoformans var. neoformans serotype D (strain JEC21 / ATCC MYA-565) OX=214684 GN=CNE02120 PE=3 SV=1	0	39.229	12	7	17	7	507	57.7	5.96	50.9	7	114.8	114.5	126.8	104.6	74.7	96	81	116	86.6	89	121.1	74.8	2124.3	2119.1	2344.9	1935.4	1382.1	1776.7	1498.1	2146.1	1602.5	1646.5	2241.3	1383.1	1413	2119.1	1703.3	1104.4	1267.5	1298.9	1278.8	1368.5	1370.1
-5520545792970767815	FALSE	High	IsMasterProtein	A0A225XHB0	Aconitate hydratase, mitochondrial OS=Cryptococcus neoformans var. grubii c45 OX=1230068 GN=C356_06364 PE=3 SV=1	0	39.203	14	9	13	9	787	84.3	7.15	48.3	9	135.2	192.2	166.3	69.3	69.4	189.3	67.9	64.3	72.4	63.1	55.1	55.6	1758.9	2500.1	2163.8	901	902.3	2463.2	883.3	836.3	942.4	820.9	717.2	722.7	1170	2500.1	1571.7	514.1	827.5	1800.8	754	533.3	805.7
-7210417990913088585	FALSE	High	IsMasterProtein	A0A226BIK5	Transketolase OS=Cryptococcus neoformans var. grubii Bt85 OX=1230076 GN=C365_03425 PE=4 SV=1	0	39.033	13	8	31	8	646	70.9	6.37	88.58	8	74.5	68.9	68.9	120.8	110.1	76.5	118.2	114.4	109.7	126.6	111.1	100.4	2158.8	1996.3	1996.8	3500.6	3191.4	2216.4	3426.5	3315.4	3180.1	3669.5	3221.6	2911.1	1436	1996.3	1450.4	1997.5	2926.7	1620.4	2924.9	2114.1	2718.9
-8858566718267920798	FALSE	High	IsMasterProtein	A0A226BCS0	Aspartate aminotransferase OS=Cryptococcus neoformans var. grubii Bt85 OX=1230076 GN=C365_04928 PE=3 SV=1	0	38.925	20	8	20	8	432	47.5	9.07	65.32	8	121.9	128.7	113.9	85.4	106.8	107.9	93.6	85.1	98.4	82.5	83	92.9	2466.1	2604.5	2305	1727.6	2160.3	2182.5	1894.7	1722.2	1991.4	1668.4	1679.6	1879.4	1640.4	2604.5	1674.3	985.8	1981.1	1595.6	1617.3	1098.2	1702.6
-7070654839983349986	FALSE	High	IsMasterProtein	J9VX77	NADH-ubiquinone oxidoreductase 49 kDa subunit, mitochondrial OS=Cryptococcus neoformans var. grubii serotype A (strain H99 / ATCC 208821 / CBS 10515 / FGSC 9487) OX=235443 GN=CNAG_05631 PE=3 SV=1	0	38.918	23	10	16	10	452	51.1	6.99	45.57	10	86.3	92.8	84.4	110.6	116.2	88.7	107.7	102.8	110.3	100.7	98.2	101.3	1486.8	1599.3	1454.2	1907.1	2003.8	1528.8	1857.1	1771.8	1901.8	1735.7	1692.5	1746.3	989	1599.3	1056.3	1088.2	1837.6	1117.7	1585.2	1129.8	1626
3750879446578852283	FALSE	High	IsMasterProtein	F5HET5	Glucose-6-phosphate 1-dehydrogenase OS=Cryptococcus neoformans var. neoformans serotype D (strain B-3501A) OX=283643 GN=CNBG1480 PE=3 SV=1	0	38.577	12	7	23	7	504	57.3	7.2	62.68	7	143.9	100.3	101.3	102.3	95.6	91.2	97.6	103.1	96.1	101.8	89.8	76.9	4405.3	3071.8	3101.3	3131.3	2928.1	2793.5	2989.9	3156.8	2942.4	3118.2	2749.4	2354	2930.3	3071.8	2252.7	1786.8	2685.3	2042.3	2552.2	2013	2515.7
-3256970464129674629	FALSE	High	IsMasterProtein	A0A225ZZ14	Acyl-CoA dehydrogenase OS=Cryptococcus neoformans var. grubii c45 OX=1230068 GN=C356_01067 PE=3 SV=1	0	38.562	13	4	18	4	522	57.5	8.6	70.06	4	181.2	184.9	137.5	77.8	56.4	151.1	59.7	88.3	56.3	81.5	69.1	56.2	2214.9	2260.3	1681.1	950.7	688.9	1846.9	729.8	1078.8	687.6	995.5	844.8	687.2	1473.3	2260.3	1221.1	542.5	631.8	1350.2	623	687.9	587.9
-4303321235044510445	FALSE	High	IsMasterProtein	F5HGT2	Malate dehydrogenase OS=Cryptococcus neoformans var. neoformans serotype D (strain B-3501A) OX=283643 GN=CNBG1650 PE=3 SV=1	0	38.431	11	3	32	2	336	34.7	6.57	131.71	3	103	85.7	112.7	96.6	113.2	81.2	133.4	85.2	129.1	81.1	106.5	72.2	2697.5	2245.2	2952.9	2529.9	2966.3	2126.3	3494.1	2230.5	3382.5	2124.8	2789.5	1891.8	1794.3	2245.2	2144.9	1443.6	2720.3	1554.5	2982.6	1422.3	2892
-6558812084362494431	FALSE	High	IsMasterProtein	A0A226BAV8	Pyruvate decarboxylase OS=Cryptococcus neoformans var. grubii Bt85 OX=1230076 GN=C365_05526 PE=3 SV=1	0	37.962	12	4	13	1	623	67.6	5.92	58	4	127.7	100.6	113.5	80.2	95	125.6	90.5	92.8	93.5	109	87	84.6	170.8	134.6	151.8	107.3	127	168	121	124	125	145.7	116.3	113.2	113.6	134.6	110.3	61.2	116.5	122.8	103.3	79.1	106.9
-2517793104998769053	FALSE	High	IsMasterProtein	Q5KL19	Glycine cleavage system P protein OS=Cryptococcus neoformans var. neoformans serotype D (strain JEC21 / ATCC MYA-565) OX=214684 GN=CNC01070 PE=3 SV=1	0	37.923	5	5	16	5	1047	113.4	6.57	51.09	5	101.3	111.2	104.1	93.1	102.8	116.9	113.4	91.7	108.1	89.7	82.7	85	2044.7	2244	2100.2	1878.5	2073.8	2359.4	2288.8	1850.3	2180.4	1810.1	1669.4	1715.5	1360.1	2244	1525.5	1071.9	1901.8	1724.9	1953.7	1179.9	1864.2
605822199451317000	FALSE	High	IsMasterProtein	Q55W62	Arginosuccinase OS=Cryptococcus neoformans var. neoformans serotype D (strain B-3501A) OX=283643 GN=CNBC2750 PE=3 SV=1	0	37.681	16	9	15	9	466	52.6	5.68	51.12	9	101.1	89.8	100.7	107	113.2	80.7	121.7	84.3	116.4	81.7	77.8	125.5	1876.1	1666.9	1869	1985.4	2101.6	1498.6	2259.5	1563.8	2159.8	1517	1444.7	2328.2	1247.9	1666.9	1357.6	1132.9	1927.3	1095.6	1928.7	997.2	1846.6
7077126955908463478	FALSE	High	IsMasterProtein	F5HF94	Uncharacterized protein OS=Cryptococcus neoformans var. neoformans serotype D (strain B-3501A) OX=283643 GN=CNBJ0520 PE=3 SV=1	0	37.505	15	3	11	3	339	36.9	9.82	39.89	3	115.7	113.3	116.6	96.8	80	127.4	86.6	103.1	87.1	100.3	79.3	93.8	1323.4	1295.7	1332.9	1107	914.3	1456.6	990.1	1179	995.9	1147.1	906.4	1072.3	880.3	1295.7	968.2	631.7	838.5	1064.9	845.2	751.8	851.5
-6698279521460774156	FALSE	High	IsMasterProtein	A0A225YK20	Pre-mRNA-splicing helicase BRR2 OS=Cryptococcus neoformans var. grubii c45 OX=1230068 GN=C356_03760 PE=4 SV=1	0	37.392	6	10	13	1	2179	246.2	5.31	41.79	10	140.2	131.2	133.8	69.3	82.6	120.7	92.4	86.5	98.6	86	82.8	76	126.6	118.5	120.9	62.6	74.6	109	83.4	78.1	89	77.7	74.8	68.6	84.2	118.5	87.8	35.7	68.4	79.7	71.2	49.8	76.1
-8528445444356573833	FALSE	High	IsMasterProtein	A0A226BQG0	AP-1 complex subunit gamma OS=Cryptococcus neoformans var. grubii Bt85 OX=1230076 GN=C365_00192 PE=3 SV=1	0	37.374	7	6	14	6	892	97.2	7.93	45.13	6	83.1	90.7	88.3	119.4	110	99.1	102.9	104.9	98.4	99	99.5	104.8	1843.7	2013.5	1960.4	2650.5	2441.4	2199.5	2284.8	2327.4	2183.2	2196.4	2209.2	2326	1226.4	2013.5	1424	1512.4	2238.9	1608	1950.3	1484.1	1866.6
-5862076561958672700	FALSE	High	IsMasterProtein	Q6TGI9	Polynucleotide adenylyltransferase OS=Cryptococcus gattii OX=552467 PE=3 SV=1	0	37.28	9	5	9	5	728	78.4	8.47	34.88	5	99.3	107.4	102.6	96.2	100.8	95.8	97.1	104.1	83.8	103.2	99.3	110.3	816	882.6	843.2	790.5	828.7	787.2	797.8	855.8	689	848	816.3	906.4	542.8	882.6	612.5	451.1	760	575.5	681	545.7	589.1
-1369270143398575459	FALSE	High	IsMasterProtein	Q5K979	Ribosomal protein 22 of the small subunit, putative OS=Cryptococcus neoformans var. neoformans serotype D (strain JEC21 / ATCC MYA-565) OX=214684 GN=CNK02900 PE=3 SV=1	0	37.248	28	3	16	3	130	14.4	10.21	64.39	3	84.8	99.6	105.2	89.2	106.7	104.7	102	93.6	102.6	100.2	116.9	94.5	817.7	960.6	1014.8	860.6	1029.5	1009.9	983.6	903.3	990	966.9	1127.9	911.8	543.9	960.6	737.1	491.1	944.1	738.3	839.6	576	846.4
3977882772461277854	FALSE	High	IsMasterProtein	F5HIM9	Formylglycinamide ribonucleotide amidotransferase OS=Cryptococcus neoformans var. neoformans serotype D (strain B-3501A) OX=283643 GN=CNBH3160 PE=3 SV=1	0	37.204	8	6	10	6	1355	145.7	5.66	43.6	6	87.7	79.5	89.8	99.3	94.6	90.3	111	113.2	110.2	120.2	110.9	93.3	806.3	730.8	825.3	912.3	869.3	829.6	1020.6	1040.2	1013.2	1105.2	1019.7	857.1	536.3	730.8	599.5	520.6	797.2	606.5	871.2	663.3	866.3
-5816276548853533989	FALSE	High	IsMasterProtein	Q5KN16	E3 ubiquitin ligase complex SCF subunit OS=Cryptococcus neoformans var. neoformans serotype D (strain JEC21 / ATCC MYA-565) OX=214684 GN=CNA08080 PE=3 SV=1	0	37.13	20	4	16	4	167	19.1	4.6	66.65	4	92.2	80.9	116.2	82.4	113.5	120.7	111.8	80.3	125.8	77	112.6	86.5	1438.7	1262.7	1812.8	1286.5	1771.5	1882.8	1744.7	1252.9	1963.7	1202	1757.1	1349.7	957	1262.7	1316.8	734.1	1624.6	1376.5	1489.3	798.9	1678.9
3234974628155685363	FALSE	High	IsMasterProtein	J9VL81	Calcineurin regulatory subunit OS=Cryptococcus neoformans var. grubii serotype A (strain H99 / ATCC 208821 / CBS 10515 / FGSC 9487) OX=235443 GN=CNAG_00888 PE=1 SV=1	0	36.93	45	7	15	7	175	19.7	4.84	61.52	7	79.2	81	123.9	102.8	92.9	109.7	81.9	112.5	112.5	112.4	109.7	81.6	1882.2	1923.1	2942.1	2442.3	2207.8	2604.9	1945	2671.3	2673.3	2669.4	2605.5	1939.5	1252	1923.1	2137.1	1393.6	2024.7	1904.4	1660.3	1703.4	2285.6
-3940928760373799727	FALSE	High	IsMasterProtein	F5HDZ4	Adenosylhomocysteinase OS=Cryptococcus neoformans var. neoformans serotype D (strain B-3501A) OX=283643 GN=CNBD5970 PE=3 SV=1	0	36.855	18	9	21	9	431	46.8	5.88	65.19	9	91.9	144.4	97.8	97.9	83.3	113.7	97.4	91.7	103.2	94.7	88.2	95.8	3090.9	4858.8	3291.3	3294.3	2803.1	3823.8	3277.6	3083.8	3470.2	3186.3	2967.6	3221.3	2056	4858.8	2390.7	1879.8	2570.6	2795.5	2797.8	1966.4	2967
-3756292042042461741	FALSE	High	IsMasterProtein	J9VED5	CK1/CK1/CK1-G protein kinase OS=Cryptococcus neoformans var. grubii serotype A (strain H99 / ATCC 208821 / CBS 10515 / FGSC 9487) OX=235443 GN=CNAG_00556 PE=3 SV=1	0	36.75	14	6	12	6	483	53.7	9.19	42.9	6	120.2	106.9	96.1	100.1	92.1	114.4	84.3	101.5	77.9	111.8	80.3	114.5	1161.7	1033	929.3	967.9	890.2	1105.3	814.9	981.1	752.6	1080.4	775.8	1106.5	772.7	1033	675	552.3	816.4	808.1	695.6	625.6	643.5
-6670327663526569057	FALSE	High	IsMasterProtein	Q5KEZ0	Methylenetetrahydrofolate dehydrogenase (NAD+), putative OS=Cryptococcus neoformans var. neoformans serotype D (strain JEC21 / ATCC MYA-565) OX=214684 GN=CNF03710 PE=4 SV=1	0	36.712	22	7	14	7	367	40.1	6.74	45.36	7	116.1	106.7	103.9	96.3	91.5	104.8	103.2	93.7	104.3	103.1	87.8	88.7	1703.9	1566.8	1525.1	1413.6	1343	1537.7	1514.2	1376.1	1530.6	1514.1	1288.4	1301.3	1133.4	1566.8	1107.8	806.6	1231.6	1124.2	1292.5	877.5	1308.6
-3908273515766119089	FALSE	High	IsMasterProtein	Q873Y1	Mitogen-activated protein kinase OS=Cryptococcus neoformans var. neoformans OX=40410 PE=2 SV=1	0	36.64	16	5	10	4	441	50.2	7.88	47.48	5	101.9	100.5	91.4	97.4	104.5	81.1	102.8	107.4	94.7	112	104.8	101.4	709.1	699.8	636	678.2	727.3	564.2	715.9	747.9	659.5	779.6	729.7	705.8	471.7	699.8	462	387	667	412.5	611.1	476.9	563.9
-289996309506530715	FALSE	High	IsMasterProtein	A0A226BA60	ERF-3 OS=Cryptococcus neoformans var. grubii Bt85 OX=1230076 GN=C365_06281 PE=3 SV=1	0	36.639	6	5	15	5	743	79.7	8.82	45.36	5	105.3	92.8	99.1	102.7	100.9	96.8	109.7	94.7	107	101.9	89.7	99.5	2283.9	2011.9	2149.6	2226.9	2188.9	2098.4	2379.3	2052.8	2320.2	2209.6	1944.7	2157.5	1519.2	2011.9	1561.4	1270.7	2007.4	1534.1	2031	1309	1983.7
-4151636496545129386	FALSE	High	IsMasterProtein	A0A225XY65	Histone H3 OS=Cryptococcus neoformans var. grubii c45 OX=1230068 GN=C356_05301 PE=3 SV=1	0	36.595	40	4	18	1	138	15.6	11.4	67.53	4	75.4	56	98	70	65.4	92.4	77.9	124	93.6	183.5	123.2	140.6	159.4	118.4	207.2	148.1	138.4	195.5	164.7	262.2	198	388	260.5	297.4	106	118.4	150.5	84.5	126.9	142.9	140.6	167.2	169.3
-5966196482001422089	FALSE	High	IsMasterProtein	A0A226BSG2	Protein-serine/threonine kinase OS=Cryptococcus neoformans var. grubii Bt85 OX=1230076 GN=C365_00044 PE=3 SV=1	0	36.551	13	5	9	1	456	51	6.99	36.13	5	113.5	137.2	167.2	93.8	75.9	159.3	69.8	98.9	76.3	87.7	52.5	67.8	67.7	81.8	99.7	55.9	45.3	94.9	41.6	59	45.5	52.3	31.3	40.4	45	81.8	72.4	31.9	41.5	69.4	35.5	37.6	38.9
-7538330845627752295	FALSE	High	IsMasterProtein	F5HA99	Protein-serine/threonine kinase OS=Cryptococcus neoformans var. neoformans serotype D (strain B-3501A) OX=283643 GN=CNBH4200 PE=3 SV=1	0	36.382	14	5	9	1	432	48.6	7.62	33.83	5	117.6	105.2	103.2	79.3	94.3	90.3	109.8	96	107.6	99.2	99.8	97.6	268.1	239.9	235.3	180.9	215	205.9	250.2	218.9	245.2	226	227.4	222.5	178.3	239.9	170.9	103.2	197.2	150.5	213.6	139.6	209.6
7119027177816218937	FALSE	High	IsMasterProtein	A0A225XMW5	Cyclin-dependent kinase 1 OS=Cryptococcus neoformans var. grubii c45 OX=1230068 GN=C356_05804 PE=3 SV=1	0	36.327	26	7	20	5	298	33.7	6.14	65.71	7	108.7	125.3	126.3	105	94.8	107.7	82.9	92.1	84.6	87.1	106	79.6	1365.7	1574.6	1587.1	1318.9	1190.9	1352.7	1042.2	1157.5	1062.5	1094.3	1331.7	1000.2	908.4	1574.6	1152.8	752.6	1092.1	988.9	889.6	738.1	908.4
-8860303479887700956	FALSE	High	IsMasterProtein	J9VGR3	Prolyl-tRNA synthetase OS=Cryptococcus neoformans var. grubii serotype A (strain H99 / ATCC 208821 / CBS 10515 / FGSC 9487) OX=235443 GN=CNAG_04082 PE=3 SV=2	0	36.304	7	5	11	5	740	82.7	6.55	51.13	5	90.3	89.7	85.2	106	110.3	91.9	119.4	100.9	108.6	95.2	96.5	105.8	1184.5	1176.9	1118.2	1390.9	1447.5	1205.9	1566.9	1323.7	1424.1	1249.2	1265.9	1388.4	787.9	1176.9	812.2	793.7	1327.5	881.6	1337.5	844.1	1217.6
-553588558939073070	FALSE	High	IsMasterProtein	A0A225YTU6	NAD-specific glutamate dehydrogenase OS=Cryptococcus neoformans var. grubii c45 OX=1230068 GN=C356_03137 PE=3 SV=1	0	36.298	7	6	16	6	1056	118.2	6.7	52.55	6	110.3	116.4	95.8	100.3	92	120.2	94.2	96	95.2	100.4	93.6	85.5	2516.6	2657	2187.2	2288.6	2099.9	2744.3	2150.4	2190	2172.7	2291.5	2135.8	1952.3	1674	2657	1588.7	1305.9	1925.8	2006.3	1835.6	1396.5	1857.6
-2118365777128917526	FALSE	High	IsMasterProtein	J9VMT9	Septin ring protein OS=Cryptococcus neoformans var. grubii serotype A (strain H99 / ATCC 208821 / CBS 10515 / FGSC 9487) OX=235443 GN=CNAG_01373 PE=3 SV=1	0	36.144	22	5	15	2	322	36.6	7.33	49.97	5	117.7	80.8	64.3	97.4	106.4	98.5	110.7	103.1	64	128.8	89.2	138.9	191.1	131.2	104.5	158.2	172.8	160	179.7	167.5	104	209.2	144.9	225.6	127.1	131.2	75.9	90.3	158.5	117	153.4	106.8	88.9
-6107377120960227504	FALSE	High	IsMasterProtein	J9VNN2	Tubulin beta chain OS=Cryptococcus neoformans var. grubii serotype A (strain H99 / ATCC 208821 / CBS 10515 / FGSC 9487) OX=235443 GN=CNAG_04948 PE=3 SV=2	0	36.114	14	6	21	5	458	50.7	4.82	60.62	6	95.4	92.3	87.7	99.4	104.6	98.9	101	109.4	101.5	106.2	100.8	102.7	1030.6	997	946.8	1072.9	1129.2	1067.9	1090.3	1181.2	1096.2	1147.1	1088.4	1109.3	685.5	997	687.7	612.2	1035.6	780.7	930.7	753.2	937.2
6240494967508323509	FALSE	High	IsMasterProtein	A0A225ZYT2	Histone H3 OS=Cryptococcus neoformans var. grubii c45 OX=1230068 GN=C356_00943 PE=3 SV=1	0	35.856	40	4	18	1	138	15.6	11.4	63.64	4	80.5	85.7	119.5	79.9	84.3	125	72.7	105.4	69.5	135.3	106.1	136.1	173.9	185	258.1	172.6	182.1	270	157	227.7	150.1	292.2	229.1	293.9	115.7	185	187.5	98.5	167	197.4	134	145.2	128.3
-7997370621209979963	FALSE	High	IsMasterProtein	J9VP99	Ornithine aminotransferase OS=Cryptococcus neoformans var. grubii serotype A (strain H99 / ATCC 208821 / CBS 10515 / FGSC 9487) OX=235443 GN=CNAG_05134 PE=3 SV=1	0	35.743	17	6	12	6	452	49.6	6.3	44.63	6	84.1	95.9	82.1	83.4	97.8	81.2	84.1	138.5	77.8	137.2	143.7	94.3	841	959.2	820.8	834	978.4	812.2	841.3	1384.9	778.1	1372.2	1437.7	943.5	559.4	959.2	596.2	475.9	897.3	593.8	718.1	883.1	665.3
4071511646254778083	FALSE	High	IsMasterProtein	J9VX80	Vesicle-fusing ATPase OS=Cryptococcus neoformans var. grubii serotype A (strain H99 / ATCC 208821 / CBS 10515 / FGSC 9487) OX=235443 GN=CNAG_04510 PE=3 SV=1	0	35.638	20	8	13	7	439	48.5	6.07	41.9	8	91.7	101.7	86.5	94.1	125.9	73.5	134.1	87.1	119.7	89.8	107.6	88.1	1422.9	1579.2	1342.3	1461.2	1954.5	1141.3	2081.5	1352.3	1857.7	1394.5	1670.2	1367.4	946.5	1579.2	975	833.8	1792.4	834.4	1776.8	862.3	1588.3
-3661806760431360777	FALSE	High	IsMasterProtein	Q5KEQ3	Carnitine O-acetyltransferase, putative OS=Cryptococcus neoformans var. neoformans serotype D (strain JEC21 / ATCC MYA-565) OX=214684 GN=CNF04660 PE=3 SV=1	0	35.444	7	4	10	4	778	86.4	6.86	38.07	4	134.3	124.8	98.1	95.1	72.5	120.6	77.8	112.4	76.8	108.3	95.6	83.6	1526.8	1417.9	1115.3	1081.3	824.4	1371	884.1	1277.9	872.8	1230.9	1086.9	949.8	1015.6	1417.9	810.1	617	756	1002.3	754.7	814.9	746.2
-8098054762712026479	FALSE	High	IsMasterProtein	A0A226A0C5	Elongation factor 1-gamma OS=Cryptococcus neoformans var. grubii c45 OX=1230068 GN=C356_00434 PE=4 SV=1	0	35.335	17	9	40	9	419	46.9	5.63	87.37	9	88.3	93.9	117.2	92	95.2	103.4	127.2	90.2	133	86.2	91.1	82.4	3616.4	3843.8	4798.2	3767.3	3896.9	4233.6	5208.4	3691.8	5446.8	3528.4	3731.5	3375.8	2405.5	3843.8	3485.3	2149.7	3573.7	3095.1	4445.9	2354.1	4656.9
-9213304879351400813	FALSE	High	IsMasterProtein	A0A226BKF6	Glutamate-5-semialdehyde dehydrogenase OS=Cryptococcus neoformans var. grubii Bt85 OX=1230076 GN=C365_02403 PE=3 SV=1	0	35.327	12	5	11	5	501	53.7	6.76	40.29	5	94.2	92.8	88	93.6	96.9	84.9	120.1	107.4	119.4	106.1	101.9	94.7	1483.7	1461.2	1385.1	1473.1	1525	1337.3	1891	1691.5	1879.7	1670.2	1604.7	1490.8	986.9	1461.2	1006.1	840.6	1398.5	977.7	1614.2	1078.6	1607.1
8250833445484348229	FALSE	High	IsMasterProtein	Q55YR6	Uncharacterized protein OS=Cryptococcus neoformans var. neoformans serotype D (strain B-3501A) OX=283643 GN=CNBA7690 PE=4 SV=1	0	35.145	43	7	18	7	141	15.6	4.83	60.46	7	108.3	111.5	109.2	95.8	96.1	103.9	99.1	99.2	100.6	94.7	105.5	76.1	2216.6	2283.7	2236	1960.7	1967.9	2127.1	2030	2030.5	2059.1	1939.5	2159.1	1558.4	1474.4	2283.7	1624.2	1118.8	1804.7	1555.1	1732.8	1294.8	1760.5
9166958864023539944	FALSE	High	IsMasterProtein	F5HAD4	KH type-2 domain-containing protein OS=Cryptococcus neoformans var. neoformans serotype D (strain B-3501A) OX=283643 GN=CNBA1030 PE=3 SV=1	0	34.677	21	8	20	8	252	27.8	9.52	56.58	8	91.8	92.9	96.7	99.9	99.9	114.6	92	99.4	93.9	91.1	99	128.6	2141.1	2167.4	2255.9	2330.8	2330.5	2673.4	2146.6	2317.1	2190.5	2123.8	2310	2999.3	1424.2	2167.4	1638.6	1330	2137.2	1954.5	1832.4	1477.5	1872.8
-4444459697572680733	FALSE	High	IsMasterProtein	J9VVD8	26S proteasome regulatory subunit RPN2 OS=Cryptococcus neoformans var. grubii serotype A (strain H99 / ATCC 208821 / CBS 10515 / FGSC 9487) OX=235443 GN=CNAG_06175 PE=3 SV=2	0	34.667	7	5	10	5	1005	109	5.14	31.17	5	135.1	132.3	148.4	94.9	77.1	142.2	71.5	91.8	68.3	80	76.2	82.1	1180.3	1155.9	1296	828.6	673.3	1241.7	624.3	802.1	597	699	665.3	717.3	785.1	1155.9	941.4	472.8	617.5	907.8	532.9	511.5	510.4
7584047133814941830	FALSE	High	IsMasterProtein	Q5K8F5	Cysteine synthase, putative OS=Cryptococcus neoformans var. neoformans serotype D (strain JEC21 / ATCC MYA-565) OX=214684 GN=CNL05880 PE=4 SV=2	0	34.597	20	5	10	5	371	39.7	7.72	37.01	5	98.8	93.9	109.2	111	93.3	102	98.6	103.8	95.8	110	92.6	91.2	1673	1589.9	1848.9	1879.4	1580.5	1727	1668.9	1757.8	1621.4	1862.4	1567.3	1543.9	1112.8	1589.9	1343	1072.4	1449.4	1262.6	1424.6	1120.9	1386.3
2441301288184005469	FALSE	High	IsMasterProtein	A0A226BN79	Large subunit ribosomal protein L19 OS=Cryptococcus neoformans var. grubii Bt85 OX=1230076 GN=C365_01193 PE=3 SV=1	0	34.596	4	8	12	8	2668	290.4	5.68	37.47	8	87.7	88.9	88.5	106.2	105.2	86.2	106.4	96.5	97.9	99.8	115.3	121.4	1307	1325.4	1318.7	1582.1	1567.2	1284.3	1585.4	1438.8	1458.7	1487.5	1719.1	1809.4	869.4	1325.4	957.9	902.8	1437.2	938.9	1353.3	917.5	1247.2
1393157679707785665	FALSE	High	IsMasterProtein	J9VUR9	Polyadenylate-binding protein OS=Cryptococcus neoformans var. grubii serotype A (strain H99 / ATCC 208821 / CBS 10515 / FGSC 9487) OX=235443 GN=CNAG_04441 PE=3 SV=1	0	34.566	11	5	13	5	670	72.2	6.15	41.67	5	132.7	115.8	104.6	99.2	95.8	99.3	83.8	102.1	85.9	102.5	90.5	87.8	2408.5	2101.7	1898.1	1801.2	1739.3	1802.4	1521.3	1853.2	1558.5	1861.2	1642.5	1593.7	1602.1	2101.7	1378.7	1027.8	1595.1	1317.7	1298.6	1181.7	1332.5
-8553221272092777508	FALSE	High	IsMasterProtein	A0A225XFP3	Tricarboxylate carrier OS=Cryptococcus neoformans var. grubii c45 OX=1230068 GN=C356_06279 PE=3 SV=1	0	34.561	15	4	12	4	298	31.9	9.85	53.02	4	104.5	114.4	115.5	93.1	86.6	124.7	84.3	89	87.2	92.8	84.5	123.3	924	1011.8	1020.8	823	765.5	1102.2	745	787.2	770.8	820.7	747.4	1090.4	614.6	1011.8	741.5	469.6	702	805.8	635.9	502	659
-3523650656109156427	FALSE	High	IsMasterProtein	A0A0S2M5I7	Cyclophilin, putative OS=Cryptococcus neoformans var. neoformans serotype D (strain JEC21 / ATCC MYA-565) OX=214684 GN=CNG01060 PE=4 SV=1	0	34.053	18	5	16	5	330	35.9	5.06	48.41	5	106.4	119.2	81.1	92.5	102.1	78.9	101.8	98.8	99.8	103	101.9	114.4	2395.2	2683.5	1826.2	2082.7	2297.6	1775.5	2290.6	2223.9	2247.1	2317.1	2292.2	2574	1593.2	2683.5	1326.5	1188.4	2107.1	1298	1955.3	1418.1	1921.2
6305423759680270363	FALSE	High	IsMasterProtein	A0A226A123	Guanine nucleotide-binding protein subunit alpha, other OS=Cryptococcus neoformans var. grubii c45 OX=1230068 GN=C356_00182 PE=4 SV=1	0	34.039	21	7	13	6	352	40.2	5.43	40.48	7	55.3	56.2	56.6	123.8	100.3	77.6	98.5	141.9	93.9	139.4	116.1	140.4	904	918.3	924.3	2022.4	1638.2	1268	1610	2318.9	1534.1	2278.4	1896.4	2293.5	601.3	918.3	671.4	1154	1502.3	927	1374.3	1478.7	1311.6
-3661522131521570287	FALSE	High	IsMasterProtein	J9VVR3	Leucyl-tRNA synthetase OS=Cryptococcus neoformans var. grubii serotype A (strain H99 / ATCC 208821 / CBS 10515 / FGSC 9487) OX=235443 GN=CNAG_06123 PE=4 SV=2	0	34.027	5	4	10	1	1114	125.5	6.44	40.63	4	181.5	143.1	119.3	96.5	94.2	95.9	91.5	83.2	64.3	91.4	62.5	76.6	213.3	168.2	140.3	113.4	110.8	112.7	107.5	97.9	75.6	107.5	73.5	90	141.9	168.2	101.9	64.7	101.6	82.4	91.8	62.4	64.6
-3583207515341677512	FALSE	High	IsMasterProtein	J9VKR1	Arf/Sar family protein OS=Cryptococcus neoformans var. grubii serotype A (strain H99 / ATCC 208821 / CBS 10515 / FGSC 9487) OX=235443 GN=CNAG_01309 PE=3 SV=1	0	33.876	40	5	12	5	186	20.5	5.21	41.39	5	80.6	91.1	97.4	106.8	112.3	114.8	106.4	99.2	98.6	96.4	85.5	111	718	811.2	867.2	951.4	1000.4	1022.2	947.6	884	878	858.5	761.3	989.2	477.6	811.2	629.9	542.9	917.4	747.3	808.9	563.7	750.7
-3904419649707613058	FALSE	High	IsMasterProtein	F5HFG2	40S ribosomal protein S12 OS=Cryptococcus neoformans var. neoformans serotype D (strain B-3501A) OX=283643 GN=CNBC3450 PE=3 SV=1	0	33.765	26	3	19	3	148	15.9	5.08	77.84	3	116.8	118.3	114.8	82.6	91.2	110.8	100.4	87.3	100.5	86.1	104.5	86.7	1504.3	1523.5	1478.4	1063.2	1174.8	1426.5	1293	1124.3	1293.6	1108.7	1345.1	1116.1	1000.6	1523.5	1073.9	606.7	1077.4	1042.9	1103.7	716.9	1106
2778442195584867760	FALSE	High	IsMasterProtein	A0A226BFH2	Cytoplasmic protein OS=Cryptococcus neoformans var. grubii Bt85 OX=1230076 GN=C365_03948 PE=3 SV=1	0	33.623	7	7	11	7	1147	130.7	5.43	37.65	7	124.7	116.4	91	128.8	95.5	93.3	94.3	101.9	96.3	88.5	95	74.3	1993.6	1861.3	1454.8	2059.9	1527.8	1491.9	1508.3	1628.9	1540.5	1415.7	1519.6	1187.9	1326.1	1861.3	1056.7	1175.4	1401.1	1090.7	1287.5	1038.7	1317.1
-6146514854564533837	FALSE	High	IsMasterProtein	Q55YJ5	Coatomer subunit beta' OS=Cryptococcus neoformans var. neoformans serotype D (strain B-3501A) OX=283643 GN=CNBB0210 PE=3 SV=1	0	33.486	7	7	15	7	829	91.7	5.21	46.98	7	89.4	95.6	95.1	111.1	107.6	98.8	95.7	97.9	93.9	88.9	101.7	124.5	1975.1	2110.7	2099.7	2452.8	2375.2	2181	2114	2162	2073.6	1963.4	2245	2748.5	1313.8	2110.7	1525.2	1399.6	2178.2	1594.5	1804.5	1378.6	1772.9
8414780633873179830	FALSE	High	IsMasterProtein	F5HHV4	Protein kinase domain-containing protein OS=Cryptococcus neoformans var. neoformans serotype D (strain B-3501A) OX=283643 GN=CNBH3920 PE=3 SV=1	0	33.402	15	6	13	6	362	40.5	6.29	46.2	6	107.2	103.2	92.4	123.1	91.3	101.6	91.8	107.4	87.1	109.6	85.2	100	1520.8	1463.7	1310.8	1745.7	1295.1	1441.3	1301.8	1523.5	1234.5	1553.7	1208.2	1417.9	1011.6	1463.7	952.1	996.1	1187.7	1053.7	1111.2	971.5	1055.5
-2679051177750146665	FALSE	High	IsMasterProtein	A0A225ZHU4	Homoaconitase, mitochondrial OS=Cryptococcus neoformans var. grubii c45 OX=1230068 GN=C356_01984 PE=3 SV=1	0	33.39	12	6	8	6	728	77.7	7.08	34.58	6	151.4	213	191.1	60.7	66.2	156	73.2	54.2	76.6	49.6	55.2	52.8	1241.5	1747.1	1567.1	497.9	542.5	1279.5	599.9	444.3	628.3	406.5	453	433.2	825.8	1747.1	1138.3	284.1	497.5	935.4	512.1	283.3	537.2
-3935834079192910520	FALSE	High	IsMasterProtein	F5HAB3	Leucyl-tRNA synthetase OS=Cryptococcus neoformans var. neoformans serotype D (strain B-3501A) OX=283643 GN=CNBM1150 PE=4 SV=1	0	33.33	6	4	10	1	1114	125.4	6.34	48.95	4	83.3	87.1	84.5	96.4	110.5	78.5	120	103.1	114.2	114.9	101.1	106.3	91.4	95.6	92.8	105.9	121.4	86.2	131.8	113.2	125.4	126.2	111	116.7	60.8	95.6	67.4	60.4	111.3	63	112.5	72.2	107.2
-6488904121396502109	FALSE	High	IsMasterProtein	J9VTZ8	Carboxypeptidase OS=Cryptococcus neoformans var. grubii serotype A (strain H99 / ATCC 208821 / CBS 10515 / FGSC 9487) OX=235443 GN=CNAG_00919 PE=3 SV=1	0	33.186	6	3	89	2	548	61.9	5.1	241.78	3	92.9	55.2	88.8	112.6	75.3	66.5	78.5	150.3	75	165.9	128	110.9	4326.8	2571.9	4134.4	5243.8	3504.6	3095	3654.9	7000.9	3493.8	7723.9	5961.9	5164.8	2878.1	2571.9	3003.1	2992.2	3214	2262.7	3119.9	4464.2	2987.1
-5520364444998763005	FALSE	High	IsMasterProtein	Q5KIM6	Elongation factor 3 OS=Cryptococcus neoformans var. neoformans serotype D (strain JEC21 / ATCC MYA-565) OX=214684 GN=CND02420 PE=3 SV=1	0	32.977	6	6	16	1	1055	116.3	6.52	41.51	6	105.1	101.5	124.9	107.7	89.1	118	94.1	79.3	105.6	66.3	92.7	115.5	231.1	223.1	274.7	236.8	195.8	259.5	206.9	174.2	232.2	145.7	203.9	253.9	153.7	223.1	199.5	135.1	179.6	189.7	176.6	111.1	198.5
3804875076149433486	FALSE	High	IsMasterProtein	F5HDU0	Glycogen [starch] synthase OS=Cryptococcus neoformans var. neoformans serotype D (strain B-3501A) OX=283643 GN=CNBJ2910 PE=3 SV=1	0	32.85	8	6	15	6	733	82.8	6.42	60.03	6	62.5	59.9	64.6	137.5	85	69.5	77.4	185.5	80.3	180.8	149.3	47.8	1128.7	1081.3	1166.3	2484.2	1534.5	1255.4	1398.5	3349.4	1450	3265.6	2695.6	862.7	750.8	1081.3	847.2	1417.5	1407.2	917.8	1193.8	2135.8	1239.7
-9074527939919138811	FALSE	High	IsMasterProtein	J9VMN2	Small subunit ribosomal protein S9 OS=Cryptococcus neoformans var. grubii serotype A (strain H99 / ATCC 208821 / CBS 10515 / FGSC 9487) OX=235443 GN=CNAG_02331 PE=3 SV=1	0	32.647	35	10	27	10	193	22.2	10.27	75.63	10	78.6	77.3	100.6	96.8	89.6	118.3	80.7	110.8	85.9	109.2	128.1	124.2	2334	2294.3	2987.3	2874.1	2659.4	3512.7	2394.7	3289.2	2550.5	3242.2	3802.6	3688.4	1552.5	2294.3	2169.9	1640	2438.9	2568.1	2044.1	2097.4	2180.6
1956835432869748577	FALSE	High	IsMasterProtein	F5HCZ0	Uncharacterized protein OS=Cryptococcus neoformans var. neoformans serotype D (strain B-3501A) OX=283643 GN=CNBJ0410 PE=3 SV=1	0	32.598	40	7	18	7	155	17.8	10.84	53.78	7	77.6	100.1	100.1	88.4	98.5	112.1	91.2	101.7	97.9	105.3	122.9	104.1	2077.4	2677.8	2679.2	2365.9	2636.8	2998.4	2439.6	2722.4	2620.3	2817.1	3289	2786.6	1381.8	2677.8	1946.1	1350	2418.1	2192.1	2082.5	1736	2240.3
-2116968523992008271	FALSE	High	IsMasterProtein	J9VW36	Poly(RC)-binding protein 2/3/4 OS=Cryptococcus neoformans var. grubii serotype A (strain H99 / ATCC 208821 / CBS 10515 / FGSC 9487) OX=235443 GN=CNAG_04584 PE=4 SV=1	0	32.518	15	5	16	5	357	37.3	8.53	39.49	5	102.4	86.2	98.4	99.5	101.5	96.5	97.7	106.1	90.9	102.7	98.9	119.3	2440.7	2056	2345.5	2373.2	2419.6	2300.4	2329.4	2530.3	2166.7	2448.6	2357.3	2844.6	1623.5	2056	1703.7	1354.2	2218.9	1681.8	1988.4	1613.5	1852.5
-5175502012316115462	FALSE	High	IsMasterProtein	Q5KP01	Acetyl-CoA C-acyltransferase, putative OS=Cryptococcus neoformans var. neoformans serotype D (strain JEC21 / ATCC MYA-565) OX=214684 GN=CNA04700 PE=3 SV=1	0	32.223	9	3	15	3	415	43.4	7.4	53.53	3	130.2	117.7	103.8	104.3	84.8	101.3	91.5	108.1	91.9	93.8	106.9	65.7	1327.3	1199.7	1058.8	1063.4	864.8	1033.3	932.9	1102	937	956.5	1089.7	670.4	882.9	1199.7	769.1	606.8	793.1	755.4	796.3	702.7	801.1
-9156815692716461409	FALSE	High	IsMasterProtein	A0A225XFX8	ADP/ATP translocase OS=Cryptococcus neoformans var. grubii c45 OX=1230068 GN=C356_06285 PE=3 SV=1	0	32.205	20	7	26	1	319	34.6	9.86	78.34	7	114.1	304.4	211.5	77.1	41.3	166.2	48.7	52.5	51.8	47.9	34.9	49.4	556.1	1484.1	1031.1	375.9	201.3	810.4	237.3	255.9	252.8	233.5	170.4	241	369.9	1484.1	749	214.5	184.6	592.5	202.6	163.2	216.1
-5772211994076488831	FALSE	High	IsMasterProtein	F5HIF6	Lysine--tRNA ligase OS=Cryptococcus neoformans var. neoformans serotype D (strain B-3501A) OX=283643 GN=CNBH3030 PE=3 SV=1	0	32.054	9	6	17	6	630	71.3	6.86	53.41	6	97.3	99.8	88.8	98.6	105.3	96.2	123.5	93.8	116.5	94.6	90.8	94.7	1665.9	1708.9	1519.7	1687.6	1802.4	1647.3	2114.1	1605.7	1993.8	1618.4	1554.9	1620.2	1108.1	1708.9	1103.9	963	1652.9	1204.3	1804.6	1023.9	1704.7
-6845526922109903709	FALSE	High	IsMasterProtein	F5HB36	Oxoglutarate dehydrogenase (succinyl-transferring) OS=Cryptococcus neoformans var. neoformans serotype D (strain B-3501A) OX=283643 GN=CNBB4000 PE=3 SV=1	0	32.024	8	7	12	7	1055	118.4	6.96	40.4	7	116.5	115.1	123.9	102.6	99.2	98.9	88.2	94.8	90.3	84.1	95.9	90.7	1504.3	1486.5	1599.9	1325.2	1281.7	1277.2	1139.2	1224.3	1166.6	1086.1	1238.9	1171.1	1000.6	1486.5	1162.1	756.2	1175.4	933.7	972.4	780.7	997.4
-1931319380660545947	FALSE	High	IsMasterProtein	Q55NH9	SF3b1 domain-containing protein OS=Cryptococcus neoformans var. neoformans serotype D (strain B-3501A) OX=283643 GN=CNBH1080 PE=3 SV=1	0	32.006	9	9	11	9	1154	129.7	5.86	35.44	9	89	91	83.8	102.8	114.2	84.9	96.4	94.8	98.1	105.9	116.9	122.2	1253.1	1281	1180.5	1447.4	1607.5	1195.5	1357.9	1334.7	1381	1490.5	1646.7	1721.1	833.5	1281	857.5	825.9	1474.2	874	1159.1	851.1	1180.7
-8335795689952312220	FALSE	High	IsMasterProtein	A0A226BQJ9	Ras-like protein OS=Cryptococcus neoformans var. grubii Bt85 OX=1230076 GN=C365_00290 PE=4 SV=1	0	31.905	24	4	7	4	216	24.2	5.95	39.5	4	104.7	107.7	94.2	105.7	92.9	109.9	92.4	100.6	86.8	112.3	82.1	110.5	768.4	790.2	691.4	775.8	681.8	806.2	677.6	738.2	637.1	823.9	602.7	811.1	511.1	790.2	502.2	442.7	625.3	589.4	578.4	470.7	544.7
-6877546201645115942	FALSE	High	IsMasterProtein	J9VSQ4	DNA-directed RNA polymerase subunit OS=Cryptococcus neoformans var. grubii serotype A (strain H99 / ATCC 208821 / CBS 10515 / FGSC 9487) OX=235443 GN=CNAG_02166 PE=3 SV=1	0	31.665	5	9	10	8	1786	196.1	6.13	32.03	9	103.2	105.4	115.9	100.7	100.2	106.7	88	91.2	92.8	88.1	95.7	112.1	929.7	950.1	1044.5	907.8	902.9	961	793.1	821.9	835.8	794	862.7	1009.8	618.4	950.1	758.7	518	828	702.6	677	524.1	714.6
425780320068775385	FALSE	High	IsMasterProtein	J9VZ46	Importin-alpha export receptor OS=Cryptococcus neoformans var. grubii serotype A (strain H99 / ATCC 208821 / CBS 10515 / FGSC 9487) OX=235443 GN=CNAG_07598 PE=3 SV=1	0	31.625	5	6	12	6	991	110.5	5.2	33.45	6	81.9	144.2	101.3	102.5	90.2	120.6	95.9	90.7	101.8	90	88.9	92.2	1364.5	2402.9	1688	1708.5	1502.5	2009.5	1598.6	1511.3	1695.8	1499.7	1481.7	1536.7	907.6	2402.9	1226.1	974.9	1377.9	1469.1	1364.6	963.7	1449.9
-6894965195206346364	FALSE	High	IsMasterProtein	A0A226BE29	Translation initiation factor 2 subunit 1 OS=Cryptococcus neoformans var. grubii Bt85 OX=1230076 GN=C365_05217 PE=3 SV=1	0	31.595	16	5	10	5	300	33.7	5.11	35.76	5	102.6	85.4	100.2	94.5	89.5	99.1	103	92.8	118.1	83.6	104.7	126.5	1185.3	986.4	1157.4	1091.1	1033.9	1144.3	1189.4	1071.3	1363.8	965.5	1209	1460.3	788.4	986.4	840.7	622.6	948.2	836.6	1015.3	683.1	1166
1011236808172814528	FALSE	High	IsMasterProtein	Q5KLL8	Guanosine-diphosphatase, putative OS=Cryptococcus neoformans var. neoformans serotype D (strain JEC21 / ATCC MYA-565) OX=214684 GN=CNB04810 PE=3 SV=2	0	31.52	10	4	9	4	674	72.4	4.59	36.66	4	79	88.1	92.4	96	149	107.4	126.8	60.5	97	77.8	69.1	156.9	660.9	737.6	773.7	803.2	1247.2	898.8	1061.1	506.1	812.1	651	578.4	1313.4	439.6	737.6	562	458.3	1143.8	657.1	905.8	322.7	694.3
-3962032620613540856	FALSE	High	IsMasterProtein	A0A225XFE2	Ribosomal protein L13 OS=Cryptococcus neoformans var. grubii c45 OX=1230068 GN=C356_06421 PE=3 SV=1	0	31.484	21	5	19	5	199	22.4	10.4	65.81	5	72.7	64.6	105.4	92.5	88.4	128	80.9	107.2	93	91.6	140.9	134.8	1924.2	1710.3	2790.3	2449.1	2339.6	3386.9	2141.3	2836.6	2461.5	2424.6	3730.7	3567.6	1279.9	1710.3	2026.8	1397.5	2145.6	2476.1	1827.8	1808.8	2104.5
-8777467875470858070	FALSE	High	IsMasterProtein	A0A225XNH9	Vacuolar protein sorting-associated protein OS=Cryptococcus neoformans var. grubii c45 OX=1230068 GN=C356_05862 PE=3 SV=1	0	31.422	3	10	12	1	3189	355.1	5.94	38.52	10	114	111.6	120.4	99.7	94.8	111.3	96.5	88	80.3	94.7	80.6	108.2	178	174.3	188.1	155.8	148.1	173.9	150.7	137.4	125.4	147.9	125.9	169.1	118.4	174.3	136.6	88.9	135.8	127.1	128.6	87.6	107.2
-3326746079002866717	FALSE	High	IsMasterProtein	Q5K8Q4	ATPase, putative OS=Cryptococcus neoformans var. neoformans serotype D (strain JEC21 / ATCC MYA-565) OX=214684 GN=CNL04860 PE=3 SV=2	0	31.408	7	7	12	7	1156	128.3	7.58	41.13	7	101.1	103.8	106.3	100.1	83.4	118.9	88.2	97.5	92.7	95.8	91.8	120.4	1738.9	1786	1828.1	1722.3	1434.5	2044.8	1516.6	1677.8	1595.2	1648.3	1579.5	2071.4	1156.7	1786	1327.9	982.8	1315.5	1494.9	1294.6	1069.9	1363.9
-8136711304728517456	FALSE	High	IsMasterProtein	A0A226BB65	Malate dehydrogenase OS=Cryptococcus neoformans var. grubii Bt85 OX=1230076 GN=C365_05976 PE=3 SV=1	0	31.118	17	6	22	5	338	35.6	8.81	62.88	6	101.6	106.7	110.5	98.2	100.3	103.2	101.4	91.5	109.9	83.5	90.7	102.6	2288.7	2404.7	2488.7	2212	2259.5	2326.1	2284.3	2060.5	2475.1	1882.3	2042.7	2312.4	1522.4	2404.7	1807.7	1262.2	2072.1	1700.6	1949.9	1313.9	2116.2
-8496503879661149360	FALSE	High	IsMasterProtein	J9VLP9	Aminopeptidase 2 OS=Cryptococcus neoformans var. grubii serotype A (strain H99 / ATCC 208821 / CBS 10515 / FGSC 9487) OX=235443 GN=CNAG_04009 PE=3 SV=1	0	31.066	3	2	27	2	1014	112.9	6.42	112.94	2	98.8	92.2	92.5	110.7	94.3	102.6	94.9	109.9	92	112.6	110.9	88.6	1511.8	1411.8	1415.7	1693.6	1442.9	1570.8	1452	1681.9	1408.8	1724	1697.2	1356.4	1005.6	1411.8	1028.3	966.4	1323.2	1148.4	1239.4	1072.5	1204.5
-7690451184648595484	FALSE	High	IsMasterProtein	A0A226BRZ4	Glutaminyl-tRNA synthetase OS=Cryptococcus neoformans var. grubii Bt85 OX=1230076 GN=C365_00081 PE=3 SV=1	0	31.041	8	7	11	7	858	95.8	6.71	36.98	7	134.2	141.4	95.5	95.8	102.5	93.2	119.7	73.8	120.6	75.3	73.2	74.8	2065	2175.5	1468.2	1473	1576.5	1434.3	1840.7	1135.1	1855.8	1157.6	1125.8	1150.8	1373.6	2175.5	1066.5	840.5	1445.8	1048.6	1571.2	723.8	1586.7
7633397651849084463	FALSE	High	IsMasterProtein	Q5KJV1	YHM1, putative OS=Cryptococcus neoformans var. neoformans serotype D (strain JEC21 / ATCC MYA-565) OX=214684 GN=CNC05270 PE=3 SV=1	0	30.947	16	4	10	4	302	32	10.02	30.71	4	93.8	111.2	97.9	98.3	97.8	97.9	94.7	107.9	86.4	109.9	100.5	103.7	1473.8	1747.9	1538.9	1544.3	1536.5	1538.4	1488.9	1696.5	1357.7	1728	1579.6	1630.2	980.3	1747.9	1117.8	881.2	1409.1	1124.7	1270.9	1081.8	1160.8
-3653916347006298475	FALSE	High	IsMasterProtein	Q5KH58	Cation-transporting ATPase, putative OS=Cryptococcus neoformans var. neoformans serotype D (strain JEC21 / ATCC MYA-565) OX=214684 GN=CNE01170 PE=3 SV=1	0	30.917	7	7	14	7	780	87.8	4.97	45.9	7	72.9	70.1	74.4	110.8	124.7	74.2	111.8	103.1	114.6	100.5	115.4	127.6	1129.3	1085.6	1152.6	1716.4	1931.8	1150.4	1733	1598	1776.8	1557.8	1788.5	1976.8	751.2	1085.6	837.2	979.4	1771.6	841	1479.3	1019	1519.1
544526701506938441	FALSE	High	IsMasterProtein	J9VRG3	Cytoplasmic protein OS=Cryptococcus neoformans var. grubii serotype A (strain H99 / ATCC 208821 / CBS 10515 / FGSC 9487) OX=235443 GN=CNAG_06689 PE=4 SV=1	0	30.721	26	8	12	8	367	40.8	8.35	35.14	8	91.3	79.3	97.1	120	111.2	87.9	112	83.7	109.5	84.6	84.8	138.6	932.2	809.4	991.2	1224.5	1134.4	896.9	1142.8	854.5	1117.4	863.2	865.2	1414.8	620.1	809.4	720	698.7	1040.3	655.7	975.5	544.9	955.4
-1862116736925668575	FALSE	High	IsMasterProtein	A0A225XA60	Phosphotransferase OS=Cryptococcus neoformans var. grubii c45 OX=1230068 GN=C356_06860 PE=3 SV=1	0	30.714	8	6	12	6	557	60.9	5.44	39.39	6	99.7	103	97.4	99.2	97	85.2	102.5	101.8	99.5	107.1	96.3	111.2	1613.1	1666.9	1576.5	1604.6	1569.1	1378.5	1657.8	1647	1610	1733.2	1558.5	1798.6	1073	1666.9	1145.1	915.6	1439	1007.8	1415.1	1050.2	1376.5
-5399275410392135616	FALSE	High	IsMasterProtein	F5HHM4	UBC core domain-containing protein OS=Cryptococcus neoformans var. neoformans serotype D (strain B-3501A) OX=283643 GN=CNBE3870 PE=3 SV=1	0	30.677	28	4	34	4	134	15	6.32	105.24	4	106	98.6	88.4	90.1	96.4	97.8	98.5	113.9	102.1	112.8	115.7	79.7	2371.7	2206.8	1979.3	2017.3	2158.5	2188.8	2204.9	2549.5	2284.3	2524.7	2589.9	1784.1	1577.6	2206.8	1437.7	1151.1	1979.5	1600.2	1882.1	1625.7	1953
-5105399437926397523	FALSE	High	IsMasterProtein	A0A225ZZ62	Threonyl-tRNA synthetase OS=Cryptococcus neoformans var. grubii c45 OX=1230068 GN=C356_00934 PE=3 SV=1	0	30.567	8	5	13	5	772	87.9	7.23	35.52	5	98.5	97.4	86.1	108.1	113.9	92.7	112	91.5	111.1	92.9	98.2	97.6	979	967.1	855.5	1073.4	1131.9	920.6	1112.9	909.3	1103.9	922.7	975.1	969.6	651.2	967.1	621.4	612.5	1038	673	950	579.8	943.8
481415712414043809	FALSE	High	IsMasterProtein	A0A226BB33	Ribitol kinase OS=Cryptococcus neoformans var. grubii Bt85 OX=1230076 GN=C365_05582 PE=3 SV=1	0	30.541	9	4	10	4	621	67.9	5.72	36.85	4	107.3	97.9	77.9	105.3	143	99.2	85.2	93	84.9	92.7	101.5	112	2248	2051.5	1632.8	2205	2995.1	2078	1785.5	1948.5	1779.4	1941.6	2125.9	2345.4	1495.3	2051.5	1186	1258.2	2746.7	1519.2	1524.1	1242.5	1521.4
-4560327993417545806	FALSE	High	IsMasterProtein	Q55NZ3	Formyltetrahydrofolate synthetase OS=Cryptococcus neoformans var. neoformans serotype D (strain B-3501A) OX=283643 GN=CNBG4190 PE=3 SV=1	0	30.53	4	4	11	4	1021	109	7.96	35.06	4	125.6	123.2	111.5	92.2	89.1	117.6	92.3	94.4	91.8	87.3	89.5	85.4	1569.7	1540.1	1394.2	1152.3	1114.1	1470.3	1153.6	1179.8	1148	1091.2	1118.2	1067.9	1044.1	1540.1	1012.7	657.5	1021.7	1074.9	984.7	752.3	981.5
-7359620540736112289	FALSE	High	IsMasterProtein	F5HG58	Ribosomal protein L15 OS=Cryptococcus neoformans var. neoformans serotype D (strain B-3501A) OX=283643 GN=CNBC0250 PE=3 SV=1	0	30.511	25	5	15	5	201	23.6	11.05	51.5	5	75	82.1	100.8	95.5	89.4	130.1	86	111	85	110.4	103.1	131.6	1485.8	1627.6	1998.8	1892.3	1771.5	2578.6	1703.8	2200.8	1684.8	2187.7	2044.1	2608.7	988.3	1627.6	1451.9	1079.8	1624.6	1885.2	1454.4	1403.4	1440.5
-6428348700522573428	FALSE	High	IsMasterProtein	Q5K8N2	Aldehyde dehydrogenase (ALDDH), putative OS=Cryptococcus neoformans var. neoformans serotype D (strain JEC21 / ATCC MYA-565) OX=214684 GN=CNL05070 PE=3 SV=1	0	30.187	11	6	14	5	524	56.5	6.61	39.16	6	153.5	126.5	130.1	83.7	70.5	136.1	84	90	85.8	86.9	85.6	67.1	1561.1	1286.3	1322.5	851	717.3	1384.1	854.5	915.2	872.5	883.6	870.8	682.1	1038.4	1286.3	960.6	485.6	657.8	1011.9	729.4	583.6	746
-4478171283899619298	FALSE	High	IsMasterProtein	Q5KHR6	Cysteine desulfurase OS=Cryptococcus neoformans var. neoformans serotype D (strain JEC21 / ATCC MYA-565) OX=214684 GN=CND05560 PE=3 SV=1	0	30.182	15	6	8	6	502	54.6	7.64	29.79	6	85.9	78.1	77.1	103.3	98.8	76.3	100.6	138.1	102.7	134.3	121.3	83.6	761.5	692.1	683.9	915.7	875.9	676.5	891.6	1224.6	910.4	1190.3	1075.2	740.8	506.5	692.1	496.8	522.5	803.3	494.6	761.1	780.9	778.4
-5162840316442793022	FALSE	High	IsMasterProtein	Q5KMP3	Dihydrolipoyllysine-residue succinyltransferase OS=Cryptococcus neoformans var. neoformans serotype D (strain JEC21 / ATCC MYA-565) OX=214684 GN=CNB00990 PE=3 SV=1	0	30.158	9	4	14	4	455	49.2	8.76	45.16	4	143.2	143.3	137.6	85.7	81.1	119.5	81.3	82.9	80.2	78.3	87.5	79.4	2643.8	2644.9	2540.7	1582.8	1497.4	2205.1	1500.1	1530.4	1479.6	1445.3	1615.7	1465.2	1758.6	2644.9	1845.5	903.2	1373.2	1612.1	1280.5	975.9	1265
-7153869133867313374	FALSE	High	IsMasterProtein	Q5K758	Malic enzyme OS=Cryptococcus neoformans var. neoformans serotype D (strain JEC21 / ATCC MYA-565) OX=214684 GN=CNN01010 PE=3 SV=1	0	30.063	9	4	14	4	600	65.6	8.1	50.46	4	138.6	202.6	130.6	77.7	78.4	124.6	65.1	80	61.6	90.1	99	51.9	1477.4	2159.5	1392.5	827.7	835.5	1327.8	693.4	853	656.3	959.9	1054.8	553.5	982.7	2159.5	1011.5	472.3	766.2	970.7	591.9	543.9	561.1
-5603666042205399266	FALSE	High	IsMasterProtein	F5HEI5	Coatomer subunit beta OS=Cryptococcus neoformans var. neoformans serotype D (strain B-3501A) OX=283643 GN=CNBG1990 PE=4 SV=1	0	30.023	6	5	14	5	952	105.4	5.6	34.26	5	89.3	96.1	93.8	111.1	114.5	100.5	109	93.3	91.9	93.4	100.7	106.5	1151	1238.3	1208.7	1431.6	1475.8	1296.2	1405	1203.3	1185.3	1203.5	1297.7	1373.2	765.6	1238.3	878	816.9	1353.4	947.6	1199.3	767.3	1013.4
-8231240536526391304	FALSE	High	IsMasterProtein	Q55VJ0	Vacuolar protein sorting-associated protein OS=Cryptococcus neoformans var. neoformans serotype D (strain B-3501A) OX=283643 GN=CNBC4960 PE=3 SV=1	0	30.019	3	10	11	1	3181	354.3	6.07	31.4	10	85.6	79.4	104.9	94.7	97.7	126.5	76.9	113.2	88.2	119.8	106	107.1	23.6	21.9	28.9	26.1	26.9	34.9	21.2	31.2	24.3	33	29.2	29.5	15.7	21.9	21	14.9	24.7	25.5	18.1	19.9	20.8
-2380255029880780614	FALSE	High	IsMasterProtein	F5HIH3	S-methyl-5'-thioadenosine phosphorylase OS=Cryptococcus neoformans var. neoformans serotype D (strain B-3501A) OX=283643 GN=CNBA1480 PE=3 SV=1	0	29.989	24	5	10	5	303	33.1	6.6	30.15	5	100.5	95	81.5	122.6	91.8	94.3	111.4	101.6	120.2	107.3	92.8	80.8	1178.3	1114.2	955.8	1437.2	1076.7	1105.9	1306.6	1190.8	1409.3	1258.2	1088.3	947.6	783.8	1114.2	694.3	820.1	987.4	808.5	1115.3	759.3	1204.9
8811261913521886040	FALSE	High	IsMasterProtein	F5HDM0	Uncharacterized protein OS=Cryptococcus neoformans var. neoformans serotype D (strain B-3501A) OX=283643 GN=CNBF2550 PE=3 SV=1	0	29.88	31	4	31	4	111	11.1	4.26	110.26	4	99.6	93.5	96	87.8	124.9	95.5	113.2	89.6	111.7	92	118.4	77.9	3425	3216.9	3302.4	3021.6	4296.9	3284.6	3893.9	3081.2	3843.9	3163.3	4072.9	2678.2	2278.2	3216.9	2398.8	1724.2	3940.6	2401.3	3323.9	1964.8	3286.5
-3379996381253811445	FALSE	High	IsMasterProtein	A0A226B9G7	Acyl-CoA oxidase OS=Cryptococcus neoformans var. grubii Bt85 OX=1230076 GN=C365_06623 PE=3 SV=1	0	29.847	14	4	17	4	429	47.2	6.01	63.22	4	144.8	145.5	123.4	94.7	71	121.7	71.9	100.3	63.5	92.1	90.8	80.3	1686.8	1695.4	1438.1	1103.7	827.9	1418.3	837.4	1168.5	739.4	1072.7	1058.4	936	1122	1695.4	1044.6	629.8	759.2	1036.9	714.8	745.1	632.2
-5924664764050131351	FALSE	High	IsMasterProtein	T2BME6	Uncharacterized protein OS=Cryptococcus neoformans var. grubii serotype A (strain H99 / ATCC 208821 / CBS 10515 / FGSC 9487) OX=235443 GN=CNAG_00995 PE=4 SV=1	0	29.834	7	5	24	5	648	68.7	6.92	68.89	5	107.1	88.6	97	109	83.9	93.6	83.4	118.9	94.9	115.5	116.8	91.3	2874	2377.6	2603.5	2926.5	2252.7	2512.3	2240.3	3193.1	2547.7	3100.5	3135.7	2451.2	1911.7	2377.6	1891.1	1669.9	2065.9	1836.7	1912.3	2036.1	2178.2
-7884089351404422679	FALSE	High	IsMasterProtein	A0A225Y6L1	Adenylosuccinate lyase OS=Cryptococcus neoformans var. grubii c45 OX=1230068 GN=C356_04396 PE=3 SV=1	0	29.748	10	5	11	5	479	53.6	6.71	34.58	5	114.9	95.4	105	100	93.3	103.8	104.5	98.4	108.4	100.2	79.9	96.1	1228.7	1020.9	1123	1069.5	998.1	1110.5	1118.2	1052.4	1159.8	1072.3	854.4	1028.1	817.3	1020.9	815.7	610.3	915.3	811.9	954.5	671.1	991.6
3406743220593581702	FALSE	High	IsMasterProtein	J9VQK6	AP-1 complex subunit mu-1 OS=Cryptococcus neoformans var. grubii serotype A (strain H99 / ATCC 208821 / CBS 10515 / FGSC 9487) OX=235443 GN=CNAG_03317 PE=3 SV=2	0	29.594	13	5	11	5	435	49.8	7.15	37.07	5	88.2	96.4	94.4	108.3	98.4	109.1	95.2	105.7	87.9	103.5	100.9	112.1	1062.4	1160.2	1136.6	1304.2	1185	1313.7	1145.7	1272.1	1057.8	1246.3	1214.6	1349.6	706.7	1160.2	825.6	744.2	1086.7	960.4	978	811.2	904.4
-4556938985581942725	FALSE	High	IsMasterProtein	A0A226A3E3	Fructose-bisphosphatase OS=Cryptococcus neoformans var. grubii c45 OX=1230068 GN=C356_00061 PE=3 SV=1	0	29.503	12	5	10	5	350	37.8	5.44	31.69	5	113	108.4	109.9	106.9	81.1	96.1	88.3	114.1	86.7	112.7	105.4	77.4	1234.1	1183.6	1199.8	1167	885.2	1050.1	964.6	1246.4	947	1231.2	1151.3	845.5	820.9	1183.6	871.5	665.9	811.8	767.7	823.4	794.8	809.7
9216616142284900728	FALSE	High	IsMasterProtein	A0A225YWR2	Elongation factor 3 OS=Cryptococcus neoformans var. grubii c45 OX=1230068 GN=C356_02909 PE=3 SV=1	0	29.489	6	6	14	1	1055	116.3	6.38	36.49	6	95	121.6	112.2	100.5	97.6	97.6	103.5	89.8	98.3	94.2	98.6	91	183.9	235.4	217.2	194.5	189	189	200.4	173.9	190.4	182.4	190.9	176.2	122.3	235.4	157.8	111	173.3	138.2	171.1	110.9	162.8
-6417538968446463135	FALSE	High	IsMasterProtein	A0A225ZKN4	Metal resistance protein ycf1 OS=Cryptococcus neoformans var. grubii c45 OX=1230068 GN=C356_01610 PE=4 SV=1	0	29.471	5	6	10	5	1584	174.6	7.77	32.72	6	99.9	97.3	108	102	98.5	113.7	81.7	102.2	76.8	101.3	96	122.6	653.1	635.8	705.8	666.8	644	742.7	533.7	667.8	501.9	661.7	627.3	801.4	434.4	635.8	512.7	380.5	590.6	543	455.6	425.8	429.1
-2158350140150830014	FALSE	High	IsMasterProtein	Q5K6Z0	60s ribosomal protein l17, putative OS=Cryptococcus neoformans var. neoformans serotype D (strain JEC21 / ATCC MYA-565) OX=214684 GN=CNN01720 PE=3 SV=1	0	29.38	25	4	18	4	182	20.4	10.07	60.79	4	69.3	75.9	109.2	85.6	86.3	129.7	77.8	102.9	92.3	106.7	151.9	112.5	1634.3	1790.4	2574.8	2018.5	2036.5	3058.8	1834.9	2426.5	2176.2	2515.9	3583.5	2653.3	1087.1	1790.4	1870.3	1151.8	1867.6	2236.2	1566.3	1547.3	1860.6
-4981584368738850476	FALSE	High	IsMasterProtein	A0A226BGF8	Phosphoribosylaminoimidazole carboxylase OS=Cryptococcus neoformans var. grubii Bt85 OX=1230076 GN=C365_03710 PE=3 SV=1	0	29.229	9	3	8	3	582	62.4	6.65	35.9	3	105.8	93.7	99.6	95	91.1	101.2	106.9	110	103	106.1	99	88.6	541.4	479.5	509.8	486	466.2	517.7	546.9	563.1	527	542.9	506.8	453.6	360.1	479.5	370.3	277.3	427.5	378.5	466.8	359.1	450.6
-4934199091944457778	FALSE	High	IsMasterProtein	A0A226BR49	S-adenosylmethionine synthase OS=Cryptococcus neoformans var. grubii Bt85 OX=1230076 GN=C365_00421 PE=3 SV=1	0	29.032	17	6	17	6	397	43.1	5.88	49.24	6	81.1	99.6	77.1	91.2	119.8	105.1	141.5	84.9	124.5	94	77.6	103.7	1577.5	1937.9	1499.2	1773.3	2329.3	2045.2	2751.5	1651.5	2420.9	1828.9	1509.1	2016.4	1049.3	1937.9	1089	1011.9	2136.1	1495.2	2348.7	1053.1	2069.8
6615367175250804322	FALSE	High	IsMasterProtein	F5HDV8	DNA replication licensing factor MCM2 OS=Cryptococcus neoformans var. neoformans serotype D (strain B-3501A) OX=283643 GN=CNBG2380 PE=3 SV=1	0	28.903	10	7	8	7	932	104.6	6.02	30.62	7	110.2	139.7	108.6	121.5	90.3	103.8	85.5	93.1	80.7	90.8	99.1	76.7	1066.9	1352.4	1051.5	1176.8	874.6	1005.5	828.1	901.7	781.7	879.3	959.5	742.5	709.7	1352.4	763.8	671.5	802.1	735.1	706.9	575	668.3
-7584408120708547047	FALSE	High	IsMasterProtein	Q55VH9	PlsC domain-containing protein OS=Cryptococcus neoformans var. neoformans serotype D (strain B-3501A) OX=283643 GN=CNBC5070 PE=4 SV=1	0	28.842	9	7	11	7	755	83.1	8.97	34.95	7	83	86.6	78.6	121.3	79.6	91.3	83.8	135.6	84.5	123.7	112.8	119.1	1048.5	1095.1	993.7	1533.1	1005.7	1154.2	1059.7	1713.9	1067.9	1563	1426.2	1505.6	697.4	1095.1	721.8	874.8	922.3	843.8	904.6	1092.9	913
-4802389360828519279	FALSE	High	IsMasterProtein	A0A226BMT2	Uncharacterized protein OS=Cryptococcus neoformans var. grubii Bt85 OX=1230076 GN=C365_01122 PE=4 SV=1	0	28.637	7	1	17	1	253	27	6.06	65.68	1	135.3	162.4	175.1	86.7	68.2	157.6	55	86.2	57.7	75.2	95.9	44.5	2678.9	3215.2	3466.4	1716.6	1350.1	3118.9	1089.4	1705.6	1141.7	1489.2	1898.7	880.7	1781.9	3215.2	2517.9	979.5	1238.1	2280.2	929.9	1087.6	976.1
-734863800961377023	FALSE	High	IsMasterProtein	Q5KQ62	Translation elongation factor 2, putative OS=Cryptococcus neoformans var. neoformans serotype D (strain JEC21 / ATCC MYA-565) OX=214684 GN=CNA00330 PE=4 SV=1	0	28.485	5	4	8	4	1115	123.6	5.53	25.49	4	93.4	98.1	97.7	97.4	93	87.4	98.6	107.5	97.8	104.5	121.4	103.2	949.7	997.4	993.3	991	946.3	889.2	1002.7	1093.8	995.2	1062.8	1234.7	1049.9	631.7	997.4	721.5	565.5	867.8	650.1	855.9	697.5	850.9
-2441547312735164707	FALSE	High	IsMasterProtein	F5H9T7	Glutamate decarboxylase OS=Cryptococcus neoformans var. neoformans serotype D (strain B-3501A) OX=283643 GN=CNBI3070 PE=3 SV=1	0	28.263	5	2	20	2	557	62.7	6.49	87.25	2	197.8	144.8	150.5	77.6	74.7	138.2	71.5	74.2	66.4	75.5	62.4	66.4	3466.3	2537.2	2637.2	1359.4	1309.6	2421.2	1253.5	1300.7	1162.7	1322.2	1093.7	1163.2	2305.7	2537.2	1915.6	775.7	1201	1770.1	1070	829.4	994.1
-7140832128202667792	FALSE	High	IsMasterProtein	A0A226BQ12	Prohibitin OS=Cryptococcus neoformans var. grubii Bt85 OX=1230076 GN=C365_00085 PE=3 SV=1	0	28.148	22	6	18	6	274	30.3	8.29	59.7	6	94.5	90.6	102.6	95.5	104.2	78.8	112.2	98.1	111.6	108.3	99.9	103.6	1487.3	1425.1	1614.5	1502.8	1639.9	1239.4	1765.9	1542.7	1756.2	1704.5	1571.8	1629.8	989.3	1425.1	1172.7	857.5	1503.9	906.1	1507.4	983.7	1501.5
-771864182497407413	FALSE	High	IsMasterProtein	A0A226BQZ7	Glutamate carboxypeptidase OS=Cryptococcus neoformans var. grubii Bt85 OX=1230076 GN=C365_00169 PE=3 SV=1	0	28.088	5	3	12	3	520	57.4	5.4	43.11	3	102	99.7	100.2	95.4	121.7	84.6	108.7	101.9	100.7	95.5	111.1	78.5	1247.2	1219.6	1225.3	1167.2	1489	1035	1329.1	1246.7	1232	1167.9	1359.4	960.4	829.6	1219.6	890	666	1365.5	756.7	1134.5	795	1053.3
-8285922076159395149	FALSE	High	IsMasterProtein	A0A225Z3I0	Seryl-tRNA synthetase OS=Cryptococcus neoformans var. grubii c45 OX=1230068 GN=C356_02574 PE=4 SV=1	0	27.893	11	5	14	5	461	52	6.49	45.66	5	114.2	98.8	93.2	88	118.3	86.4	137.6	80.8	131.4	79.9	87.9	83.3	1865.8	1615	1522.2	1438.4	1933.3	1412	2248.1	1320.8	2147.4	1305	1436.3	1361.2	1241.1	1615	1105.7	820.8	1773	1032.3	1919	842.2	1836
-3481037829521888463	FALSE	High	IsMasterProtein	A0A225YM60	Cytoplasmic protein OS=Cryptococcus neoformans var. grubii c45 OX=1230068 GN=C356_03475 PE=4 SV=1	0	27.806	13	8	11	8	747	84.3	5.02	34.07	8	94.4	92.9	78.9	105.2	101.7	73.9	128.5	107.3	138.3	100.8	90.3	87.8	1155	1136.9	965.5	1287.2	1244.1	904.3	1572.4	1312.4	1692.5	1233.6	1105.4	1073.8	768.3	1136.9	701.3	734.5	1140.9	661.1	1342.2	836.9	1447.1
-3959551807152567463	FALSE	High	IsMasterProtein	A0A226BQH1	Phospholipid-transporting ATPase OS=Cryptococcus neoformans var. grubii Bt85 OX=1230076 GN=C365_00384 PE=3 SV=1	0	27.802	4	4	8	1	1329	149	6.23	28.1	4	91.3	117	114.5	108.1	90.5	125.5	76.3	99.8	83.6	94.9	81.7	116.7	168.1	215.5	210.9	199.1	166.7	231	140.6	183.8	154	174.8	150.4	214.9	111.8	215.5	153.2	113.6	152.9	168.9	120	117.2	131.7
4218748449110251384	FALSE	High	IsMasterProtein	J9VXZ9	Extracellular metalloproteinase OS=Cryptococcus neoformans var. grubii serotype A (strain H99 / ATCC 208821 / CBS 10515 / FGSC 9487) OX=235443 GN=CNAG_04735 PE=3 SV=2	0	27.313	5	2	11	1	831	91.7	5.64	56.88	2	103.9	92.7	98.2	120.7	119.4	94.1	96.5	106	95.8	96.6	92.1	84.1	201.3	179.6	190.3	234	231.4	182.3	187	205.4	185.7	187.2	178.5	162.9	133.9	179.6	138.2	133.5	212.2	133.3	159.6	131	158.8
3631802427613451877	FALSE	High	IsMasterProtein	A0A226BDX7	Methyl-accepting transducer domain-containing protein OS=Cryptococcus neoformans var. grubii Bt85 OX=1230076 GN=C365_05161 PE=4 SV=1	0	27.162	5	6	10	6	1119	122.5	4.89	28.48	6	97.6	101.8	105.6	107.4	97.5	94.1	101.2	102.7	102.9	88.6	103	97.6	1146.6	1196.1	1241	1261.1	1145.4	1105.1	1189.3	1206	1208.3	1040.9	1210.2	1146.8	762.7	1196.1	901.4	719.6	1050.4	807.9	1015.2	769	1033.1
-4262387625660010720	FALSE	High	IsMasterProtein	J9VG93	UDP-glucose:glycoprotein glucosyltransferase OS=Cryptococcus neoformans var. grubii serotype A (strain H99 / ATCC 208821 / CBS 10515 / FGSC 9487) OX=235443 GN=CNAG_03648 PE=3 SV=2	0	26.98	3	5	8	5	1582	176.2	5.19	26.5	5	96.8	98.3	101	110.9	93	98	91.1	100.9	82.6	104.7	105.3	117.4	784.6	797.1	819	899.4	753.9	795	738.9	818.5	669.4	849	853.6	951.5	521.9	797.1	594.9	513.2	691.4	581.2	630.7	521.9	572.3
4611362896963562286	FALSE	High	IsMasterProtein	Q5KHY6	Septin ring protein, putative OS=Cryptococcus neoformans var. neoformans serotype D (strain JEC21 / ATCC MYA-565) OX=214684 GN=CND04860 PE=3 SV=1	0	26.871	16	4	11	1	322	36.6	7.33	37.64	4	105.9	112.9	138.5	94.6	80.8	139.9	87.1	86.4	79.5	88.8	90.2	95.4	225.7	240.5	295.2	201.5	172.2	298.2	185.6	184.1	169.5	189.2	192.2	203.2	150.1	240.5	214.4	115	157.9	218	158.4	117.4	144.9
-6787997895666007557	FALSE	High	IsMasterProtein	A0A226A1J7	Large subunit ribosomal protein L9e OS=Cryptococcus neoformans var. grubii c45 OX=1230068 GN=C356_00037 PE=3 SV=1	0	26.794	34	5	10	5	191	21.2	9.25	32.4	5	76.3	75.3	79.4	112.2	121.7	85.5	107.6	104.7	124.5	94.1	111.5	107.2	880.4	869.4	916.6	1295.3	1404.7	986.6	1242.1	1208.9	1436.5	1086.7	1287	1237.2	585.6	869.4	665.8	739.1	1288.2	721.3	1060.3	770.9	1228.2
-8282705890076115158	FALSE	High	IsMasterProtein	Q5KIY3	NADPH--cytochrome P450 reductase OS=Cryptococcus neoformans var. neoformans serotype D (strain JEC21 / ATCC MYA-565) OX=214684 GN=CND01320 PE=3 SV=1	0	26.773	10	6	11	6	741	82.1	6.16	34.75	6	88.7	103.1	111.6	103.5	100.7	99.8	101	95.1	98.6	96.7	100.1	101.2	1148.1	1333.8	1443.5	1339.4	1302.5	1290.8	1306.5	1230.1	1275.8	1251.1	1295.3	1310.1	763.7	1333.8	1048.5	764.3	1194.5	943.7	1115.2	784.4	1090.8
-8906604188384342738	FALSE	High	IsMasterProtein	Q5KJL6	Ribosomal protein S19, putative OS=Cryptococcus neoformans var. neoformans serotype D (strain JEC21 / ATCC MYA-565) OX=214684 GN=CNC06100 PE=3 SV=1	0	26.717	27	5	20	5	161	18.1	5.16	64.2	5	110.8	117	116.4	93.9	99	126	89.8	84.3	101.9	83.2	95.8	82	1887.8	1993.6	1982.4	1598.8	1686.6	2146.4	1529.5	1435.2	1736.2	1416.5	1631.2	1397.7	1255.7	1993.6	1440	912.3	1546.7	1569.2	1305.6	915.2	1484.4
-9044854505601934526	FALSE	High	IsMasterProtein	F5HFH4	Uncharacterized protein OS=Cryptococcus neoformans var. neoformans serotype D (strain B-3501A) OX=283643 GN=CNBD1090 PE=4 SV=1	0	26.613	10	5	12	5	434	46.1	6.54	35.74	5	92.3	92.3	83.5	106.4	114.5	88.1	103	103.3	101.4	105.5	101.9	108	1969.4	1968.2	1781	2269.1	2443.3	1878.6	2196.4	2204.5	2162.3	2249.8	2173.5	2303.1	1310	1968.2	1293.7	1294.8	2240.7	1373.4	1874.9	1405.7	1848.7
-2025252730327189504	FALSE	High	IsMasterProtein	Q55PN9	Uncharacterized protein OS=Cryptococcus neoformans var. neoformans serotype D (strain B-3501A) OX=283643 GN=CNBG1740 PE=3 SV=1	0	26.598	15	3	11	3	426	45.8	7.46	38.83	3	138	135.6	143.8	82.1	82	111.8	86.6	85.8	81.4	81.2	84.4	87.3	638.8	628	665.8	380.1	379.5	517.5	401	397.4	377.1	375.9	390.5	404.2	424.9	628	483.6	216.9	348	378.3	342.3	253.4	322.4
-8597890781585406265	FALSE	High	IsMasterProtein	A0A225YFB5	Protein phosphatase PP2A regulatory subunit B OS=Cryptococcus neoformans var. grubii c45 OX=1230068 GN=C356_03879 PE=3 SV=1	0	26.532	14	5	10	5	437	49.9	5.71	35.07	5	107.7	108.5	106.8	103	101	107.7	100.1	89.5	102.7	89.9	91.9	91.3	1432.6	1443.2	1421.3	1370.8	1343.2	1433.1	1332	1190.8	1366.8	1196	1222.4	1214.2	952.9	1443.2	1032.4	782.2	1231.8	1047.7	1137	759.3	1168.6
-7359400130885798263	FALSE	High	IsMasterProtein	A0A225ZS57	Iron-sulfur cluster assembly protein OS=Cryptococcus neoformans var. grubii c45 OX=1230068 GN=C356_01440 PE=3 SV=1	0	26.504	18	3	10	3	194	20.3	9.64	32.79	3	73.3	76	85.1	103.8	102.7	70.3	107.9	139.5	97.6	131.9	121.1	90.7	788.4	817.3	915.5	1116.3	1104.4	755.9	1160.4	1500.3	1050	1418.8	1302.5	975	524.4	817.3	665	637	1012.8	552.6	990.5	956.7	897.7
-2339047651113736380	FALSE	High	IsMasterProtein	J9VKI8	H/ACA ribonucleoprotein complex subunit CBF5 OS=Cryptococcus neoformans var. grubii serotype A (strain H99 / ATCC 208821 / CBS 10515 / FGSC 9487) OX=235443 GN=CNAG_01168 PE=3 SV=1	0	26.416	12	5	9	5	503	56.5	8.91	32.6	5	88.2	77	87.1	105	87.7	93.9	93.2	114.4	85.5	117.2	109.1	141.7	919	802.1	907.8	1093.9	914.1	977.7	970.5	1192	890.8	1221.2	1136.2	1475.6	611.3	802.1	659.4	624.2	838.3	714.8	828.4	760.1	761.6
-2917138570796172966	FALSE	High	IsMasterProtein	F5HHY4	60S acidic ribosomal protein P0 OS=Cryptococcus neoformans var. neoformans serotype D (strain B-3501A) OX=283643 GN=CNBG4470 PE=3 SV=1	0	26.402	13	4	20	4	312	33.3	5.27	58.98	4	105.1	167.6	118.7	70.6	84.4	140.4	83	80.5	79.9	87.9	92.1	89.9	2561.7	4082.6	2891.1	1719.7	2055.2	3421.5	2021.8	1961.4	1947.4	2140.6	2243.1	2189.5	1704	4082.6	2100	981.3	1884.8	2501.4	1725.8	1250.7	1665
-9169754866946848167	FALSE	High	IsMasterProtein	J9VQE9	Signal recognition particle 54 kDa protein OS=Cryptococcus neoformans var. grubii serotype A (strain H99 / ATCC 208821 / CBS 10515 / FGSC 9487) OX=235443 GN=CNAG_02174 PE=3 SV=1	0	26.382	15	6	9	6	587	62.2	9.16	30.67	6	92.9	99.8	116.3	91.2	86.6	114.5	95.6	98	92.1	92.1	93.2	127.6	720.3	773.3	901.6	706.8	671.4	887.2	740.7	759.5	713.9	714	722	989.2	479.1	773.3	654.9	403.3	615.7	648.6	632.3	484.3	610.4
-3168954719340225390	FALSE	High	IsMasterProtein	A0A225YGR1	NADH dehydrogenase (Ubiquinone) Fe-S protein 3 OS=Cryptococcus neoformans var. grubii c45 OX=1230068 GN=C356_03861 PE=3 SV=1	0	26.376	20	5	13	5	282	32.4	9.35	41.79	5	110.6	113.2	103.1	102.6	96.3	115.8	94.8	96.8	81.4	99.2	87.7	98.4	1035.8	1060.2	965.1	961.1	901.2	1084	887.8	906	762.5	928.5	821.6	921.4	689	1060.2	701	548.4	826.5	792.5	757.8	577.7	651.9
-6936219984915298118	FALSE	High	IsMasterProtein	A0A225XP04	ATP-dependent RNA helicase VAD1 OS=Cryptococcus neoformans var. grubii c45 OX=1230068 GN=C356_05674 PE=3 SV=1	0	26.348	10	5	7	5	617	67.7	8.56	26.51	5	74.2	88.5	79.3	90.6	93.9	81.4	103.2	116.2	108.6	105.1	130	128.9	592.2	706.6	633.6	723.3	749.3	650	824.3	927.8	867.5	839.4	1038.4	1029.1	393.9	706.6	460.2	412.7	687.2	475.2	703.6	591.6	741.7
-5613126485681176947	FALSE	High	IsMasterProtein	Q5KQ97	Calcium-binding protein, putative OS=Cryptococcus neoformans var. neoformans serotype D (strain JEC21 / ATCC MYA-565) OX=214684 GN=CNA00040 PE=4 SV=2	0	26.22	10	4	9	2	367	41.7	6.6	28.23	4	80.1	67.3	76.3	143.7	130.2	74.9	124.1	97.1	136.6	83.4	91.6	94.7	251.5	211.4	239.7	451.3	408.8	235.3	389.6	304.9	428.9	261.8	287.6	297.5	167.3	211.4	174.1	257.5	374.9	172	332.6	194.4	366.7
254770772043609471	FALSE	High	IsMasterProtein	F5HG85	WD_REPEATS_REGION domain-containing protein OS=Cryptococcus neoformans var. neoformans serotype D (strain B-3501A) OX=283643 GN=CNBC0840 PE=4 SV=1	0	26.206	11	6	10	6	607	64.3	6.42	30.91	6	107.6	99.1	92	93	97.9	92	108	101.8	105.3	100.7	105.5	97.1	1639.1	1508.9	1401.5	1416.2	1490.7	1401.5	1644.2	1549.7	1604	1534.1	1606.6	1478.3	1090.3	1508.9	1018	808.1	1367.1	1024.6	1403.5	988.2	1371.4
-2943681833358212167	FALSE	High	IsMasterProtein	A0A226BS67	Autophagy-related protein OS=Cryptococcus neoformans var. grubii Bt85 OX=1230076 GN=C365_00818 PE=3 SV=1	0	26.176	24	5	15	5	176	20.4	6.79	36.05	5	84.1	81.9	87.9	103.3	89.4	85.8	152.8	94.1	155.8	83.7	95.6	85.5	1512.1	1473.5	1580.7	1857.8	1606.9	1543.5	2747	1692.4	2802	1505.1	1718.4	1537.3	1005.8	1473.5	1148.2	1060.1	1473.6	1128.4	2344.9	1079.2	2395.7
-3534641079021587318	FALSE	High	IsMasterProtein	Q5KGI9	Ser/Thr protein kinase, putative OS=Cryptococcus neoformans var. neoformans serotype D (strain JEC21 / ATCC MYA-565) OX=214684 GN=CNE03450 PE=4 SV=2	0	26.119	10	5	7	5	694	78.1	9.14	23.6	5	75	89	84.5	109.6	97.5	85.8	111.1	112.4	104.9	117.8	112.8	99.6	915.6	1086.2	1031	1337.8	1189.9	1047.1	1356.5	1371.3	1280.7	1437.3	1376.8	1215.9	609	1086.2	748.9	763.4	1091.2	765.5	1157.9	874.4	1095
-4578532815530680234	FALSE	High	IsMasterProtein	Q5KCV6	Calcium-transporting ATPase, putative OS=Cryptococcus neoformans var. neoformans serotype D (strain JEC21 / ATCC MYA-565) OX=214684 GN=CNH02370 PE=4 SV=1	0	26.03	8	8	11	8	1006	109.5	5.55	27.82	8	109.2	107.1	101.8	116.8	94.1	100.5	116.3	82	109.3	81.5	80.9	100.5	1478.3	1450.4	1378.1	1581.3	1274.2	1360.2	1574.1	1110	1479	1103.3	1095.2	1361	983.3	1450.4	1001	902.3	1168.5	994.4	1343.7	707.8	1264.5
-6878660565961598852	FALSE	High	IsMasterProtein	F5HCZ2	Phosphoglycerate kinase OS=Cryptococcus neoformans var. neoformans serotype D (strain B-3501A) OX=283643 GN=CNBG2530 PE=3 SV=1	0	26.01	11	5	15	5	417	44.8	6.73	39.31	5	150.7	101.8	101.7	83.4	82.9	140.4	85.4	100.5	87.4	105.8	82.6	77.5	3014.3	2035.9	2034.9	1669.2	1658.3	2807.9	1708.7	2009.8	1749.2	2115.5	1651.5	1550.5	2005	2035.9	1478.1	952.5	1520.8	2052.8	1458.6	1281.6	1495.5
-5133765966437974084	FALSE	High	IsMasterProtein	J9VN89	ATP-dependent RNA helicase DDX35 OS=Cryptococcus neoformans var. grubii serotype A (strain H99 / ATCC 208821 / CBS 10515 / FGSC 9487) OX=235443 GN=CNAG_03665 PE=4 SV=2	0	25.907	10	5	7	5	699	78.3	7.65	24.79	5	88.9	93.5	85.1	119	93	79.9	121.4	104.3	123.1	103.8	95.2	92.8	765.8	805	733.1	1024.7	800.9	687.9	1045.7	898.8	1060.5	894.1	820	799.5	509.4	805	532.5	584.7	734.5	502.9	892.6	573.1	906.7
1553758277170541626	FALSE	High	IsMasterProtein	J9VR27	Tubulin gamma chain OS=Cryptococcus neoformans var. grubii serotype A (strain H99 / ATCC 208821 / CBS 10515 / FGSC 9487) OX=235443 GN=CNAG_06914 PE=3 SV=2	0	25.863	18	5	6	5	448	49.8	5.77	25.01	5	96.5	114	100.8	110.5	98.6	97.6	107.2	92.4	106.7	91.4	98.1	86.2	668.4	789.1	698	765.5	682.9	676	742.4	639.7	738.7	633.1	679	596.9	444.6	789.1	507	436.8	626.3	494.2	633.7	407.9	631.6
-8056555104317077743	FALSE	High	IsMasterProtein	A0A226BPQ1	NADH dehydrogenase OS=Cryptococcus neoformans var. grubii Bt85 OX=1230076 GN=C365_00793 PE=4 SV=1	0	25.805	11	3	7	1	565	62.5	9.07	33.74	3	90.5	124	121.7	98.7	105.9	116.6	84.8	99.9	72.4	107.4	72.8	105.2	184.5	252.7	248.1	201.2	215.9	237.7	172.9	203.7	147.5	218.8	148.4	214.5	122.7	252.7	180.2	114.8	198	173.8	147.6	129.9	126.1
-7332359008243286039	FALSE	High	IsMasterProtein	A0A225XID8	40S ribosomal protein S5 OS=Cryptococcus neoformans var. grubii c45 OX=1230068 GN=C356_06154 PE=3 SV=1	0	25.798	16	5	16	5	205	22.6	9.67	54.39	5	84.5	92.7	103.1	90.7	97.6	118	83.1	95.6	99	98.9	113.8	122.9	1692.2	1855.4	2063	1814.5	1953.2	2362.7	1664.2	1913.5	1982.1	1979	2277.6	2460.7	1125.6	1855.4	1498.5	1035.4	1791.2	1727.3	1420.6	1220.2	1694.7
2708414734984429154	FALSE	High	IsMasterProtein	A0A226BJT0	Carbamoyl-phosphate synthase (glutamine-hydrolyzing) OS=Cryptococcus neoformans var. grubii Bt85 OX=1230076 GN=C365_03327 PE=3 SV=1	0	25.765	22	7	8	7	446	48.3	7.2	27.09	7	78.2	78.1	76.5	90.7	123.4	81.2	139.1	97.4	121.1	95.6	102.8	115.9	641.5	640.1	626.8	743.2	1012	665.6	1140.6	798.9	992.7	784.2	842.9	950.2	426.7	640.1	455.3	424.1	928.1	486.6	973.6	509.4	848.7
-3426932074257102791	FALSE	High	IsMasterProtein	A0A226BDI3	Enoyl-CoA hydratase OS=Cryptococcus neoformans var. grubii Bt85 OX=1230076 GN=C365_05216 PE=3 SV=1	0	25.723	13	4	12	4	283	30.4	8.91	35.95	4	95	92.8	106.1	137.1	96.1	87.7	93.9	88.2	101.9	79.3	91	131	1866.6	1824.3	2084.9	2694.6	1887.9	1723.7	1844.6	1733.8	2001.9	1559.3	1787.9	2575.5	1241.6	1824.3	1514.4	1537.6	1731.3	1260.2	1574.6	1105.6	1711.6
1468351169767122251	FALSE	High	IsMasterProtein	A0A225XAS1	Cell division control protein 42 homolog OS=Cryptococcus neoformans var. grubii c45 OX=1230068 GN=C356_06738 PE=3 SV=1	0	25.696	17	3	12	1	193	21.4	6.04	34.65	3	92	94.1	101.2	90.7	89.9	112.6	103.1	99	111.5	107.6	88.3	110	431.3	441	474.3	425.2	421.6	527.6	483.4	463.9	522.5	504.5	413.8	515.6	286.9	441	344.5	242.6	386.6	385.7	412.6	295.8	446.7
1130195466273655910	FALSE	High	IsMasterProtein	F5HGM9	Uncharacterized protein OS=Cryptococcus neoformans var. neoformans serotype D (strain B-3501A) OX=283643 GN=CNBI0220 PE=3 SV=1	0	25.61	24	4	9	3	182	20.6	9.01	28.88	4	143	164.2	137.7	94.2	62.7	196.6	63.3	75.6	62.8	72.8	62.3	64.8	1098.7	1261.9	1058.5	724.1	482	1511.2	486.3	581.2	482.3	559.2	478.5	498	730.8	1261.9	768.9	413.2	442	1104.8	415.1	370.6	412.4
-1152616700199301001	FALSE	High	IsMasterProtein	A0A225XGC1	Rab family, other OS=Cryptococcus neoformans var. grubii c45 OX=1230068 GN=C356_06296 PE=4 SV=1	0	25.558	13	3	11	2	254	27	4.75	35.45	3	85.2	84.5	96.6	112.9	94.5	103.2	94.6	114.4	94.6	119	96	104.5	691.6	685.5	783.9	916.6	767.3	837.7	767.7	928.5	768	965.5	778.7	848	460	685.5	569.4	523	703.7	612.4	655.3	592.1	656.6
251334307604569828	FALSE	High	IsMasterProtein	J9VV50	Large subunit ribosomal protein L11 OS=Cryptococcus neoformans var. grubii serotype A (strain H99 / ATCC 208821 / CBS 10515 / FGSC 9487) OX=235443 GN=CNAG_07839 PE=3 SV=1	0	25.522	25	5	11	5	175	19.8	10.33	36.59	5	83.4	93.2	112.4	87	91.9	113.1	86.6	96.2	92.7	100.2	115.8	127.5	882.3	986.1	1189.6	921.1	972.9	1196.9	916.1	1018.7	981.7	1060.2	1226.1	1350	586.9	986.1	864.1	525.6	892.2	875	782	649.6	839.3
3223507499747369678	FALSE	High	IsMasterProtein	A0A226BNI2	Glycogen synthase kinase-3 beta OS=Cryptococcus neoformans var. grubii Bt85 OX=1230076 GN=C365_01006 PE=3 SV=1	0	25.464	11	4	10	4	398	44.9	7.56	33.04	4	92.4	98.9	82.9	109.6	104.6	97.6	97.2	103.9	90.4	105.1	94.3	123.1	1483.7	1588.7	1331.1	1760	1680.4	1567.4	1561.1	1668.7	1451.4	1688.1	1515.2	1977	986.9	1588.7	966.9	1004.3	1541	1145.9	1332.6	1064.1	1240.9
-8557701930227617164	FALSE	High	IsMasterProtein	Q5K8G6	Uncharacterized protein OS=Cryptococcus neoformans var. neoformans serotype D (strain JEC21 / ATCC MYA-565) OX=214684 GN=CNL05770 PE=3 SV=2	0	25.458	14	3	10	3	235	26.5	6.54	33.22	3	108.8	114.7	119.1	95.4	117.7	111.2	98.3	80.1	98.7	79.3	89.3	87.3	1629.8	1716.9	1783.4	1428.3	1762.6	1665.8	1472.5	1200	1478	1187.9	1337.2	1307	1084.1	1716.9	1295.4	815	1616.4	1217.8	1256.9	765.2	1263.7
-4881115041167876741	FALSE	High	IsMasterProtein	A0A226BG90	Aspartate aminotransferase OS=Cryptococcus neoformans var. grubii Bt85 OX=1230076 GN=C365_03762 PE=3 SV=1	0	25.452	8	3	9	2	413	46	7.56	33.57	3	99.5	95	88.5	117.6	114.1	101.2	117.4	89.5	110.6	89.5	96.4	80.6	478.8	457.3	425.8	566.1	549.1	487	565	430.5	531.9	430.5	464	387.8	318.5	457.3	309.3	323	503.6	356	482.3	274.5	454.8
-462176648320336553	FALSE	High	IsMasterProtein	A0A226BEK7	Anthranilate synthase OS=Cryptococcus neoformans var. grubii Bt85 OX=1230076 GN=C365_04175 PE=3 SV=1	0	25.373	8	5	8	5	566	62.2	6.2	23.7	5	123.1	134.2	110.1	85.1	97	107.4	104.2	80.2	104.4	75.8	86.4	92.2	952.8	1039	852.2	658.9	751.1	831.5	807	620.5	808	586.6	668.9	713.7	633.8	1039	619	376	688.8	607.9	688.9	395.7	690.8
-8836538826315606590	FALSE	High	IsMasterProtein	F5HDT5	Sm domain-containing protein OS=Cryptococcus neoformans var. neoformans serotype D (strain B-3501A) OX=283643 GN=CNBJ0810 PE=4 SV=1	0	25.326	16	3	8	3	195	20	10.13	25.84	3	114.9	105.3	110.4	95.9	99.7	101.5	94.7	93.3	92.5	89.3	96	106.5	1009.4	925	969.5	842.2	875.7	891.3	831.3	819.4	812.2	784.2	842.8	935.3	671.4	925	704.2	480.6	803.1	651.6	709.6	522.5	694.4
-5734919080484090137	FALSE	High	IsMasterProtein	Q55U59	SPX domain-containing protein OS=Cryptococcus neoformans var. neoformans serotype D (strain B-3501A) OX=283643 GN=CNBD2470 PE=4 SV=1	0	25.312	9	7	11	7	852	97	5.25	31.11	7	76.8	77.8	87.8	119.5	109.2	97.6	94.8	111.1	100.3	99.2	88.4	137.5	909.1	921.4	1039.5	1414.4	1293.2	1155.8	1122.4	1315.4	1187.4	1175.1	1046.6	1628	604.7	921.4	755.1	807.1	1186	845	958.1	838.8	1015.2
-3565036884376094609	FALSE	High	IsMasterProtein	A0A226BF08	Mitochondrial Rho GTPase OS=Cryptococcus neoformans var. grubii Bt85 OX=1230076 GN=C365_04117 PE=3 SV=1	0	25.31	10	7	8	7	686	76.8	6.44	25.66	7	89.9	94.4	94.9	98.4	103.6	95.2	110	96.4	106.9	107.4	95.9	107.1	831.4	872.8	877.2	909.9	958.2	879.9	1017	891.1	988.4	993.1	886.6	990.4	553	872.8	637.2	519.2	878.7	643.3	868.1	568.2	845.1
240595659945531126	FALSE	High	IsMasterProtein	J9VSF7	Solute carrier family 25 (Mitochondrial citrate transporter), member 1 OS=Cryptococcus neoformans var. grubii serotype A (strain H99 / ATCC 208821 / CBS 10515 / FGSC 9487) OX=235443 GN=CNAG_02288 PE=3 SV=1	0	25.252	25	7	10	7	342	36.6	9.99	31.98	7	126.7	146.8	113.4	92.8	75.7	132.6	88	90.8	87.4	80.1	106.2	59.5	912.4	1057.1	816.9	668.4	545.3	955.2	634	653.8	629.4	576.8	764.5	428.5	606.9	1057.1	593.4	381.4	500.1	698.3	541.2	416.9	538.1
5939099107619133669	FALSE	High	IsMasterProtein	A0A226BJS3	Probable electron transfer flavoprotein subunit beta OS=Cryptococcus neoformans var. grubii Bt85 OX=1230076 GN=C365_02174 PE=3 SV=1	0	25.201	17	4	10	4	265	28.5	8.22	32.33	4	121.9	122.8	104.2	98.7	91.3	100.9	96.7	99.7	98.2	93.1	100.1	72.5	1580.9	1591.9	1351.6	1280	1184.3	1308.1	1254	1292.4	1274.1	1206.9	1297.6	939.8	1051.6	1591.9	981.8	730.4	1086.1	956.3	1070.4	824.1	1089.3
-3273617303049635261	FALSE	High	IsMasterProtein	A0A225YVJ1	Citrulline--aspartate ligase OS=Cryptococcus neoformans var. grubii c45 OX=1230068 GN=C356_03081 PE=3 SV=1	0	25.177	7	3	11	3	429	47.3	5.47	38.3	3	149.3	153.5	127.7	76.3	87.6	135.1	107.2	59	100.1	56.8	61.1	86.4	2116	2174.8	1809.1	1080.8	1241.9	1914.3	1518.8	835.7	1419.3	805	866.1	1225	1407.5	2174.8	1314.1	616.7	1138.9	1399.5	1296.5	532.9	1213.5
-8970796856554008648	FALSE	High	IsMasterProtein	A0A226BEM2	Pre-mRNA-splicing factor ATP-dependent RNA helicase DHX15/PRP43 OS=Cryptococcus neoformans var. grubii Bt85 OX=1230076 GN=C365_04123 PE=4 SV=1	0	25.162	8	6	8	5	783	88.2	7.18	26.76	6	86.9	97	91.3	116.5	102.7	85.7	105.3	101.1	107.4	102.1	100.9	103.3	817.8	912.9	859.3	1096.9	967.4	806.6	991.3	951.9	1011.4	961.1	949.9	972.8	544	912.9	624.2	625.9	887.2	589.7	846.2	607	864.7
-7676196459522319689	FALSE	High	IsMasterProtein	J9VI22	Short-chain dehydrogenase OS=Cryptococcus neoformans var. grubii serotype A (strain H99 / ATCC 208821 / CBS 10515 / FGSC 9487) OX=235443 GN=CNAG_06764 PE=4 SV=1	0	25.121	13	4	28	4	292	31.1	6.07	81.42	4	89.1	90.2	98.6	97.7	109.4	101.8	108	99.1	113.3	99.7	96.9	96.1	2438.8	2468.5	2697.8	2672.5	2992.6	2786	2955.2	2712.7	3099.8	2728.6	2651.2	2630.1	1622.2	2468.5	1959.6	1525	2744.4	2036.8	2522.6	1729.8	2650.3
-1776900242712664427	FALSE	High	IsMasterProtein	F5HAD5	Calmodulin OS=Cryptococcus neoformans var. neoformans serotype D (strain B-3501A) OX=283643 GN=CNBC0930 PE=3 SV=1	0	25.081	22	4	26	4	149	16.8	4.42	74.64	4	89.8	110.2	96.7	115.1	104.9	106.5	97.3	100.1	105.3	97.1	105.9	71.1	2689.5	3301.5	2897.9	3447	3141.1	3191.2	2915.5	2997.5	3155.8	2908.4	3173.8	2129.3	1789	3301.5	2105	1966.9	2880.6	2333	2488.7	1911.4	2698.2
-5511157877675638877	FALSE	High	IsMasterProtein	J9VZ19	Phospholipid-transporting ATPase OS=Cryptococcus neoformans var. grubii serotype A (strain H99 / ATCC 208821 / CBS 10515 / FGSC 9487) OX=235443 GN=CNAG_06469 PE=3 SV=1	0	25.031	5	6	8	6	1561	175.1	6.18	24.18	6	93.3	92	103.6	111.5	104.8	117.9	93.6	94.5	92.8	87.5	86.6	121.9	954.9	941.5	1060.5	1141.2	1073.2	1207.4	958.5	967.4	950	896	886.5	1247.4	635.2	941.5	770.3	651.2	984.2	882.7	818.2	616.9	812.2
-7535224935205596587	FALSE	High	IsMasterProtein	A0A226BBD5	Septin ring protein OS=Cryptococcus neoformans var. grubii Bt85 OX=1230076 GN=C365_06182 PE=3 SV=1	0	25.026	11	4	16	4	461	52.7	6.25	50.7	4	123	104.5	100.1	87.4	111.2	109.8	97	84.7	103.9	86.6	89.3	102.5	2216.7	1883.1	1803.9	1574.4	2003.3	1979	1748.3	1525.6	1871.5	1559.8	1609.1	1847.6	1474.5	1883.1	1310.3	898.4	1837.2	1446.8	1492.4	972.8	1600.1
-4507959553372468097	FALSE	High	IsMasterProtein	A0A226BGM3	Cyclohydrolase OS=Cryptococcus neoformans var. grubii Bt85 OX=1230076 GN=C365_03780 PE=3 SV=1	0	25.02	9	4	10	1	562	60.9	7.17	35.49	4	106.9	134.9	121.2	87.8	94.4	122.7	85.7	90.1	84.4	86	100.5	85.4	382.5	482.8	433.8	314	337.6	438.9	306.7	322.4	302.1	307.5	359.5	305.5	254.4	482.8	315.1	179.2	309.6	320.9	261.8	205.6	258.3
588811636293180654	FALSE	High	IsMasterProtein	Q5KB11	DNA ligase OS=Cryptococcus neoformans var. neoformans serotype D (strain JEC21 / ATCC MYA-565) OX=214684 GN=CNI04170 PE=3 SV=1	0	24.876	9	5	7	5	803	89	6.3	26.16	5	65.8	74.3	68.4	96.9	108.6	65.1	122.2	116	133.8	108.7	130	110.2	1021.2	1153.6	1061.6	1503.6	1685.8	1010.8	1895.7	1799.5	2076.1	1687.2	2017.5	1709.7	679.3	1153.6	771.1	858	1546	739	1618.2	1147.5	1775
-2838585886149303967	FALSE	High	IsMasterProtein	A0A225Y6H6	Pre-mRNA-splicing factor PRP46 OS=Cryptococcus neoformans var. grubii c45 OX=1230068 GN=C356_04397 PE=4 SV=1	0	24.86	9	4	7	4	473	50.6	8.87	23.54	4	95.4	102.3	97.2	98.9	99.7	107.9	90.8	96.5	91.8	97.8	93.4	128.3	1297.4	1392	1322	1345.9	1357.1	1468.1	1235.9	1313.2	1248.4	1330.3	1270.3	1746.3	863	1392	960.3	768	1244.6	1073.3	1055	837.4	1067.4
-6145464671520221439	FALSE	High	IsMasterProtein	J9VFG4	Large subunit ribosomal protein L31e OS=Cryptococcus neoformans var. grubii serotype A (strain H99 / ATCC 208821 / CBS 10515 / FGSC 9487) OX=235443 GN=CNAG_00703 PE=3 SV=1	0	24.807	25	3	10	3	126	14.4	10.43	29.26	3	72.5	81.3	108	78.9	93.4	115.7	88.2	104.5	97.6	109.8	131.4	118.8	581.2	651.4	865	632.1	748.4	927.1	706.3	837	781.8	880.1	1052.6	951.6	386.6	651.4	628.3	360.7	686.3	677.8	602.9	533.7	668.4
-7689706448020628817	FALSE	High	IsMasterProtein	F5HB07	Clathrin light chain OS=Cryptococcus neoformans var. neoformans serotype D (strain B-3501A) OX=283643 GN=CNBH0550 PE=3 SV=1	0	24.798	16	5	17	5	288	31.2	4.68	49	5	92.4	72.7	83.5	101.7	114.6	97.8	90.5	116.3	94.2	111.3	104.3	121	1091.4	859	986.4	1201.5	1353.9	1155.1	1069.1	1373.9	1113.1	1314.8	1232	1430	726	859	716.5	685.6	1241.6	844.5	912.6	876.1	951.7
-6534784634624937853	FALSE	High	IsMasterProtein	Q55SD4	SSD domain-containing protein OS=Cryptococcus neoformans var. neoformans serotype D (strain B-3501A) OX=283643 GN=CNBE2480 PE=3 SV=1	0	24.702	5	5	6	5	1330	146.1	5.49	21.87	5	124.3	103.6	107	87.8	87.8	122.5	85	106.3	83.3	107.9	95.4	89	1037.6	864.7	893.5	733.2	733.1	1022.6	709.7	887.1	695.3	900.7	795.9	743	690.2	864.7	649	418.4	672.3	747.6	605.8	565.7	594.5
-8319379332318190824	FALSE	High	IsMasterProtein	A0A226BJ98	Vesicle-associated membrane protein 4 OS=Cryptococcus neoformans var. grubii Bt85 OX=1230076 GN=C365_02699 PE=4 SV=1	0	24.582	16	3	9	3	120	13.3	9.54	31.74	3	104.3	84.6	120.5	76.9	89.8	126.8	72.3	112.7	71.7	113.1	92.7	134.6	1119.3	907.6	1292.2	824.5	963	1359.9	776	1208.5	769.5	1213	994.5	1443.6	744.5	907.6	938.6	470.5	883.1	994.2	662.4	770.6	657.9
3615241843529163005	FALSE	High	IsMasterProtein	Q5KP96	Phospholipid-transporting ATPase OS=Cryptococcus neoformans var. neoformans serotype D (strain JEC21 / ATCC MYA-565) OX=214684 GN=CNA03720 PE=3 SV=1	0	24.481	4	4	7	1	1326	148.9	6.35	26.16	4	96.6	110.2	104.2	104.6	86.5	110.1	115.3	82.6	143.1	76.7	86	84	135.5	154.5	146.1	146.7	121.3	154.3	161.7	115.7	200.6	107.5	120.6	117.8	90.1	154.5	106.1	83.7	111.2	112.8	138	73.8	171.5
-802175029580695639	FALSE	High	IsMasterProtein	A0A226A002	V-type proton ATPase subunit OS=Cryptococcus neoformans var. grubii c45 OX=1230068 GN=C356_00464 PE=3 SV=1	0	24.455	9	4	16	4	356	40.1	4.75	44.77	4	107.2	104.2	101.3	103.7	99.1	113.4	90.1	99.5	88.3	97.6	98.9	96.8	1436.9	1396.3	1357.3	1389.5	1327.6	1520.1	1207	1333	1183.2	1307.5	1325.2	1297.3	955.8	1396.3	985.9	792.9	1217.5	1111.3	1030.3	850	1011.6
-8486458974843456255	FALSE	High	IsMasterProtein	A0A225Z589	Phospholipid-transporting ATPase OS=Cryptococcus neoformans var. grubii c45 OX=1230068 GN=C356_02413 PE=3 SV=1	0	24.435	8	6	8	6	1106	122.6	7.09	25.97	6	91.1	96.8	106.5	107.7	104.9	121.3	104.2	79.5	91.7	89.2	80	127	749.1	795.4	875.3	885.4	862.5	997.2	856.5	653.2	753.8	733.6	657.5	1044.1	498.3	795.4	635.8	505.2	791	729	731.1	416.5	644.5
-4504266191249964161	FALSE	High	IsMasterProtein	Q5KC94	E3 ubiquitin-protein ligase OS=Cryptococcus neoformans var. neoformans serotype D (strain JEC21 / ATCC MYA-565) OX=214684 GN=CNH00220 PE=4 SV=1	0	24.376	7	6	10	6	833	92.8	6.13	28.72	6	111.9	106.2	133.8	94.3	91.9	117.8	83	93.3	88	88	90	101.7	874.4	829.5	1045.3	736.9	718.2	920.1	648.7	728.9	687.6	687.2	703.5	794.3	581.6	829.5	759.3	420.5	658.6	672.7	553.7	464.8	587.9
-1608387364149178961	FALSE	High	IsMasterProtein	Q5K716	Acetohydroxy-acid synthase small subunit OS=Cryptococcus neoformans var. neoformans serotype D (strain JEC21 / ATCC MYA-565) OX=214684 GN=CNN01460 PE=3 SV=1	0	24.346	15	5	12	5	357	38.8	6.37	42.82	5	87.2	93.6	92.2	99.1	117.8	86.2	125.8	90.1	130.1	87.4	90	100.5	1127.1	1210.2	1191.9	1280.5	1522.3	1113.4	1625.7	1164.9	1680.9	1130.1	1163.1	1298.6	749.7	1210.2	865.8	730.7	1396.1	814	1387.7	742.8	1437.1
2575320168668974355	FALSE	High	IsMasterProtein	A0A225ZZI6	Protein transporter SEC24 OS=Cryptococcus neoformans var. grubii c45 OX=1230068 GN=C356_00914 PE=3 SV=1	0	24.248	7	7	9	7	935	101.7	6.58	29.97	7	98.7	100.4	97.9	115.4	99.2	102.3	95.7	102.6	90	94.9	94.1	108.8	959.9	976.5	952.1	1121.8	964.6	995.1	930.3	997.9	874.8	922.4	914.6	1058.3	638.5	976.5	691.6	640.1	884.6	727.5	794.1	636.3	747.9
-2149960075000813671	FALSE	High	IsMasterProtein	Q5KJI1	Nonmuscle myosin heavy chain b, putative OS=Cryptococcus neoformans var. neoformans serotype D (strain JEC21 / ATCC MYA-565) OX=214684 GN=CNC06470 PE=3 SV=1	0	24.123	3	5	7	5	1625	185.6	6.81	20.09	5	82.7	89.7	86.3	117.6	98.2	82.5	110.4	118.4	110.3	103.5	102.2	98.2	708.5	769	739.3	1008	841.3	707.4	945.9	1014.8	945.5	886.8	876.3	842.1	471.3	769	537	575.2	771.5	517.2	807.4	647.1	808.4
2907806470017618430	FALSE	High	IsMasterProtein	A0A226BB37	Nucleoside diphosphate kinase OS=Cryptococcus neoformans var. grubii Bt85 OX=1230076 GN=C365_05610 PE=3 SV=1	0	24.091	11	2	13	2	223	24.2	9.48	44.37	2	106.4	98.2	111.8	87.4	104.4	103.2	93.8	104.9	97	103.2	92.2	97.6	1914.8	1767.3	2012.6	1572.5	1878.7	1857.7	1689.1	1888.1	1745.4	1858	1659.7	1756.9	1273.7	1767.3	1461.9	897.3	1722.9	1358.1	1441.8	1204	1492.3
1870270544528728370	FALSE	High	IsMasterProtein	Q5KPW6	Tyrosine--tRNA ligase OS=Cryptococcus neoformans var. neoformans serotype D (strain JEC21 / ATCC MYA-565) OX=214684 GN=CNA01310 PE=3 SV=2	0	23.905	7	5	10	5	816	89.7	6.29	28.08	5	101.6	96.1	88.2	100	98.3	100.5	117.8	98.6	112.5	101.3	87.8	97.3	1191.4	1127.4	1034.7	1172.9	1153.1	1178.9	1381.7	1156.4	1319.6	1188.2	1029.7	1141.6	792.5	1127.4	751.6	669.3	1057.5	861.9	1179.4	737.4	1128.2
-6498069454531919350	FALSE	High	IsMasterProtein	A0A225XUV8	Metacaspase-1 OS=Cryptococcus neoformans var. grubii c45 OX=1230068 GN=C356_05497 PE=3 SV=1	0	23.867	9	3	8	3	462	50.3	6.74	26.39	3	86.5	78.9	69.7	134.6	104.4	100.2	112.6	112.2	102.8	108	100.9	89.3	706.6	644.2	569.4	1099.7	852.8	818.2	920.2	916.5	839.8	882.5	824	729.3	470	644.2	413.6	627.5	782.1	598.2	785.5	584.4	718
-5122407946962133403	FALSE	High	IsMasterProtein	Q5KGD3	Chromatin remodeling-related protein, putative OS=Cryptococcus neoformans var. neoformans serotype D (strain JEC21 / ATCC MYA-565) OX=214684 GN=CNE04020 PE=4 SV=1	0	23.831	10	7	9	7	684	74.3	5.17	26.2	7	101.4	108.6	108.3	103.8	108.4	101.8	97.1	91.3	99.8	86.3	96.1	97	1143.9	1224.7	1222	1171.2	1223.1	1148.3	1095.1	1030.5	1125.8	973.2	1084.4	1094.6	760.9	1224.7	887.6	668.3	1121.7	839.5	934.8	657.1	962.5
-5715378895744306109	FALSE	High	IsMasterProtein	F5HIG7	Methionyl-tRNA synthetase OS=Cryptococcus neoformans var. neoformans serotype D (strain B-3501A) OX=283643 GN=CNBD2070 PE=3 SV=1	0	23.733	12	6	13	6	724	81.2	6.81	39.8	6	96.7	94.3	94.7	96	110.8	101	116.1	93.9	117.5	92.1	100.2	86.9	1548.2	1509.8	1517.1	1537.3	1774.5	1617.5	1858.8	1503.1	1881.8	1475.5	1604.4	1391.7	1029.8	1509.8	1102	877.2	1627.3	1182.5	1586.7	958.5	1608.9
-2720398281683217527	FALSE	High	IsMasterProtein	A0A225ZJZ4	Glycerol-3-phosphate dehydrogenase OS=Cryptococcus neoformans var. grubii c45 OX=1230068 GN=C356_01774 PE=3 SV=1	0	23.587	9	6	9	4	798	89.2	7.28	30.27	6	80.5	84.3	96.4	112.4	91.6	101.9	95.8	121.1	89.5	124.7	88.9	113	575	602.5	688.8	803.2	654.7	728.2	684.5	865.7	640	891.4	635.5	807.4	382.5	602.5	500.3	458.3	600.4	532.4	584.3	552	547.2
-8353964804650883128	FALSE	High	IsMasterProtein	J9VTB3	Pyruvate dehydrogenase E1 component subunit alpha OS=Cryptococcus neoformans var. grubii serotype A (strain H99 / ATCC 208821 / CBS 10515 / FGSC 9487) OX=235443 GN=CNAG_07660 PE=4 SV=1	0	23.57	7	4	13	4	413	45.7	8.43	40.24	4	97.7	96.5	90.3	113.8	103.6	96.3	101.4	103.1	97.5	104.6	95	100.1	1483.5	1465.3	1370.4	1728.3	1573.1	1461.3	1539.8	1564.9	1480.3	1588.2	1442.2	1519.9	986.8	1465.3	995.4	986.2	1442.6	1068.3	1314.4	997.9	1265.6
-1791063218701215246	FALSE	High	IsMasterProtein	Q55S64	Uncharacterized protein OS=Cryptococcus neoformans var. neoformans serotype D (strain B-3501A) OX=283643 GN=CNBE3180 PE=4 SV=1	0	23.508	3	5	9	5	1483	165.5	5.47	26.74	5	104.4	94.8	94.1	114.6	105.7	91.6	96.8	93.8	96.9	98.1	101.3	108	1665.9	1512	1501.6	1828.4	1686.2	1461.4	1544.7	1496.7	1546.9	1566.1	1616	1722.7	1108.1	1512	1090.7	1043.3	1546.4	1068.4	1318.6	954.4	1322.6
5448500250397895917	FALSE	High	IsMasterProtein	J9VWV5	Dihydroxy-acid dehydratase OS=Cryptococcus neoformans var. grubii serotype A (strain H99 / ATCC 208821 / CBS 10515 / FGSC 9487) OX=235443 GN=CNAG_05497 PE=3 SV=1	0	23.505	9	3	7	3	596	63.5	7.01	25.14	3	117.5	100.8	112.9	89.9	109.6	90.5	113.5	89	117.2	75.6	81.1	102.4	1153.1	989.3	1108.7	882.2	1075.6	888.8	1114.1	873.5	1150.9	742.4	795.7	1005.3	767	989.3	805.3	503.4	986.4	649.8	951	557	984
4952312317049428139	FALSE	High	IsMasterProtein	A0A226BBR2	Peptidyl-prolyl cis-trans isomerase D OS=Cryptococcus neoformans var. grubii Bt85 OX=1230076 GN=C365_06175 PE=4 SV=1	0	23.489	11	4	17	4	375	41	6.16	49.66	4	133.3	135.1	120.3	82.8	93.4	96	95.8	89.1	104.5	74.7	103.7	71.3	2711.2	2746.9	2445.8	1684.5	1899.3	1951.8	1947	1811	2125.1	1519	2109.3	1450.3	1803.4	2746.9	1776.6	961.2	1741.8	1426.9	1662	1154.8	1816.9
6630901879814225142	FALSE	High	IsMasterProtein	F5HAJ5	Uncharacterized protein OS=Cryptococcus neoformans var. neoformans serotype D (strain B-3501A) OX=283643 GN=CNBC1890 PE=3 SV=1	0	23.458	5	1	7	1	406	42.5	8.27	34.23	1	81.9	79.1	89	117.1	109.1	74.9	122.2	99.6	133.5	101.5	110.3	81.8	528.7	510.5	574.6	756.4	704.5	483.5	789.2	643.1	862.1	655.4	712.4	528.5	351.7	510.5	417.4	431.6	646.1	353.5	673.7	410.1	737.1
-4239471677992446346	FALSE	High	IsMasterProtein	Q5KHA1	ATP synthase subunit gamma OS=Cryptococcus neoformans var. neoformans serotype D (strain JEC21 / ATCC MYA-565) OX=214684 GN=CNE00750 PE=3 SV=1	0	23.386	15	2	5	2	288	30.9	8.46	24.11	2	107.6	124.6	76.4	91.4	105.8	73.5	104.6	98.6	106.9	104.1	115.1	91.4	115.8	134	82.2	98.3	113.8	79.1	112.5	106	115	111.9	123.8	98.3	77	134	59.7	56.1	104.4	57.8	96	67.6	98.3
-6703164026619357501	FALSE	High	IsMasterProtein	A0A225XBW4	Nascent polypeptide-associated complex subunit beta OS=Cryptococcus neoformans var. grubii c45 OX=1230068 GN=C356_06813 PE=3 SV=1	0	23.337	13	1	5	1	175	18.6	5.3	24.78	1	85.4	67.6	71.3	71.6	117.7	74.9	109	138.9	105.8	135.1	126.9	95.7	284.3	225	237.3	238.3	391.8	249.5	362.8	462.5	352.3	449.9	422.5	318.5	189.1	225	172.4	136	359.3	182.4	309.7	294.9	301.2
-5281997639248676278	FALSE	High	IsMasterProtein	J9VRK2	Ubiquitin carboxyl-terminal hydrolase OS=Cryptococcus neoformans var. grubii serotype A (strain H99 / ATCC 208821 / CBS 10515 / FGSC 9487) OX=235443 GN=CNAG_05708 PE=3 SV=2	0	23.148	7	4	8	4	796	87.5	5.33	25.46	4	121.9	121.9	106.2	90.1	91.7	102.1	99.2	94.8	100.8	91.5	89.6	90.3	914.5	915.1	796.7	675.9	688	766	744.7	711.7	756.9	686.5	672.3	677.6	608.3	915.1	578.7	385.7	630.9	560	635.7	453.8	647.1
-6450030708702923434	FALSE	High	IsMasterProtein	Q96VZ6	Acetolactate synthase OS=Cryptococcus neoformans OX=5207 PE=1 SV=1	0	23.122	8	4	8	4	718	78.5	7.81	32.38	4	100.2	113.6	89.4	87.9	116.7	103	118.5	100.2	104.2	83.5	91.1	91.8	802.8	909.9	716.2	704.1	934.9	825.4	949.8	803.2	835.1	668.7	730.2	735.3	534	909.9	520.2	401.8	857.4	603.4	810.8	512.2	714
-8018271272054725120	FALSE	High	IsMasterProtein	J9VH04	AP complex subunit beta OS=Cryptococcus neoformans var. grubii serotype A (strain H99 / ATCC 208821 / CBS 10515 / FGSC 9487) OX=235443 GN=CNAG_03928 PE=3 SV=1	0	23.049	9	5	9	4	694	77.5	6.58	30.33	5	108.3	110.3	105	103.8	97.1	107.9	93.9	94.9	94.3	85.2	103.4	95.8	1288.8	1311.7	1249.4	1235	1155.5	1283.4	1117.3	1128.7	1121.9	1013.7	1229.7	1140	857.3	1311.7	907.5	704.7	1059.7	938.3	953.7	719.7	959.2
-6843099091795907799	FALSE	High	IsMasterProtein	F5HFQ4	Isoleucyl-tRNA synthetase OS=Cryptococcus neoformans var. neoformans serotype D (strain B-3501A) OX=283643 GN=CNBA2140 PE=3 SV=1	0	23.045	5	4	8	4	1094	125.1	6.34	31.04	4	71	73.2	72.1	104.4	103.1	70.9	131.6	117.9	121.5	119.5	102.7	112.1	537.2	553.4	545.7	789.3	780	536.6	995.1	891.5	919.2	904.1	776.8	848	357.3	553.4	396.4	450.4	715.3	392.3	849.4	568.5	785.9
-7090505193654931198	FALSE	High	IsMasterProtein	J9VGW0	Uncharacterized protein OS=Cryptococcus neoformans var. grubii serotype A (strain H99 / ATCC 208821 / CBS 10515 / FGSC 9487) OX=235443 GN=CNAG_03058 PE=4 SV=1	0	22.986	22	3	22	3	114	11.7	5.9	69.52	3	116.8	118.2	93.8	87	92.2	99.4	83.9	106.6	101.5	105.6	136.6	58.5	3035.5	3071.6	2438.1	2262.1	2396.2	2582.1	2179.4	2770.9	2636.8	2745.6	3548.8	1519.1	2019.1	3071.6	1771	1290.8	2197.5	1887.7	1860.4	1766.9	2254.4
-5106156534515564093	FALSE	High	IsMasterProtein	A0A226BIF8	Cytochrome b-c1 complex subunit Rieske, mitochondrial OS=Cryptococcus neoformans var. grubii Bt85 OX=1230076 GN=C365_03689 PE=3 SV=1	0	22.867	12	3	10	3	279	29.7	7.25	27.21	3	169.5	150.5	180.1	70.7	73.8	161.9	68.9	73.2	64.8	64.2	63.6	58.8	1850.3	1642.4	1966.2	772.1	805.6	1766.7	752	798.5	707.7	700.8	693.9	641.9	1230.8	1642.4	1428.2	440.6	738.8	1291.6	641.9	509.2	605.1
3228096906939330522	FALSE	High	IsMasterProtein	Q5K8T4	Uncharacterized protein OS=Cryptococcus neoformans var. neoformans serotype D (strain JEC21 / ATCC MYA-565) OX=214684 GN=CNL04570 PE=3 SV=1	0	22.862	8	4	10	4	514	56.1	6.49	31.79	4	95.6	89	95	77.6	79.1	109.2	126.7	103.4	123.5	89.8	133.9	77.2	1314.2	1223	1305.9	1067.3	1087	1501.3	1742.6	1422.2	1697.8	1234.1	1840.9	1062	874.2	1223	948.6	609	996.9	1097.6	1487.5	906.9	1451.6
-6637065969460279108	FALSE	High	IsMasterProtein	J9W028	Inositol/phosphatidylinositol phosphatase OS=Cryptococcus neoformans var. grubii serotype A (strain H99 / ATCC 208821 / CBS 10515 / FGSC 9487) OX=235443 GN=CNAG_06080 PE=4 SV=1	0	22.825	7	5	9	5	722	81.5	8.24	30.37	5	97.2	115.9	110.2	103.9	105.3	109.9	88.6	89.3	82.7	97.2	91.3	108.5	894.5	1066.8	1014.2	956.3	969.1	1011.5	815.2	821.9	760.7	894.9	840.4	998.3	595	1066.8	736.7	545.7	888.7	739.5	695.9	524.1	650.4
-2468220572014955808	FALSE	High	IsMasterProtein	Q5KE11	Calcium ion binding protein, putative OS=Cryptococcus neoformans var. neoformans serotype D (strain JEC21 / ATCC MYA-565) OX=214684 GN=CNG02120 PE=4 SV=2	0	22.808	34	5	9	5	190	22.4	5.07	32.19	5	146.1	152.3	128.4	113.6	159.1	77.9	63.9	63.1	56.4	68.9	108.1	62.2	965.9	1006.6	849	751.1	1051.9	515	422.1	417	372.6	455.6	714.8	411	642.5	1006.6	616.7	428.6	964.7	376.5	360.3	265.9	318.6
8498806920997661678	FALSE	High	IsMasterProtein	Q5KM44	Small nuclear ribonucleoprotein Sm D2 OS=Cryptococcus neoformans var. neoformans serotype D (strain JEC21 / ATCC MYA-565) OX=214684 GN=CNB03050 PE=3 SV=1	0	22.72	33	3	9	3	111	12.7	9.66	36.7	3	99.1	100.8	111.2	81.5	99.4	108.7	87.1	97	95.3	96.9	113.4	109.6	1002.1	1019	1124.3	823.7	1004.6	1099.5	880.8	980.9	964	980.2	1146.2	1108.2	666.6	1019	816.7	470	921.3	803.8	751.9	625.5	824.2
-8057123279854452759	FALSE	High	IsMasterProtein	A0A226BMT1	Large subunit ribosomal protein L5e OS=Cryptococcus neoformans var. grubii Bt85 OX=1230076 GN=C365_01841 PE=3 SV=1	0	22.62	11	3	11	3	304	34.6	8.69	40.35	3	79.3	85.4	83	101.3	103.1	100.2	100.9	109.8	100.4	105.5	117.5	113.6	1245.1	1341	1304.3	1590.9	1619.6	1573.8	1584.8	1724	1576.8	1656.4	1845.2	1784	828.2	1341	947.4	907.8	1485.3	1150.6	1352.8	1099.3	1348.1
-4999623873335876650	FALSE	High	IsMasterProtein	A0A226BEM6	Enzyme activator OS=Cryptococcus neoformans var. grubii Bt85 OX=1230076 GN=C365_04174 PE=4 SV=1	0	22.573	7	5	6	5	720	78.3	9.14	22.87	5	84.9	87.6	92	90.4	92	139.2	91.7	108	100	106.5	112.3	95.3	591.7	610.5	641.3	629.7	640.7	970.1	639.2	752.3	697	741.8	782.8	664	393.6	610.5	465.8	359.3	587.6	709.2	545.6	479.7	595.9
2908394336569009712	FALSE	High	IsMasterProtein	Q5KDM1	Succinate dehydrogenase [ubiquinone] iron-sulfur subunit, mitochondrial OS=Cryptococcus neoformans var. neoformans serotype D (strain JEC21 / ATCC MYA-565) OX=214684 GN=CNG03480 PE=3 SV=1	0	22.435	12	2	4	1	280	31.5	8.51	24.13	2	105.4	97.8	126.7	98	77.9	99.4	82.7	117.8	85.8	107.7	101.9	98.9	324.3	300.9	389.7	301.3	239.5	305.6	254.4	362.4	263.7	331.1	313.3	304.2	215.7	300.9	283.1	171.9	219.6	223.4	217.2	231.1	225.5
-8876921453466506747	FALSE	High	IsMasterProtein	J9VJK6	Histidine biosynthesis trifunctional protein OS=Cryptococcus neoformans var. grubii serotype A (strain H99 / ATCC 208821 / CBS 10515 / FGSC 9487) OX=235443 GN=CNAG_06830 PE=3 SV=1	0	22.42	8	5	7	5	852	91.9	5.69	22.62	5	86.5	85.1	85.9	108.7	108.4	89.3	113.8	104.5	115.6	95.5	89.8	116.9	621.5	611.7	617.2	781.3	779.1	641.7	818.3	751.2	830.9	686.8	645.8	840.5	413.4	611.7	448.3	445.8	714.5	469.1	698.5	479	710.4
-8429720704440882665	FALSE	High	IsMasterProtein	J9VLD1	Cyclin-dependent protein kinase inhibitor OS=Cryptococcus neoformans var. grubii serotype A (strain H99 / ATCC 208821 / CBS 10515 / FGSC 9487) OX=235443 GN=CNAG_02541 PE=4 SV=2	0	22.226	4	5	7	5	1313	141.5	6.23	24.07	5	88.7	110	100.8	109.1	91.9	98.8	99.9	101.5	101	101.6	93.3	103.3	1009.8	1252.2	1146.7	1242	1045.5	1124.5	1136.9	1155.2	1148.9	1155.9	1061.9	1175	671.7	1252.2	832.9	708.7	958.8	822.1	970.5	736.6	982.3
1987444457610804302	FALSE	High	IsMasterProtein	J9VTZ5	ATP-dependent metalloprotease OS=Cryptococcus neoformans var. grubii serotype A (strain H99 / ATCC 208821 / CBS 10515 / FGSC 9487) OX=235443 GN=CNAG_01688 PE=3 SV=2	0	22.075	8	4	6	4	779	84.2	6.47	24.13	4	89.3	94.1	93.1	111.5	119.2	92.3	106.1	88.8	105.2	94.3	93.1	113.1	679.7	716.4	708.6	848.7	907.8	702.7	808.1	676.1	801.2	717.8	708.6	861.2	452.1	716.4	514.7	484.3	832.5	513.7	689.8	431.1	685
-6723405912096357865	FALSE	High	IsMasterProtein	A0A225Z307	Hsp71-like protein OS=Cryptococcus neoformans var. grubii c45 OX=1230068 GN=C356_02605 PE=3 SV=1	0	22.059	5	3	7	3	601	63.4	4.81	25.97	3	97.3	94	89.1	85.7	112.5	89.6	118.6	91.2	130.3	84.9	110.4	96.5	799.2	772.1	732.1	704	924.1	736.6	974.3	749.5	1070.8	698.1	907.2	793.3	531.6	772.1	531.8	401.7	847.5	538.5	831.7	477.9	915.5
-3545499315755665630	FALSE	High	IsMasterProtein	F5HE17	Protein kinase domain-containing protein OS=Cryptococcus neoformans var. neoformans serotype D (strain B-3501A) OX=283643 GN=CNBF0250 PE=4 SV=1	0	22.018	9	6	7	6	751	83.4	5.91	23.1	6	95.5	91	98.9	114	99.1	96.2	104	93.6	97.4	99.5	88	122.9	863.4	823.1	894.6	1030.6	896.1	869.8	940.1	846.2	881.1	899.8	795.8	1111.3	574.3	823.1	649.8	588.1	821.8	635.9	802.5	539.6	753.3
-4416223422413986837	FALSE	High	IsMasterProtein	Q55VU0	Vacuolar protein sorting-associated protein 35 OS=Cryptococcus neoformans var. neoformans serotype D (strain B-3501A) OX=283643 GN=CNBC3970 PE=3 SV=1	0	21.961	7	7	10	7	938	105.1	5.74	24.7	7	91.1	89.8	101.5	108.4	92.2	132.5	94.7	103.1	88.1	97.9	95.4	105.4	1270	1252.9	1415	1511.3	1285.5	1847	1320.5	1437.7	1227.9	1365.7	1330.6	1469.4	844.8	1252.9	1027.8	862.4	1178.9	1350.3	1127.2	916.8	1049.8
-5009026214165964393	FALSE	High	IsMasterProtein	Q5KM34	Phosphate transport protein MIR1, putative OS=Cryptococcus neoformans var. neoformans serotype D (strain JEC21 / ATCC MYA-565) OX=214684 GN=CNB03150 PE=3 SV=1	0	21.906	11	3	8	3	325	34.2	9.64	29.56	3	125.1	103.9	152	102.5	80.2	125.8	74.5	92.2	77.8	100.2	77.7	88.2	929.1	771.6	1128.6	761.5	595.4	934	553.1	685	578.1	744.1	577.1	654.9	618	771.6	819.8	434.5	546	682.8	472.1	436.8	494.3
-7109187389941340151	FALSE	High	IsMasterProtein	J9VNH4	CMGC/CK2 protein kinase OS=Cryptococcus neoformans var. grubii serotype A (strain H99 / ATCC 208821 / CBS 10515 / FGSC 9487) OX=235443 GN=CNAG_05694 PE=3 SV=1	0	21.774	16	4	7	4	338	39.5	7.3	29.84	4	100.7	97.1	96.2	103.9	107.5	97.9	94.4	110.4	89.6	109	89.2	104.2	670.5	646.1	640.2	691.5	715.5	651.6	628.5	734.9	596.2	725.3	593.5	693.7	446	646.1	465	394.6	656.2	476.4	536.5	468.6	509.7
-2925629735384046065	FALSE	High	IsMasterProtein	A0A226BA38	Actin lateral binding protein OS=Cryptococcus neoformans var. grubii Bt85 OX=1230076 GN=C365_06410 PE=4 SV=1	0	21.629	19	5	14	5	161	18.8	4.96	47.42	5	101.4	102.1	91.2	101.2	110.1	109.3	110.1	89.1	122.2	84.2	101	78	1833.1	1846.1	1648.7	1829.4	1991.7	1976.5	1990.7	1611.4	2209.5	1522.6	1827.1	1411.1	1219.3	1846.1	1197.6	1043.9	1826.5	1445	1699.3	1027.5	1889.1
307497535082281118	FALSE	High	IsMasterProtein	Q55RV8	AP complex subunit sigma OS=Cryptococcus neoformans var. neoformans serotype D (strain B-3501A) OX=283643 GN=CNBE4230 PE=3 SV=1	0	21.621	39	6	7	6	158	18.3	8.95	23.02	6	86.7	100.5	87.2	97.2	94.3	114	93.3	108.3	88.4	112	100.2	118.1	618	716.2	621.3	692.9	672	812.4	665.4	771.9	630	798.7	714.1	842	411.1	716.2	451.3	395.4	616.3	593.9	568	492.2	538.6
-1289924019749306641	FALSE	High	IsMasterProtein	A0A225YKH4	Farnesyl diphosphate synthase OS=Cryptococcus neoformans var. grubii c45 OX=1230068 GN=C356_03632 PE=3 SV=1	0	21.6	6	2	19	2	374	42.9	5.54	60.54	2	81.6	107.8	88.7	98.4	108.5	109.4	115.6	84.9	109.7	89.9	88.6	116.8	1524.9	2013.1	1657.7	1838.5	2027	2043.8	2160.6	1586.9	2049	1680.5	1654.6	2182.6	1014.3	2013.1	1204.1	1049.1	1858.9	1494.2	1844.3	1011.9	1751.9
-5535585429293416065	FALSE	High	IsMasterProtein	Q55IK3	Uncharacterized protein OS=Cryptococcus neoformans var. neoformans serotype D (strain B-3501A) OX=283643 GN=CNBM0190 PE=3 SV=1	0	21.599	9	4	8	1	562	60.9	7.02	29.16	4	22.9	25.4	26.4	135.6	127.9	25.4	159.9	114.8	136.7	115.8	162.9	146.4	28.1	31.1	32.4	166.1	156.7	31.2	196	140.7	167.5	141.9	199.6	179.4	18.7	31.1	23.5	94.8	143.7	22.8	167.3	89.7	143.2
-7770471486300501184	FALSE	High	IsMasterProtein	A0A225Y977	Actin cytoskeleton-regulatory complex protein PAN1 OS=Cryptococcus neoformans var. grubii c45 OX=1230068 GN=C356_04338 PE=3 SV=1	0	21.548	2	5	12	5	2010	220.6	5.91	34.24	5	112.8	109.4	119	99.3	98.8	107.9	92.7	95.8	91.9	89.8	84	98.5	1574.3	1526	1660.7	1386.2	1379.1	1506	1293.1	1336.9	1282.4	1252.6	1172.8	1374.7	1047.2	1526	1206.3	791	1264.7	1101	1103.8	852.5	1096.4
-8743466077352008061	FALSE	High	IsMasterProtein	J9W1P9	Transmembrane protein OS=Cryptococcus neoformans var. grubii serotype A (strain H99 / ATCC 208821 / CBS 10515 / FGSC 9487) OX=235443 GN=CNAG_01824 PE=4 SV=2	0	21.373	3	4	9	4	1550	166.7	6.2	31.23	4	121	117.6	97.2	117.9	96.9	122.1	75.7	93.8	66.7	108	76.3	106.7	1688.6	1641	1356.3	1644.7	1351.6	1703.9	1056.8	1309.2	930.2	1506.6	1064.6	1488.4	1123.2	1641	985.2	938.5	1239.5	1245.7	902.1	834.8	795.3
-8488160633332314521	FALSE	High	IsMasterProtein	J9VYQ9	Replication factor C subunit 3/5 OS=Cryptococcus neoformans var. grubii serotype A (strain H99 / ATCC 208821 / CBS 10515 / FGSC 9487) OX=235443 GN=CNAG_06333 PE=3 SV=1	0	21.283	14	4	6	4	373	41.2	8.05	21.28	4	98.4	105.4	94.1	98.3	110.9	94.7	109.3	101.5	100	107.6	94.5	85.4	429.8	460.5	411.1	429.4	484.5	413.8	477.5	443.3	437	470.1	412.7	373.3	285.9	460.5	298.6	245	444.3	302.5	407.6	282.7	373.6
1913264665339573057	FALSE	High	IsMasterProtein	A0A226BGM9	ATP-dependent permease OS=Cryptococcus neoformans var. grubii Bt85 OX=1230076 GN=C365_04027 PE=4 SV=1	0	21.241	6	5	10	5	1174	127.5	5.91	28.74	5	109.7	112.2	108	98.8	91.7	107.6	85	102.1	79.2	106	108.3	91.4	784.8	802.7	772.2	706.8	656	769.3	607.9	730.6	566.6	758	774.7	653.7	522	802.7	560.9	403.3	601.6	562.4	518.9	465.9	484.4
-8202533147273606500	FALSE	High	IsMasterProtein	A0A226BQ97	2-methoxy-6-polyprenyl-1,4-benzoquinol methylase, mitochondrial OS=Cryptococcus neoformans var. grubii Bt85 OX=1230076 GN=COQ5 PE=3 SV=1	0	21.203	17	5	7	5	323	36	9.14	23.02	5	102	123	119.7	88.3	111.6	113.9	101.5	84.9	101.8	84	82.1	87.2	935.7	1129	1098.7	810.7	1023.8	1045.3	931.7	778.8	934.6	770.6	753.1	800.6	622.4	1129	798.1	462.6	938.9	764.2	795.3	496.6	799.1
-6203173402139246328	FALSE	High	IsMasterProtein	A0A225YSW8	Pre-mRNA-splicing factor SYF1 OS=Cryptococcus neoformans var. grubii c45 OX=1230068 GN=C356_03299 PE=3 SV=1	0	21.18	6	6	7	6	1031	117	4.96	23.05	6	88.3	99.2	99.7	102.5	115.2	92.6	108.3	92	102.5	91.2	100.9	107.6	784.6	881.4	886	910.8	1024.1	823	962.6	817.5	910.4	810.8	896.3	955.9	521.9	881.4	643.6	519.7	939.2	601.7	821.7	521.3	778.4
-6906585342266471068	FALSE	High	IsMasterProtein	A0A225ZLI6	Dihydroxyacetone kinase OS=Cryptococcus neoformans var. grubii c45 OX=1230068 GN=C356_01788 PE=3 SV=1	0	20.866	7	4	8	4	591	62	5.8	23.69	4	100.8	104.6	97.5	112.3	106.3	94.1	99.4	98	104.1	100.2	94.9	87.9	812.3	843.2	786	905.7	857	758.5	801.5	789.8	839.2	807.4	764.8	708.7	540.3	843.2	570.9	516.8	785.9	554.5	684.2	503.6	717.5
-7622799093340097163	FALSE	High	IsMasterProtein	A0A225Y3I9	Alpha-aminoadipate reductase OS=Cryptococcus neoformans var. grubii c45 OX=1230068 GN=C356_04721 PE=3 SV=1	0	20.855	4	3	6	3	1409	153.9	5.99	21.4	3	122.8	116.1	107.8	97.7	89.6	92.7	102.3	98.1	92.4	97	91.3	92.2	595.2	562.9	522.6	473.7	434.3	449.6	495.8	475.5	447.7	470.4	442.5	447.2	395.9	562.9	379.6	270.3	398.3	328.7	423.2	303.2	382.8
3546253962741532413	FALSE	High	IsMasterProtein	F5HDV1	Pyruvate carboxyltransferase domain-containing protein OS=Cryptococcus neoformans var. neoformans serotype D (strain B-3501A) OX=283643 GN=CNBL1460 PE=3 SV=1	0	20.852	10	6	8	6	639	70	6.09	24.64	6	50.8	52	53.6	103.7	98.7	57.1	144.8	124.1	148.7	114.3	118.7	133.6	561.1	574.6	592.4	1145.6	1091.1	631.1	1599.9	1371.3	1643.5	1263	1312.2	1476.6	373.2	574.6	430.3	653.7	1000.6	461.4	1365.7	874.4	1405.2
6075598059399119460	FALSE	High	IsMasterProtein	J9VL79	Small COPII coat GTPase SAR1 OS=Cryptococcus neoformans var. grubii serotype A (strain H99 / ATCC 208821 / CBS 10515 / FGSC 9487) OX=235443 GN=CNAG_03853 PE=3 SV=1	0	20.84	29	4	11	4	189	21.4	5.87	31.64	4	95.7	103.7	93	93.3	99.5	105.4	107.4	98.9	98.6	106	108.3	90.2	912.2	988	886.5	888.9	947.7	1004.8	1023.3	942.2	939.1	1010.4	1032.4	859.2	606.8	988	643.9	507.2	869.1	734.6	873.5	600.8	802.9
2564285838216816481	FALSE	High	IsMasterProtein	A0A226BHT2	DNA-binding protein, 42 kDa OS=Cryptococcus neoformans var. grubii Bt85 OX=1230076 GN=C365_03351 PE=3 SV=1	0	20.836	9	4	13	1	392	42.2	8.37	41.2	4	29.1	34.1	38.4	126.4	135.9	34.8	148.7	124.1	135.4	126.4	140.5	126.1	163.3	191.4	215.2	708.4	761.8	195.2	833.5	695.7	759	708.8	787.3	707	108.6	191.4	156.3	404.2	698.6	142.7	711.5	443.6	648.9
-8114005113623434593	FALSE	High	IsMasterProtein	J9VQG8	Splicing factor 3B subunit 2 OS=Cryptococcus neoformans var. grubii serotype A (strain H99 / ATCC 208821 / CBS 10515 / FGSC 9487) OX=235443 GN=CNAG_03267 PE=4 SV=1	0	20.707	9	6	8	6	597	65.7	5.2	24.54	6	88.4	87.8	103	94.4	120.1	85.8	107.1	93.7	115	88.1	111.7	104.8	947.4	941.9	1104.8	1012.6	1288.3	920.4	1148.3	1004.9	1232.9	944.9	1198	1123.3	630.2	941.9	802.5	577.8	1181.5	672.9	980.2	640.8	1054.1
-5242460976597632977	FALSE	High	IsMasterProtein	A0A226BPE5	Valyl-tRNA synthetase OS=Cryptococcus neoformans var. grubii Bt85 OX=1230076 GN=C365_01135 PE=3 SV=1	0	20.576	5	5	11	5	1109	125.5	6.61	33.58	5	84.6	85.7	94.9	101.8	100.5	92.1	122.3	97.8	121	92.2	91.6	115.5	1299.4	1316.4	1457.1	1562.3	1543.7	1414.2	1878.5	1501.6	1857.1	1415.4	1406.3	1772.9	864.3	1316.4	1058.4	891.5	1415.7	1033.9	1603.5	957.5	1587.8
-6911632934032245888	FALSE	High	IsMasterProtein	A0A226A1S5	Protein phosphatase OS=Cryptococcus neoformans var. grubii c45 OX=1230068 GN=C356_00519 PE=3 SV=1	0	20.36	6	3	7	3	489	52.1	5.63	26.71	3	87.2	89.1	81.3	100.8	122.3	82.7	115.9	99.4	117.4	103.7	100.3	100	792.3	809	738.7	915.3	1111	751.5	1052.6	902.8	1066.3	942	911.1	908.8	527	809	536.6	522.3	1018.9	549.4	898.5	575.7	911.7
-7486120260496427370	FALSE	High	IsMasterProtein	A0A226B7D8	Protein transport protein Sec61 subunit beta OS=Cryptococcus neoformans var. grubii Bt85 OX=1230076 GN=C365_06542 PE=3 SV=1	0	20.313	13	1	8	1	100	10.4	11.56	29.79	1	83.8	75.6	91	98.7	107.5	103.7	90.2	110.3	99.6	109.2	109	121.4	952.8	859.4	1034.9	1122.6	1223.2	1180	1025.5	1255.1	1133.5	1241.9	1240.3	1380.5	633.8	859.4	751.7	640.6	1121.8	862.7	875.4	800.3	969.1
-2132235914709010837	FALSE	High	IsMasterProtein	J9W469	Multifunctional fusion protein OS=Cryptococcus neoformans var. grubii serotype A (strain H99 / ATCC 208821 / CBS 10515 / FGSC 9487) OX=235443 GN=CNAG_05602 PE=3 SV=1	0	20.209	7	4	8	4	546	59.7	7.03	23.98	4	83.1	70.7	69.4	108.6	98.1	60.3	107.2	126.9	116.8	118.3	133.6	107.2	1010.9	860	843.6	1321.6	1193	732.9	1303.6	1543.6	1420.4	1438.5	1624.9	1303.7	672.4	860	612.8	754.1	1094.1	535.8	1112.8	984.3	1214.4
-6221197276190198383	FALSE	High	IsMasterProtein	A0A225YXB8	Carboxypeptidase OS=Cryptococcus neoformans var. grubii c45 OX=1230068 GN=C356_02987 PE=3 SV=1	0	20.187	7	2	23	1	393	44.4	5.3	68.29	2	92.3	58	108.8	130.6	75.6	66.7	72.9	138.9	86	154.4	128.2	87.7	309.4	194.2	364.4	437.6	253.3	223.6	244.3	465.3	288.1	517.3	429.5	293.8	205.8	194.2	264.7	249.7	232.3	163.5	208.5	296.7	246.3
-8466679139094745093	FALSE	High	IsMasterProtein	Q5KFJ3	DNA replication licensing factor MCM7 OS=Cryptococcus neoformans var. neoformans serotype D (strain JEC21 / ATCC MYA-565) OX=214684 GN=MCM7 PE=3 SV=1	0	20.186	10	6	6	6	788	88.4	5.58	20.23	6	96	107.8	108	125.7	96.6	95.2	91.4	103	88.9	96.2	92.7	98.7	767.9	862.4	864	1005.2	772.6	761.6	730.8	823.8	710.9	769.7	741.2	789.1	510.8	862.4	627.6	573.6	708.5	556.8	623.8	525.3	607.8
-6126146023885418061	FALSE	High	IsMasterProtein	A0A226B918	Calcium-binding protein OS=Cryptococcus neoformans var. grubii Bt85 OX=1230076 GN=C365_06051 PE=4 SV=1	0	20.127	10	3	7	1	334	37.3	7.65	22.56	3	84.9	63.6	59.2	104.6	130.7	67.2	114.8	119.4	116.1	122.5	105.5	111.4	34.6	25.9	24.1	42.6	53.2	27.4	46.7	48.6	47.3	49.9	42.9	45.3	23	25.9	17.5	24.3	48.8	20	39.9	31	40.4
-8017926276840527470	FALSE	High	IsMasterProtein	A0A225YS40	Glutathione reductase OS=Cryptococcus neoformans var. grubii c45 OX=1230068 GN=C356_03326 PE=3 SV=1	0	20.016	5	2	10	2	479	52.3	6.6	29.53	2	107.1	97.9	99.4	102.7	92.5	90.9	113.7	95.7	119.4	93.4	93.9	93.3	1692	1547.8	1571.2	1623	1462.3	1437.2	1796.6	1513.2	1886.9	1476	1484	1474.9	1125.5	1547.8	1141.3	926.1	1341	1050.7	1533.6	964.9	1613.3
-6770841055942165420	FALSE	High	IsMasterProtein	F5HBH4	Septin-type G domain-containing protein OS=Cryptococcus neoformans var. neoformans serotype D (strain B-3501A) OX=283643 GN=CNBE3420 PE=3 SV=1	0	19.924	8	3	14	3	390	44.3	5.2	45.55	3	119.7	102	100.5	92.7	109.3	107.7	99.4	89.1	95.2	86.5	94.1	103.7	1907.2	1625.4	1601.4	1477.7	1741.7	1717.2	1584.4	1420.5	1517.3	1379.4	1499.7	1652.8	1268.6	1625.4	1163.2	843.2	1597.3	1255.4	1352.5	905.8	1297.3
-8743543476113009832	FALSE	High	IsMasterProtein	Q5K7D6	Glutathione peroxidase OS=Cryptococcus neoformans var. neoformans serotype D (strain JEC21 / ATCC MYA-565) OX=214684 GN=CNN00220 PE=3 SV=1	0	19.907	17	3	11	3	151	16.9	5.6	35.12	3	67.4	60.4	72.8	108.8	128.3	63.9	119.1	95.3	129.3	100.2	132.2	122.4	1003.6	900.5	1084.3	1621.1	1911.5	951.3	1773.9	1420	1927.1	1493	1969.6	1823	667.6	900.5	787.6	925	1753	695.5	1514.2	905.5	1647.6
-8947040483691483644	FALSE	High	IsMasterProtein	A0A226BFB9	Uncharacterized protein OS=Cryptococcus neoformans var. grubii Bt85 OX=1230076 GN=C365_03897 PE=4 SV=1	0	19.759	4	4	14	4	908	101.9	6.83	35.22	4	187.7	212.1	218.6	79.1	60.5	173.7	42	50.7	40.7	47.3	45.9	41.5	2639.2	2983	3074.3	1112.5	851.1	2442.7	591	712.8	572.4	665.5	645.4	583.6	1755.5	2983	2233.1	634.8	780.5	1785.8	504.5	454.5	489.4
-6792323839169798479	FALSE	High	IsMasterProtein	A0A226BJ67	Alpha,alpha-trehalose-phosphate synthase (UDP-forming) OS=Cryptococcus neoformans var. grubii Bt85 OX=1230076 GN=C365_02716 PE=4 SV=1	0	19.756	9	5	8	5	669	73.9	6.44	28.91	5	92.5	80.7	73	116.9	65.2	92.8	75.7	151.4	75.1	187.7	89.5	99.4	507.2	442.4	400.3	640.9	357.1	508.8	414.9	829.6	411.6	1029	490.7	544.5	337.4	442.4	290.8	365.7	327.5	372	354.2	529	351.9
-8976501770947530524	FALSE	High	IsMasterProtein	A0A225ZKW2	E2 ubiquitin-conjugating enzyme OS=Cryptococcus neoformans var. grubii c45 OX=1230068 GN=C356_01680 PE=3 SV=1	0	19.711	10	2	6	2	220	24.5	6.05	21.65	2	72.3	70.9	68.2	112.6	106.7	63.2	112.4	128.9	110.1	134.2	124.2	96.2	387.9	380.2	365.7	603.7	572.3	339	603	691	590.4	719.6	666.2	516.1	258	380.2	265.6	344.5	524.8	247.8	514.7	440.6	504.8
-8859314970302420126	FALSE	High	IsMasterProtein	Q55M44	Uncharacterized protein OS=Cryptococcus neoformans var. neoformans serotype D (strain B-3501A) OX=283643 GN=CNBI1680 PE=4 SV=1	0	19.656	4	3	9	3	831	88.1	6.67	30.21	3	100.8	100.6	94.7	90.5	92.7	109.6	95.5	110.3	92.1	110.5	106.1	96.6	854.4	852.7	802.9	767.6	786.3	929	809.4	935.3	781	937.1	899.8	819.1	568.3	852.7	583.2	438	721.1	679.2	690.9	596.4	667.7
1245935961028820528	FALSE	High	IsMasterProtein	A0A226BHZ5	Uracil phosphoribosyltransferase OS=Cryptococcus neoformans var. grubii Bt85 OX=1230076 GN=C365_03668 PE=4 SV=1	0	19.634	22	5	10	5	231	25.5	5.66	28.3	5	118.5	98.2	121.8	94.8	93.1	111	87.7	97.1	90	78.8	88.8	120.2	1303.6	1081	1339.8	1043.4	1024.2	1221.6	965.4	1068.9	990.3	866.8	976.8	1322	867.1	1081	973.2	595.4	939.3	893.1	824.1	681.6	846.7
-2174585530357907871	FALSE	High	IsMasterProtein	J9VH59	Saccharopepsin OS=Cryptococcus neoformans var. grubii serotype A (strain H99 / ATCC 208821 / CBS 10515 / FGSC 9487) OX=235443 GN=CNAG_00581 PE=3 SV=1	0	19.602	7	3	14	3	438	47.5	4.87	41.59	3	72.7	62.9	87.2	118.4	120.1	80.6	97.9	106.3	99.2	107.3	121.2	126.1	1073.6	928.9	1287.6	1747.6	1772.2	1189.9	1445.4	1568.9	1464	1583.5	1788.4	1861.3	714.1	928.9	935.3	997.2	1625.2	869.9	1233.8	1000.4	1251.7
-142860026306977679	FALSE	High	IsMasterProtein	Q5KPJ4	Sorbitol dehydrogenase, putative OS=Cryptococcus neoformans var. neoformans serotype D (strain JEC21 / ATCC MYA-565) OX=214684 GN=CNA02580 PE=3 SV=1	0	19.587	7	2	8	2	416	44.2	5.86	25.37	2	109.2	120	100.8	98.4	121.2	107.2	83.4	90.2	91.6	83.3	94.2	100.4	667.5	733.6	616.2	601.8	740.9	655.5	509.7	551.7	560.2	509.4	575.9	614	444	733.6	447.6	343.4	679.5	479.2	435.1	351.8	479
-8375251921478315083	FALSE	High	IsMasterProtein	J9VKX7	Homoisocitrate dehydrogenase OS=Cryptococcus neoformans var. grubii serotype A (strain H99 / ATCC 208821 / CBS 10515 / FGSC 9487) OX=235443 GN=CNAG_01264 PE=3 SV=1	0	19.443	9	3	7	3	370	39.4	7.4	22	3	214.2	234.1	164	54.1	56.6	180.3	47.7	55.2	53	44.6	45	51.2	1674.6	1830.4	1282.5	423.2	442.7	1409.6	372.9	431.6	414.5	348.8	351.5	400.5	1113.9	1830.4	931.6	241.5	406	1030.5	318.3	275.2	354.4
-7145599978272667825	FALSE	High	IsMasterProtein	Q5KJX1	Dynamin GTPase, putative OS=Cryptococcus neoformans var. neoformans serotype D (strain JEC21 / ATCC MYA-565) OX=214684 GN=CNC05070 PE=3 SV=1	0	19.442	6	4	5	4	933	103.2	7.93	19.76	4	97.2	108.3	89.6	90.9	94.5	74.2	119.8	102.4	127.6	128	92.6	74.8	513.1	571.8	472.9	479.8	499	391.9	632.4	540.9	673.8	675.9	489.1	395	341.3	571.8	343.5	273.8	457.6	286.5	539.8	344.9	576.1
-5277987613261860585	FALSE	High	IsMasterProtein	J9VQ53	ATP-dependent RNA helicase DOB1 OS=Cryptococcus neoformans var. grubii serotype A (strain H99 / ATCC 208821 / CBS 10515 / FGSC 9487) OX=235443 GN=CNAG_01398 PE=3 SV=1	0	19.327	7	6	6	1	1068	119.9	6.2	15.73	6	157.4	149.5	113.4	82.1	76.6	127.1	84.7	81.4	81.4	78.4	96.3	71.8	74.9	71.1	54	39.1	36.4	60.5	40.3	38.7	38.7	37.3	45.8	34.1	49.8	71.1	39.2	22.3	33.4	44.2	34.4	24.7	33.1
-7344835924275210087	FALSE	High	IsMasterProtein	F5H9A2	Ribosomal_L23eN domain-containing protein OS=Cryptococcus neoformans var. neoformans serotype D (strain B-3501A) OX=283643 GN=CNBC6880 PE=3 SV=1	0	19.318	14	2	13	2	154	17.2	10.56	36.59	2	110.8	92.4	109	87	94.9	116.4	78.5	99.8	84.7	96.8	117.7	112	1910.3	1592	1878.6	1498.9	1636.3	2005.8	1353.9	1719.7	1460.4	1668.5	2029.4	1930.4	1270.7	1592	1364.6	855.3	1500.6	1466.4	1155.7	1096.6	1248.6
-5989417132161167026	FALSE	High	IsMasterProtein	Q5KGP3	ATP-binding cassette (ABC) transporter, putative OS=Cryptococcus neoformans var. neoformans serotype D (strain JEC21 / ATCC MYA-565) OX=214684 GN=CNE02840 PE=4 SV=2	0	19.29	3	5	7	5	1678	185.4	5.97	24.96	5	72.3	62	70.8	142.3	107.1	74.9	92.4	122.9	82.9	118.4	93.7	160.4	322.9	276.8	316.1	635.1	478.3	334.3	412.4	548.9	369.9	528.5	418.1	715.9	214.8	276.8	229.6	362.4	438.6	244.4	352	350	316.3
-3794261819748613506	FALSE	High	IsMasterProtein	A0A226BPX9	26S proteasome regulatory subunit N8 OS=Cryptococcus neoformans var. grubii Bt85 OX=1230076 GN=C365_00043 PE=3 SV=1	0	19.226	16	3	7	3	350	38.7	5.62	25.99	3	110.6	110	111.7	88.3	104.9	104.1	103.6	85.8	101.2	85.1	108.3	86.6	862.8	858.3	871.2	689.1	818.3	811.8	808	669	789.1	663.7	845.2	675.3	573.9	858.3	632.8	393.2	750.4	593.5	689.7	426.6	674.7
4049242680521365250	FALSE	High	IsMasterProtein	J9W1B7	U6 snRNA-associated Sm-like protein LSm2 OS=Cryptococcus neoformans var. grubii serotype A (strain H99 / ATCC 208821 / CBS 10515 / FGSC 9487) OX=235443 GN=CNAG_01666 PE=3 SV=2	0	19.186	35	3	7	3	95	10.9	8.81	23.55	3	88.9	88.6	101	98.3	98.5	105.3	97.4	103.4	89.8	109.3	98.9	120.6	641.2	639.2	728.4	708.5	710.6	759.2	702.2	745.8	647.3	788.5	713	869.4	426.5	639.2	529.1	404.3	651.7	555	599.4	475.6	553.4
-4795192934945584844	FALSE	High	IsMasterProtein	Q5KLA1	CTP synthase OS=Cryptococcus neoformans var. neoformans serotype D (strain JEC21 / ATCC MYA-565) OX=214684 GN=CNC00220 PE=3 SV=1	0	19.116	7	4	7	4	625	69.5	6.19	24.42	4	82.6	83	75	132.3	87.7	88.2	84.4	141.3	79.3	142.6	107.1	96.6	644.8	647.7	585.1	1032.2	684.7	688.3	658.6	1102.8	618.6	1112.7	835.5	754.1	428.9	647.7	425	589	627.9	503.2	562.2	703.2	528.9
-5393343251858063173	FALSE	High	IsMasterProtein	A0A225X8Z9	Chorismate synthase OS=Cryptococcus neoformans var. grubii c45 OX=1230068 GN=C356_06996 PE=3 SV=1	0	19.105	9	6	8	6	462	50.2	7.34	23.37	6	77	75.3	79.5	105.9	119.2	72.4	127.9	100.2	140.4	84.9	111.4	106	652.9	639	674.7	898.5	1011.3	613.7	1084.5	849.7	1190.7	720	944.8	898.7	434.3	639	490.1	512.7	927.4	448.7	925.7	541.8	1018
-5787877221124275990	FALSE	High	IsMasterProtein	A0A225Y4M5	AP-2 complex subunit alpha OS=Cryptococcus neoformans var. grubii c45 OX=1230068 GN=C356_04664 PE=3 SV=1	0	19.079	6	7	8	7	1048	115.6	6.79	22.58	7	127.3	127.3	120.5	103.5	92.6	109.5	91.3	83	86.7	72.4	85.7	100.2	951	950.7	900.2	773	692	818.4	681.9	620.4	648	540.9	639.9	748.4	632.6	950.7	653.9	441.1	634.6	598.3	582.1	395.6	554
-5514155193413923323	FALSE	High	IsMasterProtein	A0A226A0V3	26S proteasome regulatory subunit RPN11 OS=Cryptococcus neoformans var. grubii c45 OX=1230068 GN=C356_00226 PE=3 SV=1	0	19.054	13	4	11	4	310	34	6.4	31.06	4	113.4	108.1	107.3	102	103.9	100.3	98.7	89.8	93.1	91.3	101.8	90.4	1844.5	1757.1	1744.4	1658.9	1689.9	1630.7	1604.6	1459.9	1514.2	1484.1	1654.9	1470.5	1226.9	1757.1	1267.1	946.6	1549.8	1192.2	1369.7	930.9	1294.6
1535199760691510467	FALSE	High	IsMasterProtein	F5HIB4	3-hydroxy-3-methylglutaryl coenzyme A synthase OS=Cryptococcus neoformans var. neoformans serotype D (strain B-3501A) OX=283643 GN=CNBG2100 PE=3 SV=1	0	18.976	9	4	6	3	492	53.2	6.04	18.34	4	86	104.5	89.4	94	118.9	84.1	132.7	77.4	120	86.1	100.8	106	483.9	587.8	502.8	528.9	668.9	473	746.6	435.5	674.7	484.5	566.7	595.9	321.9	587.8	365.2	301.8	613.4	345.8	637.3	277.7	576.9
-3140279934473126508	FALSE	High	IsMasterProtein	A0A225YMW7	Homoserine O-acetyltransferase OS=Cryptococcus neoformans var. grubii c45 OX=1230068 GN=C356_03454 PE=3 SV=1	0	18.723	18	4	5	4	326	36.1	6.62	22.28	4	101.2	104.3	109.7	112.6	116.4	77.3	102.2	100.8	93.9	105.1	82.9	93.6	632.8	651.7	685.7	703.8	727.3	483.1	639.1	629.8	586.8	657	518.3	584.7	420.9	651.7	498.1	401.6	667	353.2	545.5	401.6	501.7
-7442888718985821879	FALSE	High	IsMasterProtein	A0A225Z584	Chaperone regulator OS=Cryptococcus neoformans var. grubii c45 OX=1230068 GN=C356_02380 PE=4 SV=1	0	18.627	8	2	5	2	369	40.6	6.62	24.17	2	92.9	106.2	103.6	112.8	116.8	113.2	94.7	86.6	99.1	95.2	80	98.9	295.9	338.3	330.1	359.4	372.2	360.6	301.5	276	315.7	303.4	254.7	315.1	196.8	338.3	239.8	205.1	341.3	263.6	257.4	176	269.9
-6343340065301377057	FALSE	High	IsMasterProtein	A0A225ZJW3	Sterol 3-beta-glucosyltransferase OS=Cryptococcus neoformans var. grubii c45 OX=1230068 GN=C356_01754 PE=3 SV=1	0	18.621	3	4	7	4	1616	179.1	6.18	21.11	4	78.6	71.8	96.5	100.7	101.1	102.5	91.8	120.3	87.2	126.6	113.8	109.3	815.7	745.6	1001.5	1045.2	1049.4	1063.6	952.5	1248.9	905.2	1314.4	1181	1134.6	542.6	745.6	727.5	596.4	962.4	777.6	813.1	796.4	773.9
-5185012378201752889	FALSE	High	IsMasterProtein	A0A225Z3C3	Non-specific serine/threonine protein kinase OS=Cryptococcus neoformans var. grubii c45 OX=1230068 GN=C356_02544 PE=3 SV=1	0	18.619	7	4	6	4	644	71.9	8.38	19.79	4	100.8	99.9	109.8	107.3	90	104.5	92.5	106.3	89.8	106.6	91.4	101.1	1153.2	1143.4	1256.9	1228.3	1029.6	1195.2	1058.3	1216.5	1027	1220	1046.4	1156.6	767.1	1143.4	913	700.9	944.2	873.8	903.4	775.7	878.1
-8322219420187133450	FALSE	High	IsMasterProtein	A0A226A137	DEAH box polypeptide 36 OS=Cryptococcus neoformans var. grubii c45 OX=1230068 GN=C356_00359 PE=4 SV=1	0	18.608	4	5	5	5	1453	160.4	6.52	17.21	5	81.5	83.8	84.2	105.1	88.1	90.3	100.7	120.8	100.2	133.5	94.8	117	412.1	423.7	425.4	531.2	445.3	456.6	509.1	610.4	506.4	674.5	479	591.2	274.1	423.7	309	303.1	408.4	333.8	434.6	389.2	433
-8687268466332010959	FALSE	High	IsMasterProtein	Q5KIV1	Proteasome subunit alpha type OS=Cryptococcus neoformans var. neoformans serotype D (strain JEC21 / ATCC MYA-565) OX=214684 GN=CND01660 PE=3 SV=1	0	18.604	20	5	8	5	289	31.4	6.8	29.79	5	91.5	105.5	94.1	90.4	97	93.6	103.9	100	103.2	94.9	127.1	98.9	727.9	839.4	749.2	719.7	771.8	744.7	826.7	795.7	821	755.6	1011.5	786.8	484.2	839.4	544.2	410.7	707.8	544.4	705.7	507.4	701.9
-6074208019938578886	FALSE	High	IsMasterProtein	Q5KM75	Uncharacterized protein OS=Cryptococcus neoformans var. neoformans serotype D (strain JEC21 / ATCC MYA-565) OX=214684 GN=CNB02690 PE=4 SV=1	0	18.549	9	3	9	3	475	52.9	6.3	43.36	3	88.8	79	78.4	92.3	100.1	104.5	90.2	106.5	93.7	120.7	97	148.7	1249.6	1111.7	1102.2	1298.9	1408.3	1470.2	1269.4	1497.7	1317.6	1698	1364	2092.3	831.2	1111.7	800.6	741.2	1291.5	1074.8	1083.6	955	1126.5
-9205078330146130111	FALSE	High	IsMasterProtein	F5H935	Uncharacterized protein OS=Cryptococcus neoformans var. neoformans serotype D (strain B-3501A) OX=283643 GN=CNBD5240 PE=4 SV=1	0	18.515	8	4	7	4	518	56.5	5.59	21.12	4	96.3	102.1	91.5	97.3	130.3	93.4	120.9	81.2	117.6	84.1	97	88.4	894.4	947.5	849.4	902.9	1209.6	867.2	1122.4	753.4	1091.2	781	900.2	820.2	594.9	947.5	617	515.2	1109.3	634	958.1	480.4	933
8531670133975233382	FALSE	High	IsMasterProtein	J9VFS8	ATP-binding cassette transporter OS=Cryptococcus neoformans var. grubii serotype A (strain H99 / ATCC 208821 / CBS 10515 / FGSC 9487) OX=235443 GN=CNAG_00792 PE=4 SV=2	0	18.514	3	4	7	3	1654	181.8	6.05	25.31	4	84.4	76.2	88	136.4	84.3	87.2	84.1	137.1	76.3	143.1	91.7	111.1	380.8	344	397	615.8	380.7	393.7	379.6	619	344.2	646.1	413.8	501.6	253.3	344	288.4	351.4	349.1	287.8	324	394.7	294.3
-8804960519033009447	FALSE	High	IsMasterProtein	F5HGG5	Terpene cyclase/mutase family member OS=Cryptococcus neoformans var. neoformans serotype D (strain B-3501A) OX=283643 GN=CNBD3820 PE=3 SV=1	0	18.424	4	3	7	3	738	84.4	6.33	21.32	3	71.3	76.3	69.8	117.9	97.6	68.6	103.4	124.6	98.8	137.2	108.4	126.2	941	1006.4	921.6	1555.3	1287.3	905.4	1364.1	1643.8	1303.4	1809.8	1429.7	1665	625.9	1006.4	669.4	887.5	1180.5	661.9	1164.4	1048.2	1114.4
5534511502248949905	FALSE	High	IsMasterProtein	A0A226BRC5	Solute carrier family 25 (Mitochondrial carnitine/acylcarnitine transporter), member 20/29 OS=Cryptococcus neoformans var. grubii Bt85 OX=1230076 GN=C365_00503 PE=3 SV=1	0	18.403	14	3	4	1	315	33.1	9.16	20.18	3	120.7	115.6	110.1	85.4	85.6	127.5	85.9	98.5	93.7	96.8	105.2	75	269.1	257.8	245.6	190.5	190.8	284.2	191.7	219.7	208.9	215.9	234.7	167.2	179	257.8	178.4	108.7	175	207.8	163.6	140.1	178.6
-6554925065336322993	FALSE	High	IsMasterProtein	Q5KE08	Uridine kinase OS=Cryptococcus neoformans var. neoformans serotype D (strain JEC21 / ATCC MYA-565) OX=214684 GN=CNG02150 PE=3 SV=2	0	18.384	7	4	6	4	578	64.6	8.88	17.99	4	113.9	98.9	90.2	104.2	114.8	106.7	106.1	80.7	104.4	83.2	87.5	109.2	825.4	716.7	653.7	754.8	831.3	773	768.9	584.3	756.6	603	634	791.1	549	716.7	474.8	430.7	762.4	565.1	656.3	372.6	646.9
-6988968550206332466	FALSE	High	IsMasterProtein	A0A225YZ36	40S ribosomal protein OS=Cryptococcus neoformans var. grubii c45 OX=1230068 GN=C356_02871 PE=3 SV=1	0	18.384	24	3	9	3	151	17	10.52	31.6	3	57.1	59.9	80	90.8	109.9	85	99.3	113	101.5	123.5	150.8	129.2	467.5	490.6	654.5	742.9	899.3	695.8	812.4	924.5	830.7	1011.1	1234.3	1057.8	311	490.6	475.4	423.9	824.7	508.7	693.5	589.5	710.2
-5807282222571564943	FALSE	High	IsMasterProtein	Q5KFR0	Importin beta-4 subunit, putative OS=Cryptococcus neoformans var. neoformans serotype D (strain JEC21 / ATCC MYA-565) OX=214684 GN=CNF00890 PE=4 SV=1	0	18.378	4	4	9	4	1080	118	4.7	33.24	4	97.6	90.9	89.6	94.2	97.7	96.2	106.7	108.8	102.6	108.7	102.9	104	837.5	779.9	769.2	808.4	838.5	825.4	915.3	933.7	880.1	932.2	883	892.5	557.1	779.9	558.7	461.3	769	603.4	781.3	595.4	752.5
-317776810881263265	FALSE	High	IsMasterProtein	A0A225XP85	40S ribosomal protein S20 OS=Cryptococcus neoformans var. grubii c45 OX=1230068 GN=C356_05767 PE=3 SV=1	0	18.283	34	4	13	4	119	13.4	9.67	45.65	4	101.4	95.2	93.1	81.3	119.4	91.6	107.6	91.8	111	94.3	120	93.1	1283.3	1205.5	1178.9	1029.2	1511.6	1159.8	1362.1	1162.2	1405.6	1194.2	1518.8	1178.9	853.6	1205.5	856.3	587.3	1386.2	847.9	1162.7	741.1	1201.8
-732238954616686156	FALSE	High	IsMasterProtein	J9VYC1	Mitochondrial-processing peptidase subunit beta OS=Cryptococcus neoformans var. grubii serotype A (strain H99 / ATCC 208821 / CBS 10515 / FGSC 9487) OX=235443 GN=CNAG_03507 PE=3 SV=2	0	18.266	10	4	10	4	443	49	5.52	30.81	4	164.8	134	143.6	78.8	89.9	133.1	75.8	75.8	78.8	72.9	76.4	76.4	1686.3	1370.8	1468.9	806.3	919.7	1362.1	775.3	775.5	806	745.6	781.5	781.5	1121.7	1370.8	1067	460.1	843.4	995.8	661.8	494.5	689.1
-5613527918264780474	FALSE	High	IsMasterProtein	J9VPM5	DNA damage-inducible protein 1 OS=Cryptococcus neoformans var. grubii serotype A (strain H99 / ATCC 208821 / CBS 10515 / FGSC 9487) OX=235443 GN=CNAG_03039 PE=3 SV=1	0	18.265	10	3	5	3	434	46.4	5	18.25	3	100.8	83.6	88.2	107.6	110	94.2	115.1	96.8	109	98.5	96.4	99.9	316.2	262.2	276.6	337.5	344.9	295.5	360.9	303.6	341.9	309.1	302.4	313.3	210.3	262.2	200.9	192.6	316.3	216	308.1	193.6	292.3
-8363958245685937924	FALSE	High	IsMasterProtein	A0A226A0C6	Chitin synthase OS=Cryptococcus neoformans var. grubii c45 OX=1230068 GN=C356_00567 PE=4 SV=1	0	18.258	4	4	6	4	1271	142.9	5.73	20.81	4	102.2	93.5	87.3	108.4	95.3	117.3	87.7	110	75.1	112.7	100.1	110.5	776.3	710.4	663.4	824	724.4	891.1	666.3	835.9	570.5	856.7	761	839.5	516.4	710.4	481.9	470.2	664.3	651.5	568.8	533	487.8
1613517282531263461	FALSE	High	IsMasterProtein	Q55SN7	Uncharacterized protein OS=Cryptococcus neoformans var. neoformans serotype D (strain B-3501A) OX=283643 GN=CNBE1460 PE=4 SV=1	0	18.181	5	3	6	3	556	61.2	5.69	22.27	3	126.9	85.9	122.5	70.3	117.5	113.3	91.8	73.8	134.8	55.6	102.8	104.8	1378.6	933.7	1330.7	764.4	1277	1231.5	997.6	801.5	1464.6	604.2	1117.3	1138.6	917	933.7	966.6	436.2	1171.1	900.3	851.6	511.1	1252.2
-6735225191367266778	FALSE	High	IsMasterProtein	Q5KHP4	MYO2-related OS=Cryptococcus neoformans var. neoformans serotype D (strain JEC21 / ATCC MYA-565) OX=214684 GN=CND05780 PE=3 SV=2	0	18.174	3	4	5	2	1621	182.8	8.28	16.27	4	175.2	169.5	127.9	88.8	78.1	152.6	62.4	86.1	53.5	83.6	61.9	60.2	221.7	214.5	161.9	112.3	98.8	193.1	79	109	67.7	105.8	78.4	76.2	147.5	214.5	117.6	64.1	90.6	141.2	67.4	69.5	57.9
-4585118015246287863	FALSE	High	IsMasterProtein	A0A226BR87	Two-component system sensor molecule OS=Cryptococcus neoformans var. grubii Bt85 OX=1230076 GN=C365_00365 PE=4 SV=1	0	18.165	3	5	6	5	1651	179.8	7.25	17.82	5	73.8	82.6	90.3	124.6	105.1	90.3	103.8	108.6	119.4	101.4	106.8	93.3	466.9	522.8	571.3	788.6	664.7	571.5	656.9	687	755.8	641.8	675.5	590.3	310.6	522.8	415	450	609.6	417.8	560.7	438.1	646.2
-9008468382555803755	FALSE	High	IsMasterProtein	A0A226BQX5	Actin-2 OS=Cryptococcus neoformans var. grubii Bt85 OX=1230076 GN=C365_00139 PE=3 SV=1	0	18.097	11	5	6	5	377	42.1	6.4	19.84	5	94.4	92.7	99.5	105.6	93.4	100.2	88.3	111.9	96	114.7	102.1	101.3	698.3	685.8	735.6	780.9	690.6	741.4	652.9	827.6	710	848.3	754.8	749.4	464.5	685.8	534.3	445.6	633.3	542	557.3	527.7	607
5508419630943442657	FALSE	High	IsMasterProtein	Q5KDU6	40S ribosomal protein S27 OS=Cryptococcus neoformans var. neoformans serotype D (strain JEC21 / ATCC MYA-565) OX=214684 GN=CNG02740 PE=3 SV=1	0	18.041	25	2	28	2	83	9	9.22	67.55	2	94	92.1	88.4	94.8	114.3	96.7	108.1	98.1	105.3	102	114.5	91.6	2214.9	2171.1	2082.7	2234.1	2693.7	2278.3	2547.4	2310.9	2481.3	2403.2	2698.6	2159.4	1473.3	2171.1	1512.8	1274.8	2470.3	1665.6	2174.5	1473.6	2121.5
-6277601541516083366	FALSE	High	IsMasterProtein	Q55QZ6	UBC core domain-containing protein OS=Cryptococcus neoformans var. neoformans serotype D (strain B-3501A) OX=283643 GN=CNBF1930 PE=3 SV=1	0	18.003	25	3	14	3	144	16.1	7.09	43.49	3	83.2	89.2	76.9	101.7	116	79.9	126	98.3	124	103.4	110.8	90.6	1383.9	1482.8	1278.3	1690.3	1928.8	1327.8	2095.2	1634.4	2061.9	1718.5	1841.6	1506.9	920.5	1482.8	928.5	964.5	1768.8	970.7	1788.5	1042.2	1762.9
-4835194437358338426	FALSE	High	IsMasterProtein	Q5KQ07	DNA helicase OS=Cryptococcus neoformans var. neoformans serotype D (strain JEC21 / ATCC MYA-565) OX=214684 GN=CNA00900 PE=3 SV=2	0	17.979	5	3	5	3	856	95.2	5.62	18.78	3	100.7	132.5	112.9	116	90.1	102.1	91.3	96.6	82.8	97.9	100.8	76.3	576.7	758.5	646.2	664.4	516.1	584.6	522.8	553.1	474.2	560.3	577.1	436.7	383.6	758.5	469.4	379.1	473.3	427.4	446.3	352.7	405.4
-5304582488243441220	FALSE	High	IsMasterProtein	A0A225Y1X5	Oxysterol-binding protein OS=Cryptococcus neoformans var. grubii c45 OX=1230068 GN=C356_04783 PE=3 SV=1	0	17.976	4	3	6	3	1228	135.5	6.04	18.42	3	96	104.2	104.9	108.2	97.1	120.4	87.5	107.1	81.7	106.5	93.4	93.1	809.1	878.6	884.5	912.7	819	1014.9	737.8	902.7	688.8	898.1	787.5	784.6	538.2	878.6	642.5	520.8	751.1	742	629.8	575.6	588.9
-3255794415260609502	FALSE	High	IsMasterProtein	J9VHX9	Rho family protein OS=Cryptococcus neoformans var. grubii serotype A (strain H99 / ATCC 208821 / CBS 10515 / FGSC 9487) OX=235443 GN=CNAG_02883 PE=4 SV=1	0	17.895	23	4	6	3	198	21.9	8.31	19.14	4	98.8	110.8	121	77.5	85.4	136.5	88.7	95.1	87.2	108.3	89.7	101	290.3	325.7	355.7	227.8	251	401.3	260.7	279.5	256.4	318.2	263.8	296.8	193.1	325.7	258.4	130	230.2	293.4	222.5	178.2	219.2
-8592359704652366508	FALSE	High	IsMasterProtein	A0A225Y6H2	Uncharacterized protein OS=Cryptococcus neoformans var. grubii c45 OX=1230068 GN=C356_04549 PE=4 SV=1	0	17.89	16	2	4	2	160	17.6	9.55	16.85	2	107.8	108.3	113.9	99.2	97.2	111.6	88.7	101.1	88.4	110.1	87.2	86.5	428.5	430.7	452.8	394.5	386.4	443.7	352.9	402.1	351.6	437.7	346.7	343.9	285	430.7	328.9	225.1	354.4	324.4	301.2	256.4	300.6
-8894569789126167372	FALSE	High	IsMasterProtein	A0A225X8Q1	Serine/threonine-protein phosphatase 2A 56 kDa regulatory subunit OS=Cryptococcus neoformans var. grubii c45 OX=1230068 GN=C356_07007 PE=3 SV=1	0	17.784	6	3	5	3	708	80	6.13	19.37	3	133.9	112.3	106.9	95.3	93.2	113.4	89.2	95.9	85	90.3	86.5	98.1	944.3	791.8	753.5	671.7	657.2	799.8	629.1	676.4	599.7	636.9	609.9	691.7	628.1	791.8	547.3	383.3	602.7	584.7	537	431.3	512.7
8631466144614770137	FALSE	High	IsMasterProtein	F5H929	PCI domain-containing protein OS=Cryptococcus neoformans var. neoformans serotype D (strain B-3501A) OX=283643 GN=CNBB0760 PE=3 SV=1	0	17.732	8	3	8	3	412	45.8	5.2	29.5	3	114.5	127.9	120	99	96.2	114.8	84.3	90.1	78.7	95.4	94.4	84.9	1047.4	1169.8	1097.6	905.2	880.2	1050	771.2	823.8	719.7	872.6	863.1	776.2	696.7	1169.8	797.3	516.5	807.2	767.6	658.3	525.3	615.3
-5147359558647734548	FALSE	High	IsMasterProtein	Q5KKH6	Small nuclear ribonucleoprotein hPrp3, putative OS=Cryptococcus neoformans var. neoformans serotype D (strain JEC21 / ATCC MYA-565) OX=214684 GN=CNC02980 PE=4 SV=2	0	17.636	8	4	5	4	457	52	9.31	17.75	4	92.7	102.1	119	82.6	95.9	110.8	88.3	101.5	89.2	99.9	99.5	118.4	1070.7	1179.4	1375.2	954.9	1108	1280.4	1020.7	1172.9	1031	1153.9	1149.7	1368.3	712.2	1179.4	998.9	544.9	1016.1	936.1	871.3	747.9	881.5
-7142705253718459941	FALSE	High	IsMasterProtein	Q55PJ3	NTP_transferase domain-containing protein OS=Cryptococcus neoformans var. neoformans serotype D (strain B-3501A) OX=283643 GN=CNBG2190 PE=3 SV=1	0	17.609	5	2	8	2	426	46.4	7.91	28.31	2	102.9	107.9	89.5	93.3	128.4	119.1	114.9	79.1	106	82.3	74.5	102.1	1229	1288.2	1069.3	1114.4	1533	1422.8	1372.6	944.2	1265.5	983.3	889.5	1219.5	817.5	1288.2	776.7	635.9	1405.9	1040.2	1171.7	602.1	1082
-8760942021765061256	FALSE	High	IsMasterProtein	Q5KK43	Glycerol-3-phosphate dehydrogenase OS=Cryptococcus neoformans var. neoformans serotype D (strain JEC21 / ATCC MYA-565) OX=214684 GN=CNC04320 PE=3 SV=1	0	17.606	6	3	5	1	668	74.6	7.99	15.38	3	78.7	87.4	95.9	114.4	98.5	99.2	96.3	123.6	101.6	111	89.7	103.8	250.8	278.5	305.8	364.5	313.8	316.2	307	394.1	323.7	353.9	285.9	330.8	166.8	278.5	222.1	208	287.8	231.2	262.1	251.3	276.8
-9118274444534006692	FALSE	High	IsMasterProtein	Q5KQ04	Protein DOM34 homolog OS=Cryptococcus neoformans var. neoformans serotype D (strain JEC21 / ATCC MYA-565) OX=214684 GN=CNA00930 PE=3 SV=1	0	17.527	11	4	5	4	415	46	6.3	15.79	4	76.2	76.9	77.5	106.4	102.8	79.1	112.3	118.9	102.9	120.2	111.5	115.2	399	403	406	557.3	538.7	414.3	588	622.9	538.8	629.4	584.1	603.5	265.4	403	294.9	318	494	302.9	501.9	397.2	460.7
2182128422060946155	FALSE	High	IsMasterProtein	F5HGP7	Uncharacterized protein OS=Cryptococcus neoformans var. neoformans serotype D (strain B-3501A) OX=283643 GN=CNBD0950 PE=3 SV=1	0	17.482	15	4	9	4	295	34.7	7.18	31.82	4	112.9	111.4	108.9	113.9	92.5	108.5	90.4	96.3	85.7	93	89.5	97	994.6	981.2	959.7	1003.5	815.2	956.1	796.5	848.6	754.9	819.5	788.6	854.2	661.6	981.2	697.1	572.6	747.6	699	679.9	541.1	645.4
-4322530189205491840	FALSE	High	IsMasterProtein	A0A226BKU8	Protein SEY1 OS=Cryptococcus neoformans var. grubii Bt85 OX=1230076 GN=SEY1 PE=3 SV=1	0	17.4	6	4	5	4	824	92.3	5.24	16.58	4	117.8	116.3	114.9	97.1	85.7	119.5	81.4	103.2	81.3	87.7	100	95.2	398.5	393.3	388.5	328.4	289.8	404.1	275.2	349.2	275.1	296.5	338.4	322	265.1	393.3	282.2	187.4	265.8	295.4	234.9	222.7	235.2
-3195544694126798635	FALSE	High	IsMasterProtein	A0A226BCI3	Sorting nexin-3 OS=Cryptococcus neoformans var. grubii Bt85 OX=1230076 GN=C365_06402 PE=3 SV=1	0	17.375	17	3	7	3	245	28.2	6.55	23.18	3	104.5	99.3	107.9	103.7	109.8	101.3	96.9	92.9	94.6	96.7	92.8	99.8	564.5	536.7	582.8	560.1	593.1	547.1	523.4	502	511	522.5	501.3	538.9	375.5	536.7	423.3	319.6	543.9	400	446.8	320.1	436.9
-4877707537649367951	FALSE	High	IsMasterProtein	A0A225XUX3	Large subunit ribosomal protein L4e OS=Cryptococcus neoformans var. grubii c45 OX=1230068 GN=C356_05368 PE=3 SV=1	0	17.361	10	3	8	3	363	39.5	11	28.84	3	61.2	62.6	96.2	101.2	90.8	121	84	99.3	99.7	116.6	138.8	128.5	921	942.5	1447.7	1523.6	1366.5	1820.7	1264.6	1494.4	1501	1754.3	2088.9	1934.2	612.6	942.5	1051.6	869.4	1253.2	1331.1	1079.5	952.9	1283.3
101637680404432283	FALSE	High	IsMasterProtein	Q5KN57	NADH dehydrogenase, putative OS=Cryptococcus neoformans var. neoformans serotype D (strain JEC21 / ATCC MYA-565) OX=214684 GN=CNA07650 PE=4 SV=1	0	17.345	11	3	6	1	565	62.5	9.11	25.51	3	96.2	117.9	129.5	85.9	104.5	118	87.7	104	60.6	115.5	67.3	112.9	107.8	132.1	145.1	96.2	117.1	132.3	98.3	116.5	68	129.4	75.4	126.5	71.7	132.1	105.4	54.9	107.4	96.7	83.9	74.3	58.1
-7341013610323768892	FALSE	High	IsMasterProtein	A0A226BI96	Probable electron transfer flavoprotein subunit alpha OS=Cryptococcus neoformans var. grubii Bt85 OX=1230076 GN=C365_02812 PE=3 SV=1	0	17.286	5	1	4	1	346	35.9	6.57	22.95	1	113.8	125.8	102.6	93.6	95.1	101.6	91.9	96.6	109.1	87.1	109.2	73.4	558.8	617.7	503.7	459.7	466.8	499	451	474.4	535.8	427.7	536.3	360.1	371.7	617.7	365.9	262.3	428.1	364.8	385	302.5	458.1
-3492600944204545103	FALSE	High	IsMasterProtein	A0A225XB71	Transcription activator snf2l1 OS=Cryptococcus neoformans var. grubii c45 OX=1230068 GN=C356_06925 PE=3 SV=1	0	17.282	6	6	7	6	1096	126.3	6.3	18.8	6	105.1	100.6	95.8	102.3	102.8	99.7	101.2	99.7	89.5	98.9	102.6	101.8	651.7	624	594	634.8	638	618.7	627.8	618.5	555.2	613.4	636.6	631.7	433.5	624	431.5	362.2	585.1	452.3	535.9	394.4	474.7
-5436873597239802702	FALSE	High	IsMasterProtein	Q55KJ0	Uncharacterized protein OS=Cryptococcus neoformans var. neoformans serotype D (strain B-3501A) OX=283643 GN=CNBJ3430 PE=4 SV=1	0	17.188	4	1	18	1	290	29.8	5.52	53.56	1	101.3	89	105.7	90.4	104.6	100.2	97	111.3	96.9	113	116.2	74.5	2931.1	2576.7	3058.6	2614.9	3026.5	2898.2	2806.8	3220	2804.1	3268.4	3362	2155.3	1949.7	2576.7	2221.7	1492.1	2775.5	2118.8	2395.9	2053.3	2397.5
-4270314160113250176	FALSE	High	IsMasterProtein	A0A225XCU9	MICOS complex subunit MIC10 OS=Cryptococcus neoformans var. grubii c45 OX=1230068 GN=C356_06636 PE=3 SV=1	0	17.163	33	2	3	2	100	10.2	9.06	15.93	2	98.8	71.4	84.8	90.7	109.5	107.6	99.3	109.7	93.8	118.9	106.1	109.4	255.1	184.3	219	234.1	282.9	277.8	256.4	283.2	242.2	307.1	274.1	282.6	169.7	184.3	159.1	133.6	259.4	203.1	218.9	180.6	207.1
-8882286721298913447	FALSE	High	IsMasterProtein	A0A225ZNM9	Chitin synthase OS=Cryptococcus neoformans var. grubii c45 OX=1230068 GN=C356_01503 PE=4 SV=1	0	16.98	2	2	7	2	1032	114.1	8.29	23.93	2	123.2	110.3	95.3	84.4	78.2	146.4	78	92.7	78.7	120.9	86.1	106	731.7	655.1	565.8	501	464.2	869.5	463.2	550.4	467.5	717.8	511.4	629.5	486.7	655.1	411	285.9	425.7	635.7	395.4	351	399.7
-3973956361376711304	FALSE	High	IsMasterProtein	A0A225XL15	ATPase GET3 OS=Cryptococcus neoformans var. grubii c45 OX=1230068 GN=GET3 PE=3 SV=1	0	16.932	18	4	5	4	325	36.2	4.88	19	4	103.9	116.4	78.4	105.1	105.9	80.1	122.4	100.7	103.7	97	100.8	85.7	461.1	516.5	347.8	466.3	469.9	355.6	543.1	447.1	460.1	430.3	447.6	380.5	306.7	516.5	252.6	266.1	430.9	260	463.6	285.1	393.4
-5437921994365408945	FALSE	High	IsMasterProtein	A0A225XQU8	Inositol-3-phosphate synthase OS=Cryptococcus neoformans var. grubii c45 OX=1230068 GN=C356_05676 PE=3 SV=1	0	16.828	7	4	7	4	558	61.4	6.3	22.93	4	131.5	142.7	87.8	99	100.5	99	112.8	68.7	130.5	93.2	56.3	77.8	1507.7	1636.2	1007.1	1134.9	1151.8	1134.6	1293.3	787.9	1496.4	1068.8	645.4	892.2	1002.9	1636.2	731.5	647.6	1056.3	829.5	1104	502.4	1279.4
3558253317846300883	FALSE	High	IsMasterProtein	F5HAG7	Peptidase_M24 domain-containing protein OS=Cryptococcus neoformans var. neoformans serotype D (strain B-3501A) OX=283643 GN=CNBD5520 PE=3 SV=1	0	16.777	10	4	10	1	388	41.9	8.56	29.4	4	199.4	186.3	183.4	80.9	57.5	148.8	59.6	53.6	60.5	62.8	55	52.2	571.9	534.2	525.9	231.9	165	426.6	170.9	153.7	173.5	180	157.7	149.6	380.4	534.2	382	132.3	151.3	311.9	145.9	98	148.3
-1916164760239903970	FALSE	High	IsMasterProtein	F5H9U5	Uncharacterized protein OS=Cryptococcus neoformans var. neoformans serotype D (strain B-3501A) OX=283643 GN=CNBM1590 PE=3 SV=1	0	16.757	10	3	7	3	441	48.8	6.21	15.26	3	124.9	102.8	106.9	118.4	89.2	67.6	93.6	101.5	99.3	103.7	114.3	77.7	700.7	576.4	599.8	664	500.3	379.2	525.1	569.1	557.2	581.9	641	436	466.1	576.4	435.7	378.9	458.8	277.2	448.2	362.9	476.4
-5751414415052032319	FALSE	High	IsMasterProtein	A0A226A060	Protein kinase A OS=Cryptococcus neoformans var. grubii c45 OX=1230068 GN=C356_00411 PE=4 SV=1	0	16.724	8	4	6	4	515	57	8.73	18.77	4	138	179.9	131.9	110.7	63.5	108.4	63.9	101	60	85.3	96.2	61.2	1001.5	1305.6	956.7	802.8	460.8	786.8	463.6	732.8	435.6	618.6	697.6	444.1	666.2	1305.6	694.9	458.1	422.6	575.2	395.7	467.3	372.4
-7725523239407138181	FALSE	High	IsMasterProtein	J9VDT9	Ran-binding protein 1 OS=Cryptococcus neoformans var. grubii serotype A (strain H99 / ATCC 208821 / CBS 10515 / FGSC 9487) OX=235443 GN=CNAG_00065 PE=4 SV=1	0	16.682	8	2	8	2	238	26	4.7	27.51	2	220.2	169.4	214.4	47.6	50.2	207.3	43.3	46	60.2	40.2	43.6	57.7	3216.3	2474.7	3131.8	695	733.5	3028.3	632	671.7	879	588	636.8	843.2	2139.4	2474.7	2274.9	396.6	672.7	2213.9	539.5	428.3	751.5
-7824724762137200968	FALSE	High	IsMasterProtein	Q5KK90	Phenylalanyl-tRNA synthetase beta subunit OS=Cryptococcus neoformans var. neoformans serotype D (strain JEC21 / ATCC MYA-565) OX=214684 GN=CNC03850 PE=3 SV=1	0	16.678	6	3	7	3	632	71.4	5.77	23.79	3	95.9	88.9	91.2	102.5	111	95.7	127.2	97.4	127.7	87.1	98.2	77.3	325.2	301.2	309.1	347.5	376.3	324.3	431.1	330.3	432.8	295.1	333	261.9	216.3	301.2	224.5	198.3	345.1	237.1	368	210.6	370
-8686177292880127898	FALSE	High	IsMasterProtein	F5HAT4	Uncharacterized protein OS=Cryptococcus neoformans var. neoformans serotype D (strain B-3501A) OX=283643 GN=CNBC1180 PE=3 SV=1	0	16.67	7	4	6	4	708	79.8	5.2	20.66	4	101	98.5	108	110.4	93.7	106.5	89	105	85.5	85.9	97.4	119.1	721.2	703.3	771.4	788.8	669.4	760.7	635.8	750.1	611	613.2	695.6	850.4	479.7	703.3	560.3	450.1	613.9	556.1	542.7	478.3	522.4
-7200099544241481456	FALSE	High	IsMasterProtein	J9VZK4	Small nuclear ribonucleoprotein OS=Cryptococcus neoformans var. grubii serotype A (strain H99 / ATCC 208821 / CBS 10515 / FGSC 9487) OX=235443 GN=CNAG_04465 PE=3 SV=2	0	16.665	8	4	5	4	402	45.9	7.2	16.04	4	93.9	92.8	90.7	101.1	117.1	75.5	105.8	100.6	110.1	105.7	111.1	95.6	907.4	896.3	876.3	976.8	1131.5	729.1	1021.9	971.5	1063.4	1020.6	1072.9	923.6	603.6	896.3	636.5	557.4	1037.7	533	872.3	619.5	909.2
-4871723239526953563	FALSE	High	IsMasterProtein	A0A225ZZG8	Large subunit ribosomal protein L27e OS=Cryptococcus neoformans var. grubii c45 OX=1230068 GN=C356_00801 PE=3 SV=1	0	16.63	12	2	19	2	137	15.9	10.36	43.28	2	67.3	75.4	117.8	72.7	86.2	134.4	78.5	93.6	86.4	114.4	150.5	122.8	1470.4	1647.1	2572.1	1586.7	1881.5	2933.5	1715	2044.5	1886	2498	3284.9	2680.8	978.1	1647.1	1868.3	905.4	1725.5	2144.6	1463.9	1303.7	1612.5
-5768882503310012862	FALSE	High	IsMasterProtein	Q5KCE8	Activator 1 41 kDa subunit, putative OS=Cryptococcus neoformans var. neoformans serotype D (strain JEC21 / ATCC MYA-565) OX=214684 GN=CNH00770 PE=3 SV=1	0	16.602	13	4	6	4	363	40	6.8	18.99	4	108.4	120.2	113.1	96.9	106.9	97.8	113.5	84.8	107.8	79.7	93.8	77.1	698.8	775.1	729.5	625.1	689.3	630.8	732.1	546.5	694.9	514	605	497.2	464.8	775.1	529.9	356.7	632.1	461.2	624.9	348.5	594.1
-2971088259981985173	FALSE	High	IsMasterProtein	Q5KKM9	Phosphatase, putative OS=Cryptococcus neoformans var. neoformans serotype D (strain JEC21 / ATCC MYA-565) OX=214684 GN=CNC02470 PE=4 SV=1	0	16.536	8	3	5	3	411	43.8	5.29	16.27	3	115.5	80.6	289.3	62.2	75.2	126.8	141.5	48.6	96.5	50	44.8	69	753.6	525.8	1887.7	405.7	490.5	827.7	923.4	317.3	629.8	326.5	292.2	450.6	501.3	525.8	1371.2	231.5	449.8	605.1	788.2	202.3	538.5
-6945894443319466435	FALSE	High	IsMasterProtein	J9W0R4	26S proteasome regulatory subunit RPN1 OS=Cryptococcus neoformans var. grubii serotype A (strain H99 / ATCC 208821 / CBS 10515 / FGSC 9487) OX=235443 GN=CNAG_07863 PE=3 SV=2	0	16.515	5	3	6	3	1007	110.1	4.86	9.89	3	113.8	127.9	104.7	100	106.5	105	104.6	86	94.9	73.9	102.7	79.9	854.2	960.4	785.5	750.9	799.3	788.3	785.4	645.8	712.3	554.6	771.2	599.7	568.2	960.4	570.6	428.5	733	576.3	670.4	411.8	609
-3174181435928241022	FALSE	High	IsMasterProtein	A0A226A164	Elongation factor 3 OS=Cryptococcus neoformans var. grubii c45 OX=1230068 GN=C356_00107 PE=3 SV=1	0	16.509	5	6	6	6	1100	119	7.08	16.99	6	85.4	89	87	106.3	96.4	95.2	119.8	102.8	121.7	100.4	101.6	94.5	554.3	577.5	564.9	690.1	625.6	618.1	777.5	667.4	790.2	651.8	659.5	613.2	368.7	577.5	410.3	393.8	573.7	451.9	663.7	425.6	675.6
-9038153262733112724	FALSE	High	IsMasterProtein	J9VQB5	Nucleolar protein 56 OS=Cryptococcus neoformans var. grubii serotype A (strain H99 / ATCC 208821 / CBS 10515 / FGSC 9487) OX=235443 GN=CNAG_02209 PE=3 SV=1	0	16.436	9	4	5	4	570	62.8	7.8	17.71	4	60.6	70	93.3	101.6	82.2	104.6	91.8	126.7	89.7	104.7	144.2	130.6	345.8	399.3	532.2	579.7	468.9	596.5	523.9	722.6	511.8	597.2	822.3	745.1	230	399.3	386.6	330.8	430	436.1	447.2	460.8	437.6
-4762803549281178435	FALSE	High	IsMasterProtein	Q5KKG9	Signal recognition particle binding protein, putative OS=Cryptococcus neoformans var. neoformans serotype D (strain JEC21 / ATCC MYA-565) OX=214684 GN=CNC03050 PE=3 SV=1	0	16.404	7	5	8	5	674	72.8	7.97	23.93	5	83.5	85.1	81.6	118	113.2	86.9	106.9	107	108.4	105.4	92.5	111.5	894.5	912	874.5	1264.1	1212	930.4	1144.9	1145.9	1160.7	1128.7	990.8	1194.4	595	912	635.2	721.3	1111.5	680.2	977.3	730.7	992.4
-8567756110547678221	FALSE	High	IsMasterProtein	Q5KD38	ARF GTPase activator, putative OS=Cryptococcus neoformans var. neoformans serotype D (strain JEC21 / ATCC MYA-565) OX=214684 GN=CNH03190 PE=4 SV=2	0	16.339	7	3	4	3	479	50.2	9.06	16.58	3	128.9	113.5	121.6	100.7	93.1	120.4	82.7	81.5	82.9	87.6	78.3	108.7	743.3	654.3	701.4	580.8	536.6	694.5	476.9	470.2	478.3	504.9	451.5	626.7	494.4	654.3	509.5	331.4	492.1	507.7	407.1	299.8	408.9
7486368817616272880	FALSE	High	IsMasterProtein	Q5KHW3	Uncharacterized protein OS=Cryptococcus neoformans var. neoformans serotype D (strain JEC21 / ATCC MYA-565) OX=214684 GN=CND05090 PE=3 SV=1	0	16.282	7	6	6	1	1068	119.9	6.13	12.08	6	97	88.5	109.8	109.4	102.6	86.4	103.8	110.2	96	103.3	102.1	91	121.3	110.7	137.4	136.9	128.3	108.1	129.9	137.8	120.1	129.2	127.8	113.8	80.7	110.7	99.8	78.1	117.7	79	110.9	87.9	102.7
958425894301988828	FALSE	High	IsMasterProtein	F5H8Z3	Uncharacterized protein OS=Cryptococcus neoformans var. neoformans serotype D (strain B-3501A) OX=283643 GN=CNBC6640 PE=3 SV=1	0	16.264	17	4	5	4	258	28.4	9.2	15.99	4	97.9	95.4	121.1	94.5	89.9	113.2	83.9	98.4	91.9	101.6	112.8	99.6	719.8	701.4	890.9	695	661.1	833	616.8	723.6	675.7	747.3	830	732.4	478.8	701.4	647.1	396.6	606.3	609	526.5	461.4	577.7
-9159524842426358059	FALSE	High	IsMasterProtein	Q5KEG4	Mannitol-1-phosphate dehydrogenase, putative OS=Cryptococcus neoformans var. neoformans serotype D (strain JEC21 / ATCC MYA-565) OX=214684 GN=CNG00600 PE=4 SV=1	0	16.235	6	2	4	2	401	42.2	8.47	17.26	2	101.6	151.7	117	82.7	82.8	166.8	77.6	96.5	92.5	79.7	89	62	457.9	683.7	527.4	372.8	373.1	751.6	349.6	434.7	417	358.9	401	279.4	304.6	683.7	383.1	212.7	342.2	549.5	298.4	277.2	356.5
-4858925043732609892	FALSE	High	IsMasterProtein	Q5KM42	Proteasome subunit beta OS=Cryptococcus neoformans var. neoformans serotype D (strain JEC21 / ATCC MYA-565) OX=214684 GN=CNB03070 PE=3 SV=2	0	16.2	13	4	10	4	236	25.2	6.1	29.21	4	53.3	53.4	57.9	123.4	122.4	60.4	120.6	121.7	117	118.4	146.8	104.6	623.1	623.8	676.8	1443	1431.5	705.9	1409.8	1423	1367.9	1384.7	1716.1	1223.3	414.5	623.8	491.6	823.4	1312.8	516.1	1203.4	907.4	1169.5
-7431429537669659975	FALSE	High	IsMasterProtein	F5HAF4	Uncharacterized protein OS=Cryptococcus neoformans var. neoformans serotype D (strain B-3501A) OX=283643 GN=CNBH3600 PE=4 SV=1	0	16.074	11	2	5	2	248	28.1	5.44	17.47	2	137.8	137	123.3	78.5	87.5	142.9	91.6	77.4	87.7	86.3	81.5	68.6	468	465.3	418.9	266.6	297.3	485.6	311	262.8	297.9	293.3	277	233	311.3	465.3	304.3	152.1	272.6	355	265.5	167.6	254.7
-5969598931297405617	FALSE	High	IsMasterProtein	J9VT96	Large subunit ribosomal protein L18-A OS=Cryptococcus neoformans var. grubii serotype A (strain H99 / ATCC 208821 / CBS 10515 / FGSC 9487) OX=235443 GN=CNAG_01224 PE=3 SV=1	0	16.042	12	2	19	2	190	21.3	11.49	53.53	2	58.9	59.4	99	76.9	77.2	122.7	74.9	121	90.1	124.6	160.9	134.4	727.8	733.5	1222.6	950.4	953.7	1515.3	925.2	1494.2	1112.9	1539.6	1987.7	1660.6	484.1	733.5	888.1	542.3	874.6	1107.8	789.8	952.8	951.5
-2309814730263329207	FALSE	High	IsMasterProtein	A0A226BMF3	Peptidylprolyl isomerase OS=Cryptococcus neoformans var. grubii Bt85 OX=1230076 GN=C365_01127 PE=4 SV=1	0	16.027	16	2	9	2	134	14.6	9.25	25.56	2	132.8	128.2	173.8	67.1	88.6	156.8	85	76.2	85.5	69.8	77.7	58.5	1370.2	1322.4	1792.2	692.1	913.8	1617.7	876.3	786.2	881.5	719.8	801.2	603.6	911.4	1322.4	1301.8	394.9	838	1182.7	748	501.3	753.7
-7908183193408973015	FALSE	High	IsMasterProtein	A0A226BBK9	Chitin synthase OS=Cryptococcus neoformans var. grubii Bt85 OX=1230076 GN=C365_06289 PE=3 SV=1	0	15.953	4	7	7	7	1931	218.1	6.92	21.44	7	95.1	89.9	95	115.4	101.4	110.1	91.6	103	84.4	105	104.6	104.5	773.6	730.6	772.6	938.6	824.7	895.2	745	837.3	685.9	853.5	850.7	849.4	514.6	730.6	561.2	535.6	756.3	654.5	635.9	533.9	586.4
-2897268760367129211	FALSE	High	IsMasterProtein	A2V6A4	CnHHK2 protein OS=Cryptococcus neoformans OX=5207 GN=CnHHK2 PE=2 SV=1	0	15.937	3	3	5	3	1905	206.1	6.42	20.63	3	81.1	101.9	114.3	110.9	83.7	115.9	80.1	120.1	89.7	100.7	103.1	98.4	353.7	444.2	498.4	483.7	365	505.4	349.1	523.8	391.2	438.9	449.5	429.2	235.3	444.2	362	276	334.7	369.5	298	334	334.5
2163290733775970903	FALSE	High	IsMasterProtein	F5HG57	KOW domain-containing protein OS=Cryptococcus neoformans var. neoformans serotype D (strain B-3501A) OX=283643 GN=CNBJ1220 PE=3 SV=1	0	15.878	17	2	9	2	139	15.4	10.59	28.82	2	76.2	84	98.7	84.5	110.6	102.2	93.5	99.3	104.4	104.6	135.2	106.8	562.1	619.8	728.3	623.7	816.1	754.2	690.2	732.7	770.4	771.6	997.6	788.2	373.9	619.8	529	355.9	748.4	551.4	589.2	467.2	658.7
-6489110631727781756	FALSE	High	IsMasterProtein	F5HAT2	Capsular associated protein OS=Cryptococcus neoformans var. neoformans serotype D (strain JEC21 / ATCC MYA-565) OX=214684 GN=CNA05830 PE=4 SV=1	0	15.848	7	4	10	4	592	66.6	6.14	26.65	4	83.5	86.3	100.4	89.8	126.8	137.4	102.7	77.9	101.2	71.7	71.3	150.9	755	779.9	907.4	811.4	1145.8	1241.6	928.2	703.7	914.8	648.1	644.5	1364.1	502.2	779.9	659.1	463	1050.8	907.7	792.3	448.7	782.1
-5854839447254771737	FALSE	High	IsMasterProtein	A0A225YCC3	Proteasome subunit beta type-5 (Fragment) OS=Cryptococcus neoformans var. grubii c45 OX=1230068 GN=C356_03992 PE=4 SV=1	0	15.817	10	3	6	3	332	35.8	5.99	24.54	3	107.1	106.7	95.2	93.7	94.5	98.3	98.9	96.7	100.2	95.8	108.2	104.7	942.8	938.5	837.4	824.2	831.9	864.6	869.8	850.8	881.9	843.2	951.8	921.5	627.1	938.5	608.3	470.3	762.9	632.1	742.5	542.5	754
4818135368559357568	FALSE	High	IsMasterProtein	A0A225Z0F7	Oxidoreductase OS=Cryptococcus neoformans var. grubii c45 OX=1230068 GN=C356_02924 PE=4 SV=1	0	15.724	10	3	5	3	342	37.1	7.99	14.94	3	112.1	104.6	137.1	131.9	82.2	84.9	78.9	108	82.2	102.4	111.8	63.9	680.1	634.2	831.5	800	498.5	514.9	478.6	655.2	498.7	620.9	678.1	387.8	452.4	634.2	604	456.5	457.2	376.4	408.5	417.8	426.4
-1588488375649654728	FALSE	High	IsMasterProtein	A0A226B6Q1	Arf/Sar family, other OS=Cryptococcus neoformans var. grubii Bt85 OX=1230076 GN=C365_06973 PE=3 SV=1	0	15.717	12	2	5	2	245	27.6	5.34	17.36	2	109.2	104.5	91	97.5	97.9	100.7	109.1	97.2	106.7	93.5	97	95.7	428.5	410.2	357.1	382.6	384.2	395.3	428.2	381.4	418.8	366.9	380.8	375.7	285	410.2	259.4	218.3	352.3	289	365.5	243.2	358.1
-8930871261328149548	FALSE	High	IsMasterProtein	Q5KIF6	DNA-directed RNA polymerase subunit OS=Cryptococcus neoformans var. neoformans serotype D (strain JEC21 / ATCC MYA-565) OX=214684 GN=CND03140 PE=3 SV=1	0	15.447	2	3	4	2	1727	192.1	6.62	15.31	3	102.3	93	95.9	97.7	93.7	109.6	99.3	106.3	93.9	101.8	97.4	109.2	215.6	195.9	202.1	205.7	197.4	230.9	209.1	223.9	197.8	214.4	205.3	230.1	143.4	195.9	146.8	117.4	181	168.8	178.5	142.8	169.1
1845256472967652877	FALSE	High	IsMasterProtein	A0A226BJA5	Guanine nucleotide exchange protein for ADP-robosylation factor OS=Cryptococcus neoformans var. grubii Bt85 OX=1230076 GN=C365_03176 PE=4 SV=1	0	15.368	3	5	6	5	1953	216.7	6.01	18.06	5	94.8	102.2	92.8	104.4	109	104.3	99.5	90.7	92.4	97.8	92.7	119.2	656.5	707.7	642.2	722.9	754.5	722.2	688.8	627.8	639.9	676.7	642	825.2	436.7	707.7	466.5	412.5	691.9	528	588	400.3	547.1
8912580391784842953	FALSE	High	IsMasterProtein	A0A226BAC2	NEDD8-activating enzyme E1 catalytic subunit OS=Cryptococcus neoformans var. grubii Bt85 OX=1230076 GN=C365_05858 PE=3 SV=1	0	15.31	16	3	4	3	428	47.1	5.39	13.63	3	118.9	126.2	94.8	101.7	100.5	110.4	100.4	84.3	95.2	85.9	89.5	92.3	388.9	412.9	310.3	332.6	328.8	361.4	328.6	275.9	311.4	280.9	292.7	302.1	258.7	412.9	225.4	189.8	301.5	264.2	280.5	175.9	266.2
-1930854348060644567	FALSE	High	IsMasterProtein	A0A226BEK0	Mitochondrial genome maintenance protein MGM101 OS=Cryptococcus neoformans var. grubii Bt85 OX=1230076 GN=C365_04729 PE=3 SV=1	0	15.219	10	2	5	2	318	34.6	8.94	21.71	2	65.8	65.4	67.3	122.1	115.8	56.6	130.4	108.5	124.9	133.2	108.8	101.1	318.6	316.6	325.9	591.3	560.8	274.1	631.1	525.4	604.6	644.9	526.7	489.2	211.9	316.6	236.7	337.4	514.3	200.4	538.7	335	516.9
992587080999363982	FALSE	High	IsMasterProtein	J9W3D8	Nucleolar GTP-binding protein 1 OS=Cryptococcus neoformans var. grubii serotype A (strain H99 / ATCC 208821 / CBS 10515 / FGSC 9487) OX=235443 GN=CNAG_06468 PE=3 SV=1	0	15.207	9	4	5	4	666	75.9	9.1	14.33	4	77.8	83.9	86.3	113.6	108.4	80.2	113.8	103.2	104.9	103.7	114.3	109.9	474.9	511.8	526.6	693.3	661.6	489.5	694.8	630	640.1	633.1	697.8	670.9	315.9	511.8	382.5	395.6	606.7	357.9	593.1	401.7	547.3
-104550530239955907	FALSE	High	IsMasterProtein	J9VQ24	Eukaryotic translation initiation factor 5A OS=Cryptococcus neoformans var. grubii serotype A (strain H99 / ATCC 208821 / CBS 10515 / FGSC 9487) OX=235443 GN=CNAG_01428 PE=3 SV=1	0	15.17	16	3	18	3	158	17.3	5.38	32	3	113.5	96.8	98.9	92.7	110	94.2	103.3	95.5	106.6	100.8	94.3	93.4	3546	3023.3	3090.3	2896.3	3437.6	2942.8	3226.6	2985.1	3329.4	3149.9	2946.4	2918.9	2358.7	3023.3	2244.7	1652.7	3152.5	2151.4	2754.3	1903.5	2846.6
-6511900560031070989	FALSE	High	IsMasterProtein	J9VL62	IQ domain-containing GTPase activating protein OS=Cryptococcus neoformans var. grubii serotype A (strain H99 / ATCC 208821 / CBS 10515 / FGSC 9487) OX=235443 GN=CNAG_06929 PE=4 SV=1	0	15.163	5	4	5	4	784	88.9	7.59	17.55	4	104.3	120.2	124.1	119.5	99.4	96.4	88.4	98.3	84.2	92.7	93.8	78.4	517.3	596.2	615.5	592.7	492.8	478.1	438.1	487.4	417.7	459.7	465.3	388.9	344.1	596.2	447.1	338.2	451.9	349.5	374	310.8	357.1
-5776572277655256975	FALSE	High	IsMasterProtein	A0A226BGF2	Rho family, other OS=Cryptococcus neoformans var. grubii Bt85 OX=1230076 GN=C365_04101 PE=4 SV=1	0	15.163	9	2	4	2	224	24.3	6.23	14.61	2	85.6	82.9	71.9	139	90.6	82	94.9	112.5	98.5	151.2	93	97.9	534.7	518	449.4	868.4	565.8	512.5	593	702.6	615.2	944.4	581.1	611.3	355.7	518	326.4	495.5	518.9	374.7	506.2	448	526
-8263527796798304965	FALSE	High	IsMasterProtein	A0A225XZ58	HECT-type E3 ubiquitin transferase OS=Cryptococcus neoformans var. grubii c45 OX=1230068 GN=C356_05060 PE=4 SV=1	0	15.068	1	5	6	5	3342	369.7	5.07	16.35	5	99.7	107.8	123.6	106.3	96	116.4	100.9	81.5	96.5	86.6	85.8	99	1300.3	1406.9	1613.1	1387.1	1252.4	1519.1	1316.1	1062.8	1258.7	1129.6	1119.9	1291.2	864.9	1406.9	1171.7	791.5	1148.5	1110.6	1123.4	677.7	1076.2
-7795688004044568106	FALSE	High	IsMasterProtein	A0A226BBC4	Uridylate kinase OS=Cryptococcus neoformans var. grubii Bt85 OX=1230076 GN=C365_06172 PE=3 SV=1	0	14.922	8	2	6	2	275	30.5	6.02	18.72	2	134	133.8	106.3	83.3	121	112.9	105.1	75.8	108.7	70.7	70.5	77.8	510.4	509.8	405.2	317.4	461	430.3	400.4	288.9	414.3	269.3	268.8	296.5	339.5	509.8	294.3	181.1	422.8	314.6	341.8	184.2	354.2
103185551570858677	FALSE	High	IsMasterProtein	A0A225ZAZ5	Phospholipid:diacylglycerol acyltransferase OS=Cryptococcus neoformans var. grubii c45 OX=1230068 GN=C356_02283 PE=4 SV=1	0	14.894	7	3	4	3	732	81.7	6.73	17.5	3	81.2	94.7	100.7	109.7	102.4	81.4	96.9	108.6	92.2	106.3	116.4	109.5	310.3	362	384.8	419.4	391.2	311.2	370.4	415.3	352.4	406.3	444.9	418.5	206.4	362	279.5	239.3	358.8	227.5	316.2	264.8	301.3
-9082857072132949792	FALSE	High	IsMasterProtein	A0A225YKH0	Arp2/3 complex 34 kDa subunit OS=Cryptococcus neoformans var. grubii c45 OX=1230068 GN=C356_03622 PE=3 SV=1	0	14.732	10	3	9	3	320	36.9	7.66	24.77	3	103.8	121.6	118.5	98.4	83.1	127.4	72.5	98.2	70.7	123.2	86.6	95.9	742.8	870.3	848	704.3	595.2	911.9	518.6	703.2	506.3	881.9	620.1	686.7	494.1	870.3	616	401.9	545.8	666.7	442.7	448.4	432.9
-8513564167866742073	FALSE	High	IsMasterProtein	Q5KNE3	5-aminoimidazole-4-carboxamide ribonucleotide formyltransferase OS=Cryptococcus neoformans var. neoformans serotype D (strain JEC21 / ATCC MYA-565) OX=214684 GN=CNA06790 PE=3 SV=1	0	14.721	9	6	8	6	605	65.4	6.89	21.24	6	116	96.2	110.1	96	93	104.2	99.9	101.2	89.9	103.1	87.8	102.6	1018.7	845.1	966.6	842.9	817.2	915.2	877	888.7	789.1	905.4	771.5	901.3	677.6	845.1	702.1	481	749.4	669.1	748.6	566.7	674.7
2426949647387851689	FALSE	High	IsMasterProtein	A0A226BJ83	40S ribosomal protein S21 OS=Cryptococcus neoformans var. grubii Bt85 OX=1230076 GN=C365_02993 PE=3 SV=1	0	14.689	17	2	6	2	87	9.5	7.28	18.64	2	95.2	80.6	75.7	87.6	126.2	99.8	113.8	103.6	103.9	102.1	118.7	92.8	325.2	275.1	258.5	299.1	430.7	340.7	388.7	353.6	354.7	348.5	405.3	316.7	216.3	275.1	187.8	170.7	395	249.1	331.8	225.5	303.3
-7502455328550308501	FALSE	High	IsMasterProtein	A0A226BJ30	Bud site selection protein 31 OS=Cryptococcus neoformans var. grubii Bt85 OX=1230076 GN=C365_02642 PE=3 SV=1	0	14.677	19	3	7	3	148	17.3	8.65	20.48	3	115.4	114	122.3	97.7	100.8	101.6	97.9	90.5	94.1	88.9	98.5	78.4	1156.2	1141.9	1225	979.3	1010	1017.8	980.5	907.2	942.7	890.5	987.1	785.8	769.1	1141.9	889.8	558.8	926.2	744.1	837	578.5	806
-5437711078373152007	FALSE	High	IsMasterProtein	A0A226BNX7	Uncharacterized protein OS=Cryptococcus neoformans var. grubii Bt85 OX=1230076 GN=C365_00954 PE=3 SV=1	0	14.601	6	3	4	3	529	59.6	5.52	12.85	3	137.1	134.2	159.3	70.7	91.1	169.2	80	59.3	80.5	65.2	63	90.5	1014.3	993.2	1178.5	522.8	674.1	1251.6	591.6	438.8	595.4	482.3	466.2	669.4	674.7	993.2	856	298.3	618.2	915	505	279.8	509.1
-7175063481077599552	FALSE	High	IsMasterProtein	A0A225XB66	Chitin synthase OS=Cryptococcus neoformans var. grubii c45 OX=1230068 GN=C356_06953 PE=4 SV=1	0	14.503	4	5	5	5	1421	158.1	7.99	15.58	5	92.6	94	87.9	113.4	99.4	103.3	92.2	101.9	85.9	112.7	98.1	118.7	636.7	646.4	604.8	779.7	683.9	710.3	634.2	701.2	590.9	774.9	674.5	816.6	423.5	646.4	439.3	444.9	627.2	519.3	541.4	447.1	505.2
-8726754930286569482	FALSE	High	IsMasterProtein	A0A225YZS9	Guanine nucleotide-binding protein subunit beta OS=Cryptococcus neoformans var. grubii c45 OX=1230068 GN=C356_02754 PE=3 SV=1	0	14.492	11	3	5	3	349	37.6	6.96	14.17	3	77.4	63.2	94.7	105.2	95.6	97.2	79.4	116.1	102.9	98.6	107.8	161.9	984.4	804.4	1205.2	1338.2	1216.7	1236.4	1010.2	1476.8	1309.1	1254.9	1370.8	2059.3	654.8	804.4	875.4	763.6	1115.8	903.9	862.3	941.7	1119.3
-6559696331660747907	FALSE	High	IsMasterProtein	T2BN73	Pumilio-family RNA binding protein, variant OS=Cryptococcus neoformans var. grubii serotype A (strain H99 / ATCC 208821 / CBS 10515 / FGSC 9487) OX=235443 GN=CNAG_02810 PE=4 SV=1	0	14.446	3	3	5	3	949	101.7	6.71	14.62	3	114.2	103.2	103.4	94.1	115.6	84.3	91.2	93.1	94.1	97.7	90.2	118.8	986.4	891.4	892.8	812.5	998.5	727.7	787.8	803.4	812.6	843.2	778.7	1025.8	656.1	891.4	648.5	463.6	915.7	532	672.5	512.3	694.8
-8224773396653200296	FALSE	High	IsMasterProtein	J9VNU0	Catalase OS=Cryptococcus neoformans var. grubii serotype A (strain H99 / ATCC 208821 / CBS 10515 / FGSC 9487) OX=235443 GN=CNAG_05015 PE=3 SV=1	0	14.439	4	2	4	2	701	77.7	8.09	14.3	2	103.3	119.8	94.7	124.4	116.1	87.2	105.4	93.9	94.3	79.9	114.4	66.7	169.1	196	155	203.6	190.1	142.7	172.6	153.7	154.3	130.7	187.2	109.1	112.5	196	112.6	116.2	174.3	104.3	147.3	98	131.9
461577652067127231	FALSE	High	IsMasterProtein	A0A226BL34	Histone H2A OS=Cryptococcus neoformans var. grubii Bt85 OX=1230076 GN=C365_02638 PE=3 SV=1	0	14.383	24	3	16	3	138	14.7	10.76	40.8	3	70.1	82.3	116.6	74.3	81.2	104.8	79.5	95.7	91.6	114.2	105.5	184.2	440.9	518.1	733.9	467.6	511.3	659.4	500.2	602.5	576.6	719	664	1159.5	293.3	518.1	533.1	266.8	468.9	482.1	427	384.2	493
-3597191308991685991	FALSE	High	IsMasterProtein	Q55YE6	KOW domain-containing protein OS=Cryptococcus neoformans var. neoformans serotype D (strain B-3501A) OX=283643 GN=CNBB0700 PE=3 SV=1	0	14.335	23	4	14	4	145	16.3	10.77	38.56	4	94.3	89	96.1	80.8	105.7	96.5	90.4	101.1	106.3	102.4	132.8	104.3	1465	1382.2	1492.8	1255.3	1641.6	1498.3	1404.2	1570.4	1651.1	1590.4	2061.7	1620.1	974.5	1382.2	1084.3	716.3	1505.5	1095.4	1198.6	1001.4	1411.7
819706814084970880	FALSE	High	IsMasterProtein	Q5KFZ3	Membrane protein, putative OS=Cryptococcus neoformans var. neoformans serotype D (strain JEC21 / ATCC MYA-565) OX=214684 GN=CNF00080 PE=3 SV=2	0	14.249	2	4	5	4	2107	236.6	5.82	17.08	4	70.3	85.6	74	101.6	100.7	71.9	94.1	114.4	91.9	123.7	144.3	127.6	564.7	686.8	593.9	815.3	808.1	577.1	755	918.5	737.8	992.6	1158.3	1024.5	375.6	686.8	431.4	465.2	741.1	421.9	644.5	585.7	630.8
-6260808709777777418	FALSE	High	IsMasterProtein	A0A225YWY4	V-type proton ATPase subunit a OS=Cryptococcus neoformans var. grubii c45 OX=1230068 GN=C356_02920 PE=3 SV=1	0	14.235	3	2	5	2	849	95.9	5.45	18.43	2	97.9	97	118.5	99.7	98.3	123.2	78	93.2	87.2	70.9	112.2	123.8	871.1	862.6	1054.3	887.1	874.3	1095.6	693.6	829.1	775.9	630.6	998.4	1101.6	579.4	862.6	765.8	506.2	801.8	801	592.1	528.7	663.4
6396177870759758820	FALSE	High	IsMasterProtein	Q5KIV9	Succinate-semialdehyde dehydrogenase, putative OS=Cryptococcus neoformans var. neoformans serotype D (strain JEC21 / ATCC MYA-565) OX=214684 GN=CND01570 PE=3 SV=1	0	14.196	7	4	7	4	561	60.4	8.56	17.27	4	65.2	56	55.4	102.2	99.9	63.5	116.5	133.3	111.4	144.9	120.5	131.1	446.8	383.8	379.3	700.3	684.7	434.8	798.3	913.6	763.6	992.9	825.7	898.5	297.2	383.8	275.5	399.6	627.9	317.9	681.4	582.6	652.9
-6115957851968505901	FALSE	High	IsMasterProtein	J9VXB6	Rho family protein OS=Cryptococcus neoformans var. grubii serotype A (strain H99 / ATCC 208821 / CBS 10515 / FGSC 9487) OX=235443 GN=CNAG_03130 PE=4 SV=2	0	14.182	11	2	4	2	208	23.1	6.57	13.4	2	65.2	79	85.1	124.4	107.2	99.7	123.3	93.8	131	101.7	94	95.9	378.5	458.7	494.1	722.6	622.5	578.9	716.1	544.8	760.8	590.7	546	556.8	251.8	458.7	358.9	412.3	570.9	423.2	611.3	347.4	650.5
-6294110786686072578	FALSE	High	IsMasterProtein	A0A226A223	Delta-aminolevulinic acid dehydratase OS=Cryptococcus neoformans var. grubii c45 OX=1230068 GN=C356_00357 PE=3 SV=1	0	14.118	14	4	4	4	350	38	6.84	11.86	4	77.3	71.9	82.5	121.8	103.7	93	114.1	118.8	102.8	114.8	108.4	91	499.3	464.1	532.9	786.9	669.5	600.5	736.9	767.2	663.6	741.5	700	587.7	332.1	464.1	387.1	449	614	439	629	489.2	567.4
-9166719802870177717	FALSE	High	IsMasterProtein	A0A225Z511	1,2-dihydroxy-3-keto-5-methylthiopentene dioxygenase OS=Cryptococcus neoformans var. grubii c45 OX=1230068 GN=ADI1 PE=3 SV=1	0	14.117	11	2	4	2	187	21.3	5.01	14.2	2	91.8	98.5	88.9	98.9	92.3	85	102.2	116.5	104.4	132.7	104.8	84	607.7	651.8	588.1	654.6	611	562.2	676.4	770.6	690.5	878.4	693.5	555.8	404.2	651.8	427.2	373.5	560.3	411	577.4	491.4	590.4
-3886118175859930315	FALSE	High	IsMasterProtein	J9VTL7	Ubiquitin-conjugating enzyme E2 H OS=Cryptococcus neoformans var. grubii serotype A (strain H99 / ATCC 208821 / CBS 10515 / FGSC 9487) OX=235443 GN=CNAG_04611 PE=3 SV=1	0	14.115	11	3	7	3	245	27.1	4.54	23.86	3	90.5	93.8	78.6	101.1	114.5	89.5	120.5	99.5	118.1	93.7	108.6	91.5	783.3	812.2	680.8	875.2	991.3	774.9	1043.2	861.7	1022.5	811.4	939.9	791.9	521	812.2	494.5	499.4	909.1	566.5	890.5	549.5	874.2
6454208808138862557	FALSE	High	IsMasterProtein	A0A226BEF9	Clathrin-coated vesicle protein OS=Cryptococcus neoformans var. grubii Bt85 OX=1230076 GN=C365_04058 PE=4 SV=1	0	14.11	2	3	4	3	2038	220	7.03	11.52	3	117.3	114.2	109	99.5	96.1	108.6	97.7	89.7	94.6	96.8	89.4	87.1	443.5	431.8	412.2	376.1	363.3	410.6	369.4	339.4	357.9	366.1	338.1	329.4	295	431.8	299.4	214.6	333.2	300.2	315.3	216.4	306
-5194328532945473406	FALSE	High	IsMasterProtein	Q55PH0	DIS3-like exonuclease 2 OS=Cryptococcus neoformans var. neoformans serotype D (strain B-3501A) OX=283643 GN=CNBG2420 PE=3 SV=1	0	14.017	5	6	6	6	1657	180.2	8.48	16.04	6	131.5	115.7	114.1	111.2	84.6	104.1	72.3	111	65	110.4	97.5	82.7	922	811.6	800.1	780	593.2	730	506.8	778.6	456.1	774.1	683.8	580	613.3	811.6	581.2	445.1	544	533.7	432.6	496.5	390
3011991822632983388	FALSE	High	IsMasterProtein	A0A226B8M2	Taurine catabolism dioxygenase TauD OS=Cryptococcus neoformans var. grubii Bt85 OX=1230076 GN=C365_05708 PE=4 SV=1	0	13.988	11	3	5	3	458	51.3	7.53	18.85	3	55.3	49.8	82.4	83.8	108.2	79	95.5	145.3	116	107.3	158.6	118.6	562.4	506.2	838.1	852.2	1100.6	803.6	971.1	1477.7	1179.3	1091.1	1613	1205.5	374.1	506.2	608.8	486.3	1009.3	587.5	828.9	942.3	1008.3
480286511995074032	FALSE	High	IsMasterProtein	J9VX23	Glutamate 5-kinase OS=Cryptococcus neoformans var. grubii serotype A (strain H99 / ATCC 208821 / CBS 10515 / FGSC 9487) OX=235443 GN=CNAG_05386 PE=3 SV=1	0	13.973	8	3	5	3	511	55.1	7.31	20.03	3	92.3	99.1	103.2	110.1	94.7	111.5	105.8	95.2	106.9	95.2	91.5	94.6	991.5	1065.2	1108.8	1182.8	1017.6	1198	1136.2	1023.1	1148	1022.4	983	1015.9	659.5	1065.2	805.4	674.9	933.2	875.8	969.9	652.4	981.5
-8894408901000971457	FALSE	High	IsMasterProtein	J9VZD0	CDP-diacylglycerol-inositol 3-phosphatidyltransferase OS=Cryptococcus neoformans var. grubii serotype A (strain H99 / ATCC 208821 / CBS 10515 / FGSC 9487) OX=235443 GN=CNAG_05384 PE=3 SV=1	0	13.957	10	3	4	3	316	35.2	8.28	13.53	3	95.6	84.8	83.6	111.9	105.5	99.7	115	95.9	114.7	114.5	89.5	89.3	366.4	325.1	320.2	428.8	404.2	381.9	440.7	367.3	439.4	438.9	342.9	342	243.7	325.1	232.6	244.7	370.7	279.2	376.2	234.2	375.7
-6097804063032152431	FALSE	High	IsMasterProtein	A0A226BPD2	GTP-binding protein 1 OS=Cryptococcus neoformans var. grubii Bt85 OX=1230076 GN=C365_01563 PE=4 SV=1	0	13.947	5	3	5	3	623	67.6	8.03	17.87	3	95.2	94.2	103.2	105.2	94	88.4	118.4	101	108.1	98	104.9	89.3	499.6	494.2	541.5	551.9	493.3	464	621	529.6	567.3	513.8	550	468.7	332.3	494.2	393.3	314.9	452.4	339.2	530.1	337.7	485
4848464462000793419	FALSE	High	IsMasterProtein	J9VFV3	Large subunit ribosomal protein L27Ae OS=Cryptococcus neoformans var. grubii serotype A (strain H99 / ATCC 208821 / CBS 10515 / FGSC 9487) OX=235443 GN=CNAG_03747 PE=3 SV=1	0	13.944	19	4	8	4	142	16	10.59	25.95	4	74.7	71.8	97.9	97	99.2	130	82.1	93	90.7	119.2	121.1	123.4	917.7	881.4	1201.7	1191.9	1218.2	1596.8	1008.2	1142.1	1114.2	1463.3	1486.9	1515	610.4	881.4	872.9	680.1	1117.2	1167.4	860.6	728.3	952.6
-8718334473527453144	FALSE	High	IsMasterProtein	Q5KN25	60s ribosomal protein l34-b, putative OS=Cryptococcus neoformans var. neoformans serotype D (strain JEC21 / ATCC MYA-565) OX=214684 GN=CNA07980 PE=3 SV=1	0	13.929	19	3	8	3	113	12.6	11.21	25.45	3	50.9	50.8	107.7	70.8	77.7	150.9	64.7	98.9	75.6	130.5	146.5	174.9	363.7	363	769.7	506.1	555.5	1078.4	462.3	706.8	539.8	932.1	1046.5	1249.5	241.9	363	559.1	288.8	509.4	788.4	394.6	450.7	461.5
-2338161414602563768	FALSE	High	IsMasterProtein	Q5KDT1	Golgi SNAP receptor complex member 1 OS=Cryptococcus neoformans var. neoformans serotype D (strain JEC21 / ATCC MYA-565) OX=214684 GN=CNG02880 PE=3 SV=1	0	13.899	15	4	6	4	238	26.6	6.95	17.65	4	73.4	70.9	113.8	96.9	115.7	141.1	102.5	84	112.4	75.9	88.2	125.1	257.8	248.9	399.7	340.3	406.3	495.3	360	295	394.7	266.5	309.8	439.1	171.5	248.9	290.3	194.2	372.6	362.1	307.3	188.1	337.5
-8687182224414447212	FALSE	High	IsMasterProtein	A0A226BFE0	Mitogen-activated protein kinase OS=Cryptococcus neoformans var. grubii Bt85 OX=1230076 GN=C365_03470 PE=3 SV=1	0	13.897	11	3	6	3	398	45.2	7.33	24.85	3	65.4	73.2	67.5	105.4	112.4	66.4	113.1	105	108.7	115.5	121.6	145.7	326.4	365.1	337	525.9	560.8	331.2	564.4	524.1	542.6	576.1	606.7	727.1	217.1	365.1	244.8	300.1	514.3	242.1	481.8	334.2	463.9
-8985346038086042098	FALSE	High	IsMasterProtein	A0A226BBT4	Cytochrome c1, heme protein, mitochondrial OS=Cryptococcus neoformans var. grubii Bt85 OX=1230076 GN=C365_06195 PE=4 SV=1	0	13.886	6	2	8	2	319	35	7.34	35.15	2	120.3	107	114.1	88.7	89.3	120	86.5	102	73.7	106.1	93.1	99.3	370.1	329.2	351.3	272.9	274.8	369.5	266.3	313.8	226.8	326.5	286.5	305.8	246.2	329.2	255.2	155.7	252	270.1	227.3	200.1	193.9
-1457479814949167184	FALSE	High	IsMasterProtein	F5H8Y8	Methionine adenosyltransferase 2 subunit beta OS=Cryptococcus neoformans var. neoformans serotype D (strain B-3501A) OX=283643 GN=CNBB3480 PE=3 SV=1	0	13.885	8	2	6	2	303	33.6	5.88	19.67	2	88.7	83.2	87.8	100.5	111.7	76.7	125.5	98.4	126.5	101.5	104.2	95.2	700	656.5	693.3	793	881.8	605.5	991	776.4	998.4	801.3	822.9	751.6	465.6	656.5	503.6	452.5	808.7	442.7	845.9	495.1	853.6
-3278688335156383774	FALSE	High	IsMasterProtein	A0A225X9D8	Urea amidohydrolase OS=Cryptococcus neoformans var. grubii c45 OX=1230068 GN=C356_06915 PE=3 SV=1	0	13.871	3	3	7	3	909	99.2	6.07	21.1	3	88.9	98	104.3	108.2	98.5	98.6	97.9	105.9	90.1	117.4	93.8	98.4	471	519.3	552.3	572.9	521.9	522.4	518.4	560.8	477.1	621.9	497	520.9	313.3	519.3	401.2	326.9	478.6	381.9	442.5	357.6	407.9
-86617599671891889	FALSE	High	IsMasterProtein	J9VM81	Serine/threonine-protein phosphatase OS=Cryptococcus neoformans var. grubii serotype A (strain H99 / ATCC 208821 / CBS 10515 / FGSC 9487) OX=235443 GN=CNAG_02236 PE=3 SV=2	0	13.87	18	3	3	3	310	35.2	6.04	14.08	3	111.9	105.7	110	100.9	85.2	105.9	91	102.1	83.3	108	94.7	101.3	484.2	457.5	476.3	436.9	369	458.4	394	441.9	360.7	467.5	410.1	438.6	322.1	457.5	346	249.3	338.4	335.1	336.3	281.8	308.4
-5472862706412693409	FALSE	High	IsMasterProtein	A0A225YW44	ATP-dependent RNA helicase DHX8/PRP22 OS=Cryptococcus neoformans var. grubii c45 OX=1230068 GN=C356_03066 PE=4 SV=1	0	13.828	5	5	5	5	1187	132.3	7.96	15.89	5	113.4	124.9	120.5	102.4	94	97.8	87.3	93.1	86.5	85.1	98.9	96.2	830.8	915	883.2	750.2	688.8	716.5	639.5	681.9	633.8	623.3	724.9	704.6	552.6	915	641.5	428.1	631.7	523.8	545.9	434.8	541.9
-5361064575372894847	FALSE	High	IsMasterProtein	A0A225ZZR9	CCR4-NOT transcriptional complex subunit CAF120 OS=Cryptococcus neoformans var. grubii c45 OX=1230068 GN=C356_00799 PE=4 SV=1	0	13.826	2	3	4	3	1692	182.6	9.17	12.91	3	111.1	92.8	91.8	102.8	111.5	92.3	90.6	108.9	97.9	111.5	102	86.9	891.5	744.6	736.7	824.7	894.6	741	727.5	874	785.9	895.1	818.3	697.6	593	744.6	535.1	470.6	820.4	541.7	621	557.3	671.9
-9086597269916446721	FALSE	High	IsMasterProtein	Q55SU2	Structural maintenance of chromosomes protein OS=Cryptococcus neoformans var. neoformans serotype D (strain B-3501A) OX=283643 GN=CNBE0920 PE=3 SV=1	0	13.811	3	4	4	4	1541	171.4	5.47	13.95	4	96.7	106.5	104	114.9	102	100.3	112.5	89.9	115.4	80.2	90.7	86.8	489.6	539.4	526.9	582	516.4	508.2	569.5	455.1	584.3	406.3	459.4	439.8	325.7	539.4	382.7	332.1	473.6	371.5	486.1	290.2	499.6
8103071776854719193	FALSE	High	IsMasterProtein	A0A226BB56	60S ribosomal protein L41 OS=Cryptococcus neoformans var. grubii Bt85 OX=1230076 GN=C365_05294 PE=3 SV=1	0	13.792	21	4	7	4	106	12.1	10.51	19.27	4	77.2	81.4	144	69.3	70.9	155.5	64.1	116.4	64.4	81.3	176	99.5	712.9	752.3	1330.9	640.4	655.5	1436.5	592.1	1075.2	594.9	751	1626.6	919.7	474.2	752.3	966.7	365.4	601.1	1050.2	505.4	685.6	508.6
-3187756350467511825	FALSE	High	IsMasterProtein	A0A226BGM6	Pre-mRNA-splicing factor ATP-dependent RNA helicase PRP16 OS=Cryptococcus neoformans var. grubii Bt85 OX=1230076 GN=C365_03701 PE=4 SV=1	0	13.785	3	4	5	3	1302	144.7	7.08	16.17	4	83.9	92.1	86.2	118	99.9	92.3	102.9	107.3	99.4	101.5	107.2	109.4	392.8	431.1	403.5	552.4	468	432.4	482	502.5	465.5	475.1	501.8	512.5	261.3	431.1	293.1	315.2	429.2	316.1	411.4	320.4	398
-6644836538620816233	FALSE	High	IsMasterProtein	Q5KFJ6	UDP-N-acetylglucosamine diphosphorylase, putative OS=Cryptococcus neoformans var. neoformans serotype D (strain JEC21 / ATCC MYA-565) OX=214684 GN=CNF01520 PE=4 SV=1	0	13.731	4	2	5	2	534	57.7	5.81	16.89	2	138.7	136.9	99.4	91.3	75.9	147.3	85.9	102.6	73.7	105.9	73.8	68.7	949.4	936.9	680.2	625.1	519.8	1008.2	587.7	702.4	504.8	724.8	505.3	470.2	631.5	936.9	494.1	356.7	476.7	737.1	501.7	447.9	431.6
-7432574115862766150	FALSE	High	IsMasterProtein	Q55SP0	Phospholipase OS=Cryptococcus neoformans var. neoformans serotype D (strain B-3501A) OX=283643 GN=CNBE1430 PE=3 SV=1	0	13.715	4	4	7	4	889	102	6.05	21.61	4	95.7	85.7	87.2	117	105.5	95.7	102.2	104.1	91.7	115.1	95.6	104.5	598.8	536.4	545.9	732.4	660.5	599.2	640	651.8	574.2	720.4	598.3	654.3	398.3	536.4	396.5	417.9	605.7	438.1	546.3	415.6	490.9
2205402038237218298	FALSE	High	IsMasterProtein	F5HCF6	AMP-binding domain-containing protein OS=Cryptococcus neoformans var. neoformans serotype D (strain B-3501A) OX=283643 GN=CNBH0690 PE=4 SV=1	0	13.661	4	2	6	2	706	77.4	6.89	16.96	2	80.6	95.3	94.6	114.2	82.7	85.6	108	108.7	113	95.6	100.3	121.4	564.4	667.4	662.6	800	579.1	599.8	756.1	761.4	791.1	669.5	702.4	850.1	375.4	667.4	481.3	456.5	531.1	438.5	645.4	485.5	676.4
-6359915356978827916	FALSE	High	IsMasterProtein	A0A225XVE7	COP9 signalosome complex subunit 5 OS=Cryptococcus neoformans var. grubii c45 OX=1230068 GN=C356_05320 PE=3 SV=1	0	13.627	16	4	6	4	371	41.5	6.34	16.11	4	60	61.1	60.9	122.3	121.6	58.4	135.3	104.9	141.7	110	110.1	113.6	275.4	280.7	279.7	561.5	558.3	268	621.4	481.8	650.7	505.1	505.4	521.6	183.2	280.7	203.2	320.4	512	195.9	530.4	307.2	556.3
-6024188877981016837	FALSE	High	IsMasterProtein	J9VG91	Large subunit ribosomal protein L30e OS=Cryptococcus neoformans var. grubii serotype A (strain H99 / ATCC 208821 / CBS 10515 / FGSC 9487) OX=235443 GN=CNAG_00232 PE=3 SV=1	0	13.575	10	1	6	1	113	12.3	9.73	19.27	1	87.8	80.9	89.9	107	102.1	99.4	107.9	101.8	98.7	102.3	113	109.4	693.1	638.4	709	844.2	805.4	784.2	851.3	803.1	778.6	807	891.3	862.8	461	638.4	515	481.7	738.6	573.3	726.7	512.1	665.7
-1097104769550314926	FALSE	High	IsMasterProtein	J9VTV9	Rho guanyl-nucleotide exchange factor OS=Cryptococcus neoformans var. grubii serotype A (strain H99 / ATCC 208821 / CBS 10515 / FGSC 9487) OX=235443 GN=CNAG_04119 PE=4 SV=2	0	13.532	2	4	4	4	1510	168	9	13.1	4	90.2	107.7	105.5	100.5	94.7	121.7	87.6	92.7	85.7	104.2	89.3	120.3	575.2	686.9	672.9	641.4	604.2	776.1	559.2	591.2	546.8	664.6	569.7	767.2	382.6	686.9	488.8	366	554.1	567.4	477.3	377	467.5
-2755462116339607381	FALSE	High	IsMasterProtein	A0A226BAX8	Endoplasmic oxidoreductin 1 OS=Cryptococcus neoformans var. grubii Bt85 OX=1230076 GN=C365_06026 PE=3 SV=1	0	13.475	6	3	4	3	578	63.4	6.61	14.82	3	69.3	75.5	86.5	77.7	91.3	129.9	97.7	121	89.3	113	168.6	80.3	394	429.5	492.2	442	519.2	738.6	555.4	687.8	507.7	642.6	958.5	456.5	262.1	429.5	357.5	252.2	476.1	540	474.1	438.6	434.1
-1627383588543388529	FALSE	High	IsMasterProtein	F5HDJ4	DNA topoisomerase 2 OS=Cryptococcus neoformans var. neoformans serotype D (strain B-3501A) OX=283643 GN=CNBA3470 PE=3 SV=1	0	13.472	4	4	4	4	1272	143.2	8.41	12.52	4	72.8	73.7	107.8	111.8	101.7	114.4	103.7	101.8	102.8	97.1	95	117.5	241.1	244.3	357.1	370.3	336.8	379	343.6	337.2	340.7	321.7	314.9	389.4	160.4	244.3	259.4	211.3	308.9	277.1	293.3	215	291.3
-226310174027645613	FALSE	High	IsMasterProtein	F5HDJ0	Uncharacterized protein OS=Cryptococcus neoformans var. neoformans serotype D (strain B-3501A) OX=283643 GN=CNBG0330 PE=3 SV=1	0	13.458	25	2	8	2	145	16	10.64	32.63	2	76.3	74.1	113.6	82.6	89.6	132.8	81.2	104.8	76	110.8	120.6	137.5	356.7	346.1	530.9	386.1	418.7	620.9	379.7	489.9	355.3	517.9	563.5	642.5	237.3	346.1	385.6	220.3	384	453.9	324.1	312.4	303.8
-7291299916914204004	FALSE	High	IsMasterProtein	Q5KAD7	Isocitrate dehydrogenase (NAD+), putative OS=Cryptococcus neoformans var. neoformans serotype D (strain JEC21 / ATCC MYA-565) OX=214684 GN=CNJ02060 PE=3 SV=1	0	13.409	9	2	5	2	378	40.9	9.03	15.21	2	105.6	88.7	119.9	81.7	81.4	97.9	91.4	108.5	102.8	108.7	97.2	116.3	1198.2	1006.5	1360.3	926.9	923.2	1111.1	1037.5	1231.2	1167	1232.9	1102.4	1319.3	797	1006.5	988.1	528.9	846.6	812.3	885.6	785.1	997.8
79684677028069042	FALSE	High	IsMasterProtein	A0A225XRK9	Major facilitator superfamily transporter OS=Cryptococcus neoformans var. grubii c45 OX=1230068 GN=C356_05635 PE=3 SV=1	0	13.401	3	2	12	2	675	74.8	4.64	30.33	2	75.6	74.2	93.8	105.5	134.5	79.5	122	87.1	121.6	87.9	95.6	122.5	1236.5	1212.9	1533.9	1725.3	2198	1300	1994.6	1424.3	1988.1	1437	1563.2	2002.8	822.5	1212.9	1114.2	984.5	2015.7	950.4	1702.6	908.2	1699.8
-7013593846952021042	FALSE	High	IsMasterProtein	A0A226BPE9	Poly(A) polymerase OS=Cryptococcus neoformans var. grubii Bt85 OX=1230076 GN=C365_00555 PE=3 SV=1	0	13.386	8	4	4	4	687	76.2	7.97	14.7	4	112.4	134.3	127.1	96	94.7	96.5	90.3	101	82.2	87.8	89.1	88.6	267.1	319.2	302	228.2	225.1	229.2	214.5	240.1	195.3	208.6	211.6	210.5	177.7	319.2	219.4	130.2	206.4	167.6	183.1	153.1	167
-7525977448239345604	FALSE	High	IsMasterProtein	Q55VX3	AMP deaminase OS=Cryptococcus neoformans var. neoformans serotype D (strain B-3501A) OX=283643 GN=CNBC3640 PE=3 SV=1	0	13.335	5	3	3	3	997	113.2	6.52	13.03	3	66.5	63.4	66	124.4	113	69.4	113.3	121.6	110.8	116.4	106.4	129	289.4	276.1	287.2	541.5	492	302.2	493.2	529.4	482.2	506.9	463.1	561.8	192.5	276.1	208.6	309	451.2	220.9	421	337.6	412.3
-8331596558950850455	FALSE	High	IsMasterProtein	J9VS15	Ubiquitin-conjugating enzyme E2 OS=Cryptococcus neoformans var. grubii serotype A (strain H99 / ATCC 208821 / CBS 10515 / FGSC 9487) OX=235443 GN=CNAG_05886 PE=4 SV=1	0	13.314	15	2	7	2	151	16.9	5.99	23.57	2	97.2	80.3	73.9	109.4	99.6	84.7	104.8	111.9	113.2	118.9	113	93.2	1203.6	994.1	915.1	1354.5	1233.7	1048.6	1297.5	1386	1401.5	1472.9	1399.4	1154.7	800.6	994.1	664.7	772.9	1131.4	766.6	1107.6	883.8	1198.3
-3103302673506146515	FALSE	High	IsMasterProtein	A0A226BK79	Aminotran_1_2 domain-containing protein OS=Cryptococcus neoformans var. grubii Bt85 OX=1230076 GN=C365_02179 PE=4 SV=1	0	13.306	5	3	5	3	546	60.8	5.99	15.96	3	157.5	102.3	178.7	86.7	66.5	113	80.7	100.2	63.8	101	84.1	65.5	885.8	575.3	1005	487.5	373.9	635.2	453.7	563.3	358.7	568	472.9	368.3	589.2	575.3	730	278.2	342.9	464.4	387.3	359.2	306.7
-8012197270817760839	FALSE	High	IsMasterProtein	A0A225ZJR4	ATP-binding cassette, subfamily D (ALD), peroxisomal long-chain fatty acid import protein OS=Cryptococcus neoformans var. grubii c45 OX=1230068 GN=C356_01823 PE=4 SV=1	0	13.265	7	3	3	3	725	80.8	8.97	12.38	3	112.4	125.6	105	114	78.7	87.8	94	114.3	94.3	92.8	101.1	80	257.7	287.9	240.6	261.3	180.4	201.2	215.4	261.9	216.3	212.7	231.8	183.5	171.4	287.9	174.8	149.1	165.4	147.1	183.9	167	184.9
-8857676037055489905	FALSE	High	IsMasterProtein	A0A226A056	Alpha-1,3-mannosyltransferase OS=Cryptococcus neoformans var. grubii c45 OX=1230068 GN=C356_00745 PE=4 SV=1	0	13.258	9	3	4	3	525	59.8	6.86	16.32	3	92	99.5	97.2	85.4	135	143.3	112.4	64.3	96	70.4	73.4	131.1	263.1	284.6	278.2	244.3	386.2	410.1	321.6	184.1	274.6	201.6	209.9	375	175	284.6	202.1	139.4	354.2	299.8	274.5	117.4	234.8
-5756155385480653008	FALSE	High	IsMasterProtein	A0A225Y1E9	Translation initiation factor eIF-2B subunit gamma OS=Cryptococcus neoformans var. grubii c45 OX=1230068 GN=C356_04896 PE=4 SV=1	0	13.248	4	2	4	2	543	59.4	7.49	12.28	2	92.5	84.4	84	106	87.5	77.3	122.6	104.5	119.4	104.3	107.1	110.4	474.3	433.1	430.6	543.6	448.7	396.5	629	535.9	612.5	534.9	549.3	566.5	315.5	433.1	312.8	310.2	411.5	289.9	536.9	341.7	523.7
-4206926834263436514	FALSE	High	IsMasterProtein	F5H8U6	Uncharacterized protein OS=Cryptococcus neoformans var. neoformans serotype D (strain B-3501A) OX=283643 GN=CNBB3470 PE=4 SV=1	0	13.247	5	4	4	4	903	99.4	6.57	13.37	4	94.3	91.8	100.2	102.8	99.1	112	93	99.2	83.3	106.6	97.4	120.4	306.1	297.7	325.2	333.5	321.6	363.3	301.7	321.8	270.2	345.9	315.9	390.5	203.6	297.7	236.2	190.3	294.9	265.6	257.5	205.2	231
-8391270109339848242	FALSE	High	IsMasterProtein	Q55YC1	Uncharacterized protein OS=Cryptococcus neoformans var. neoformans serotype D (strain B-3501A) OX=283643 GN=CNBB0950 PE=3 SV=1	0	13.235	7	2	14	2	252	28.5	5.06	25.12	2	48.4	48.2	51.6	111.7	132.3	52.2	140.4	115.6	146	119.9	123.4	110.3	566.5	563.2	603.7	1306.3	1547	610.1	1642.2	1352.3	1707.4	1402.3	1442.9	1290.4	376.8	563.2	438.5	745.4	1418.7	446	1401.8	862.3	1459.8
7758261657162565510	FALSE	High	IsMasterProtein	A0A226BBQ3	40S ribosomal protein S0 OS=Cryptococcus neoformans var. grubii Bt85 OX=1230076 GN=RPS0 PE=3 SV=1	0	13.195	10	2	5	2	292	31.5	5.21	22.74	2	130.2	170.9	106.8	83.3	93.3	86.6	93.7	83.8	108.8	78.7	98.5	65.4	580.8	762.3	476.6	371.9	416.2	386.3	418	374	485.5	351.1	439.6	291.9	386.3	762.3	346.2	212.2	381.7	282.4	356.8	238.5	415.1
-4547922576819954621	FALSE	High	IsMasterProtein	J9VT16	ChAPs family protein OS=Cryptococcus neoformans var. grubii serotype A (strain H99 / ATCC 208821 / CBS 10515 / FGSC 9487) OX=235443 GN=CNAG_03325 PE=4 SV=2	0	13.179	4	3	7	3	697	78.1	6.18	17.89	3	97.3	108.6	99.9	110.3	104.1	128.6	91.6	89.4	88.4	86.5	85.8	109.4	675.8	754.5	693.9	765.8	723.1	892.9	636.4	621	613.9	600.5	595.7	760.1	449.5	754.5	504	437	663.1	652.8	543.2	396	524.9
-6217931430621974624	FALSE	High	IsMasterProtein	A0A226BMB4	Syntaxin 7 OS=Cryptococcus neoformans var. grubii Bt85 OX=1230076 GN=C365_01096 PE=3 SV=1	0	13.156	7	2	7	2	274	30.4	5.25	22.1	2	137.3	104.2	126.4	90.8	89.5	105.4	77.6	100.1	85.7	104.6	96	82.3	868.3	659.1	799	574.1	566	666.5	490.5	632.8	542	661.1	607.1	520.5	577.6	659.1	580.4	327.6	519.1	487.3	418.7	403.5	463.4
1393653911562672603	FALSE	High	IsMasterProtein	A0A225YJ92	Oxysterol-binding protein OS=Cryptococcus neoformans var. grubii c45 OX=1230068 GN=C356_03578 PE=3 SV=1	0	13.138	5	2	4	2	506	55.1	6.43	12.76	2	87.1	86.4	92.2	105.3	108.8	83.5	128.2	95.6	109.1	105.1	97.8	101	211.7	209.9	224.1	256	264.5	202.9	311.5	232.3	265.2	255.4	237.8	245.5	140.8	209.9	162.8	146.1	242.6	148.3	265.9	148.1	226.7
-6358031828665532739	FALSE	High	IsMasterProtein	J9VXL7	40S ribosomal protein S8 OS=Cryptococcus neoformans var. grubii serotype A (strain H99 / ATCC 208821 / CBS 10515 / FGSC 9487) OX=235443 GN=CNAG_03198 PE=3 SV=1	0	13.13	9	2	13	2	208	23.8	10.65	36.86	2	75.6	77.7	106.4	100.3	102.2	115.1	94.4	95.8	96.2	109.2	120.6	106.5	958.7	985.5	1349.2	1271.3	1296.2	1459.1	1196.4	1215.2	1220.4	1385.3	1529	1350.4	637.7	985.5	980	725.4	1188.7	1066.7	1021.3	774.9	1043.4
-8952060122472140010	FALSE	High	IsMasterProtein	J9VMH6	HAL protein kinase OS=Cryptococcus neoformans var. grubii serotype A (strain H99 / ATCC 208821 / CBS 10515 / FGSC 9487) OX=235443 GN=CNAG_00745 PE=4 SV=1	0	13.125	5	4	4	4	956	103.2	8.63	13.19	4	116.4	138.6	111.9	98.8	91.6	136.3	77.7	90.6	78.6	96.2	84	79.3	598.6	713	575.9	508	471.3	701.3	399.7	465.9	404.6	494.7	432.2	407.9	398.2	713	418.3	289.9	432.2	512.7	341.2	297.1	345.9
-4092157446046842543	FALSE	High	IsMasterProtein	Q5KPD2	3'(2'),5'-bisphosphate nucleotidase OS=Cryptococcus neoformans var. neoformans serotype D (strain JEC21 / ATCC MYA-565) OX=214684 GN=CNA03210 PE=3 SV=2	0	13.102	6	2	5	2	358	38.7	6.02	15.7	2	78.6	73.5	83.1	113.9	103.5	71.1	111.7	114.3	104.9	125.9	111.8	107.8	218.9	204.7	231.3	317.2	288.3	197.9	311.1	318.2	292.1	350.5	311.4	300.2	145.6	204.7	168	181	264.4	144.7	265.6	202.9	249.7
-7385214217845567733	FALSE	High	IsMasterProtein	A0A225Y0S0	Iron-sulfur clusters transporter ATM1, mitochondrial OS=Cryptococcus neoformans var. grubii c45 OX=1230068 GN=C356_04995 PE=4 SV=1	0	13.1	8	3	4	3	734	81	9.26	13.83	3	83.2	84.5	89.7	108.4	107.9	92	117.1	105.4	99.1	99.3	97.5	115.9	392.5	398.4	422.9	511.2	508.9	433.9	552.2	497.1	467.3	468.4	459.6	546.5	261.1	398.4	307.2	291.7	466.7	317.2	471.4	317	399.5
-3414473940871821069	FALSE	High	IsMasterProtein	F5HDV5	Ribosomal_L2_C domain-containing protein OS=Cryptococcus neoformans var. neoformans serotype D (strain B-3501A) OX=283643 GN=CNBI2800 PE=4 SV=1	0	13.084	14	5	9	5	255	27.4	10.87	23.68	5	65.7	71.4	111.3	79.2	91.3	127.5	82.9	92.9	88.5	114.6	134.4	140.3	869.7	945	1473.6	1048.9	1209.6	1689	1098	1230	1171.8	1518.1	1780.1	1857.9	578.5	945	1070.4	598.5	1109.3	1234.8	937.3	784.3	1001.9
-5658976748389980645	FALSE	High	IsMasterProtein	A0A226B8W7	Phosphoserine transaminase OS=Cryptococcus neoformans var. grubii Bt85 OX=1230076 GN=C365_06788 PE=3 SV=1	0	13.072	3	1	3	1	411	44.6	6.27	13.77	1	100.1	109.8	96.4	92.8	79.5	109.4	127.5	100.5	113.2	96.7	96.5	77.8	317.7	348.5	305.9	294.4	252.1	347	404.5	318.8	359.1	306.8	306.1	246.9	211.3	348.5	222.2	168	231.2	253.7	345.3	203.3	307
-6550532196699345647	FALSE	High	IsMasterProtein	A0A225ZKX1	3-hydroxy-3-methylglutaryl coenzyme A synthase OS=Cryptococcus neoformans var. grubii c45 OX=1230068 GN=C356_01690 PE=3 SV=1	0	13.072	5	3	5	2	498	54.2	5.69	14.34	3	148.1	125.8	107.9	75.7	87.6	128.8	101	66.8	73.9	76.9	78.1	129.3	984.9	836.2	717.7	503.5	582.5	856.7	671.7	444.4	491.1	511.5	519.1	859.4	655.1	836.2	521.3	287.3	534.2	626.3	573.4	283.4	419.9
-8082358580113842360	FALSE	High	IsMasterProtein	A0A225ZZX1	Imidazole glycerol phosphate synthase hisHF OS=Cryptococcus neoformans var. grubii c45 OX=1230068 GN=C356_00766 PE=3 SV=1	0	13.066	6	3	3	3	619	66.7	5.34	11.98	3	95	90.2	86.7	88.1	104.3	87.8	153.2	84.2	141	79.9	83.2	106.4	637.7	605.5	582.1	591.6	700.3	589.3	1028.5	565.5	946.6	536.1	558.3	713.9	424.2	605.5	422.8	337.6	642.2	430.8	877.9	360.6	809.3
-8210743196094738188	FALSE	High	IsMasterProtein	Q5KPR1	Hydroxyacid-oxoacid transhydrogenase OS=Cryptococcus neoformans var. neoformans serotype D (strain JEC21 / ATCC MYA-565) OX=214684 GN=CNA01850 PE=3 SV=1	0	13.064	4	2	6	2	519	56	7.47	19.62	2	84.9	102.8	81.3	92	154	100.5	94.1	98.6	94.8	76.1	95.3	125.6	431.2	522.3	413	467.2	782.6	510.8	477.9	500.7	481.8	386.7	484.2	638.2	286.8	522.3	300	266.6	717.7	373.4	407.9	319.3	411.9
-4823554837840111024	FALSE	High	IsMasterProtein	A0A226B8L3	Phosphatidylinositol phosphate phosphatase OS=Cryptococcus neoformans var. grubii Bt85 OX=1230076 GN=C365_05698 PE=4 SV=1	0	13.012	4	4	4	2	1306	141.3	8.95	13.28	4	105.8	120.6	132.1	123.1	85.1	133.9	94.1	82.3	81.5	70.1	77.9	93.7	384.4	438.1	479.9	447.2	309.4	486.5	341.8	298.9	296.3	254.6	283	340.4	255.7	438.1	348.6	255.2	283.7	355.7	291.8	190.6	253.3
-8283933442579699322	FALSE	High	IsMasterProtein	A0A225YZY6	Branchpoint-bridging protein OS=Cryptococcus neoformans var. grubii c45 OX=1230068 GN=C356_02866 PE=3 SV=1	0	13.005	9	4	4	4	546	60.8	8.82	14.78	4	86.2	81.5	89.1	117.6	115.2	86.5	112	94.8	108.5	86.1	92.8	129.8	294.2	278.2	304.1	401.3	393.1	295.3	382.5	323.5	370.4	293.9	316.7	443.2	195.7	278.2	220.9	229	360.5	215.9	326.5	206.3	316.7
-6037706277165106668	FALSE	High	IsMasterProtein	A0A226BGZ3	Peroxidase OS=Cryptococcus neoformans var. grubii Bt85 OX=1230076 GN=C365_03880 PE=3 SV=1	0	12.957	9	2	6	2	334	36.1	6.14	12.53	2	147.8	146.3	138.1	91.6	87.5	117.7	95.5	77	99.7	63.5	86.9	48.5	750.5	742.9	701.3	465.1	444.4	597.9	485.1	391.1	506.2	322.7	441.1	246.4	499.2	742.9	509.4	265.4	407.5	437.1	414.1	249.4	432.8
-5078585316951356769	FALSE	High	IsMasterProtein	A0A226BAW6	Phenylalanine--tRNA ligase OS=Cryptococcus neoformans var. grubii Bt85 OX=1230076 GN=C365_05381 PE=3 SV=1	0	12.95	9	3	4	3	510	57.6	6.74	13.05	3	97.8	86.9	104.5	91.3	102.6	113	121.4	86.6	132.5	78.3	87.4	97.7	597.3	530.9	638.2	557.6	626.3	690.3	741.2	529	809.1	478	533.7	596.9	397.3	530.9	463.6	318.2	574.4	504.7	632.7	337.3	691.8
-6924125125868666111	FALSE	High	IsMasterProtein	Q5K952	Transaldolase OS=Cryptococcus neoformans var. neoformans serotype D (strain JEC21 / ATCC MYA-565) OX=214684 GN=CNK03170 PE=3 SV=1	0	12.917	11	4	19	4	323	35.3	5.62	39.9	4	94.6	79.3	97.7	108.5	103.9	73.5	108.2	109.2	108.2	109.4	114.2	93.4	2068	1733.1	2135.3	2372	2271	1606.9	2366.5	2388.1	2366.1	2392.5	2496.9	2042.1	1375.6	1733.1	1551	1353.5	2082.7	1174.8	2020.1	1522.8	2023
-4455849015214874787	FALSE	High	IsMasterProtein	Q5K8H1	Insulin degrading enzyme, putative OS=Cryptococcus neoformans var. neoformans serotype D (strain JEC21 / ATCC MYA-565) OX=214684 GN=CNL05710 PE=3 SV=1	0	12.884	2	3	6	3	1162	131.6	6.62	17.37	3	98.3	85.1	85.5	105.5	114.9	77.9	119.3	93.6	120.6	94.6	110	94.8	1111.9	962.5	967.1	1193.3	1300.1	881.6	1349.6	1059.2	1365.1	1070.8	1244.8	1072.8	739.6	962.5	702.5	680.9	1192.3	644.5	1152	675.4	1167.1
-8184907382632781345	FALSE	High	IsMasterProtein	Q55WF4	Uncharacterized protein OS=Cryptococcus neoformans var. neoformans serotype D (strain B-3501A) OX=283643 GN=CNBC1830 PE=4 SV=1	0	12.773	14	3	13	3	355	38.9	6.89	37.3	3	118.2	106.3	88.4	89	134.9	87.1	99.3	86.2	96.3	93.7	83	117.6	1373	1235.7	1027.6	1034	1566.9	1012.3	1154.2	1001.3	1118.7	1088.6	964.1	1366.6	913.3	1235.7	746.4	590	1437	740.1	985.2	638.5	956.5
-1421842779278242474	FALSE	High	IsMasterProtein	Q5WQW6	Cap3p OS=Cryptococcus neoformans var. neoformans OX=40410 GN=CAP3 PE=4 SV=1	0	12.77	4	3	4	3	694	79	5.49	13.12	3	101.2	109.7	102.2	98	112.9	130.4	105.5	81.2	86.5	82.3	78.5	111.8	571.1	619.3	576.8	553.1	637.4	736	595.8	458.4	488.3	464.4	442.9	631.4	379.9	619.3	419	315.6	584.5	538.1	508.6	292.3	417.5
-2727800827062477629	FALSE	High	IsMasterProtein	Q5KLA0	ER to Golgi transport-related protein, putative OS=Cryptococcus neoformans var. neoformans serotype D (strain JEC21 / ATCC MYA-565) OX=214684 GN=CNC00230 PE=3 SV=2	0	12.767	8	1	11	1	137	15.9	5.76	33.34	1	98.3	95.6	107.5	117.7	92.9	109.4	92.4	106.4	88.1	106.2	96.8	88.6	967.9	941.8	1059.4	1159.8	914.9	1077.7	910.1	1047.7	868	1046.4	953.4	873	643.8	941.8	769.5	661.8	839	787.9	776.9	668.1	742.1
-5322283203035921791	FALSE	High	IsMasterProtein	Q5KF54	Serine/threonine protein kinase FSK, putative OS=Cryptococcus neoformans var. neoformans serotype D (strain JEC21 / ATCC MYA-565) OX=214684 GN=CNF02940 PE=4 SV=1	0	12.764	4	3	5	3	764	82.3	8.37	15.26	3	93	93	116.9	120.6	104	103.7	105.5	90.8	106.5	83.4	81.4	101.1	593.8	594	746.4	770.2	664.3	662.3	674	579.8	680	532.3	519.8	645.5	395	594	542.2	439.5	609.2	484.2	575.3	369.7	581.4
-6657277910587201726	FALSE	High	IsMasterProtein	Q55PZ0	FAD-binding FR-type domain-containing protein OS=Cryptococcus neoformans var. neoformans serotype D (strain B-3501A) OX=283643 GN=CNBG0740 PE=4 SV=1	0	12.723	3	2	3	2	1055	112.9	5.33	14.87	2	102.9	90.5	98.3	107.8	95.4	88.8	97.8	118.8	79.3	125.5	90.1	104.8	190	167	181.4	199.1	176.1	164	180.5	219.4	146.3	231.7	166.4	193.6	126.4	167	131.8	113.6	161.5	119.9	154.1	139.9	125.1
-6221384530818118152	FALSE	High	IsMasterProtein	Q5K854	Rho GTPase, putative OS=Cryptococcus neoformans var. neoformans serotype D (strain JEC21 / ATCC MYA-565) OX=214684 GN=CNM00070 PE=4 SV=1	0	12.718	10	2	4	1	199	22.3	8.92	12.73	2	112	137.9	144.9	113.7	79.1	93.5	79	99.8	68.6	92.2	103	76.2	120.7	148.6	156.1	122.5	85.3	100.8	85.2	107.6	73.9	99.4	111	82.1	80.3	148.6	113.4	69.9	78.2	73.7	72.7	68.6	63.2
-1248929741545303780	FALSE	High	IsMasterProtein	A0A225XUW4	Tryptophanyl-tRNA synthetase OS=Cryptococcus neoformans var. grubii c45 OX=1230068 GN=C356_05533 PE=3 SV=1	0	12.71	3	2	6	2	641	71.1	8.38	18.73	2	88.6	88.6	82.9	104.2	129.3	88.2	107.5	101	106	103.7	89.2	110.7	615.9	616.1	576.8	724.8	899.4	613.6	747.8	702.6	737	721.2	620.5	769.8	409.7	616.1	419	413.6	824.8	448.6	638.3	448	630.1
-3221585274493547072	FALSE	High	IsMasterProtein	Q55VK1	Uncharacterized protein OS=Cryptococcus neoformans var. neoformans serotype D (strain B-3501A) OX=283643 GN=CNBC4850 PE=4 SV=1	0	12.71	4	3	3	3	1075	122.2	5.82	11.39	3	88.7	92.9	89	99.6	113.9	90.1	102.7	108.2	98.9	102.8	110.7	102.4	312.9	327.9	314	351.5	401.7	317.7	362.5	381.9	348.9	362.6	390.4	361.4	208.1	327.9	228.1	200.6	368.4	232.3	309.4	243.5	298.3
4600411628458198372	FALSE	High	IsMasterProtein	J9W1D9	Acetyl/propionyl CoA carboxylase OS=Cryptococcus neoformans var. grubii serotype A (strain H99 / ATCC 208821 / CBS 10515 / FGSC 9487) OX=235443 GN=CNAG_01671 PE=4 SV=2	0	12.686	6	3	5	3	616	66.5	9.14	15.35	3	120.4	125.2	102.9	96.2	84.8	101.7	89.1	97.5	86.2	91.9	118.5	85.7	421.7	438.4	360.3	336.8	297	356.2	312.2	341.6	301.9	321.9	415.2	300.3	280.5	438.4	261.7	192.2	272.4	260.4	266.5	217.8	258.1
-8013409317385178753	FALSE	High	IsMasterProtein	A0A225XL36	General transcriptional repressor OS=Cryptococcus neoformans var. grubii c45 OX=1230068 GN=C356_06081 PE=4 SV=1	0	12.674	3	3	4	3	1131	124.1	8.78	12.68	3	117.1	104.5	112.3	110.9	95.5	123.9	81.6	86.1	117.9	83.9	69	97.3	651.9	581.4	625.2	617.4	531.4	689.4	453.8	479.2	656.4	466.7	383.8	541.5	433.6	581.4	454.1	352.3	487.3	504	387.4	305.6	561.2
6628355210979287537	FALSE	High	IsMasterProtein	J9VEG9	Eukaryotic translation initiation factor 3 subunit I OS=Cryptococcus neoformans var. grubii serotype A (strain H99 / ATCC 208821 / CBS 10515 / FGSC 9487) OX=235443 GN=TIF34 PE=3 SV=1	0	12.663	9	3	6	3	341	38	5.21	17.63	3	103.1	100.6	100.4	96.2	105.7	91.7	101.7	94.5	104.3	100.9	103.1	97.7	887.6	865.7	864.4	828.1	910.2	789	875.5	813.6	897.8	868.6	887.7	840.6	590.4	865.7	627.9	472.5	834.7	576.8	747.3	518.8	767.6
368717149504472407	FALSE	High	IsMasterProtein	Q561C4	TPR_REGION domain-containing protein OS=Cryptococcus neoformans var. neoformans serotype D (strain B-3501A) OX=283643 GN=CNBA0690 PE=4 SV=1	0	12.618	6	4	4	4	942	104.1	6.07	13.63	4	123.3	121.2	129.5	92.4	99.4	108.1	87.7	87.3	87.1	77.9	98.1	87.9	264.1	259.7	277.4	198	212.9	231.6	187.9	187.1	186.6	166.8	210.2	188.3	175.7	259.7	201.5	113	195.2	169.3	160.4	119.3	159.5
-2180831558918750503	FALSE	High	IsMasterProtein	J9VIU8	tRNA N6-adenosine threonylcarbamoyltransferase OS=Cryptococcus neoformans var. grubii serotype A (strain H99 / ATCC 208821 / CBS 10515 / FGSC 9487) OX=235443 GN=KAE1 PE=3 SV=1	0	12.523	13	3	3	3	366	40.1	8.68	11.94	3	111.4	99.2	102.5	95.3	96.4	102.5	100.4	94.3	92.1	92.8	100.7	112.6	185.2	164.9	170.4	158.4	160.3	170.4	166.9	156.8	153.2	154.3	167.5	187.2	123.2	164.9	123.8	90.4	147	124.6	142.5	100	131
-8652986354577358011	FALSE	High	IsMasterProtein	F5HA61	GST C-terminal domain-containing protein OS=Cryptococcus neoformans var. neoformans serotype D (strain B-3501A) OX=283643 GN=CNBK1250 PE=4 SV=1	0	12.505	6	2	5	1	330	37.9	6.84	16.22	2	115	108.6	122.2	85.7	91.6	117.3	88.4	107	89.5	89.2	89.3	96.3	717.7	677.8	762.7	535.2	571.7	732.1	551.5	667.8	558.5	557.1	557.1	601.3	477.4	677.8	554	305.4	524.3	535.2	470.8	425.8	477.5
-8255706352985207596	FALSE	High	IsMasterProtein	F5HGD8	U1-type domain-containing protein OS=Cryptococcus neoformans var. neoformans serotype D (strain B-3501A) OX=283643 GN=CNBD4070 PE=3 SV=1	0	12.492	9	2	4	2	218	24.8	9.31	12.69	2	86.7	98.2	114.7	98.8	109	92.8	102.5	83.1	110	84.5	115.6	104.1	406.7	460.5	538	463.5	511.3	435.1	480.7	389.7	515.7	396.2	542.3	488.4	270.5	460.5	390.8	264.5	468.9	318.1	410.3	248.5	440.9
-8987634007803849758	FALSE	High	IsMasterProtein	A0A226BIC7	Catalase OS=Cryptococcus neoformans var. grubii Bt85 OX=1230076 GN=C365_02394 PE=3 SV=1	0	12.491	5	2	3	1	714	80.1	6.68	14.14	2	158.5	122	121.1	92.4	54.5	75.7	52.8	141.1	51.2	123.3	153.6	54	658	506.5	502.8	383.4	226.2	314.5	219.3	585.7	212.4	511.8	637.6	224.2	437.7	506.5	365.2	218.8	207.4	229.9	187.2	373.5	181.6
-707654567625785717	FALSE	High	IsMasterProtein	A0A226BJP8	C2 domain-containing protein OS=Cryptococcus neoformans var. grubii Bt85 OX=1230076 GN=C365_03297 PE=4 SV=1	0	12.479	3	2	4	2	528	59.4	7.06	12.81	2	57.1	70	77.7	130.9	92.4	98.9	77.8	135.9	76.4	142.8	102.1	137.7	261	319.8	355.1	597.9	422.2	451.5	355.5	620.9	349.1	652.4	466.5	628.7	173.6	319.8	257.9	341.2	387.2	330.1	303.5	395.9	298.5
-9006827501870155012	FALSE	High	IsMasterProtein	A0A226BJV9	Nipsnap family protein OS=Cryptococcus neoformans var. grubii Bt85 OX=1230076 GN=C365_02734 PE=3 SV=1	0	12.458	12	2	6	2	323	35.7	9.23	9.68	2	102.8	95.6	87.8	100.6	112.4	91.4	110.1	99	104.9	99.6	96.2	99.7	545.7	507.5	466	534	596.7	485	584.3	525.2	556.6	528.5	510.5	529.1	363	507.5	338.5	304.7	547.2	354.6	498.8	334.9	475.9
-7498890356775959047	FALSE	High	IsMasterProtein	Q5KK07	Amidophosphoribosyltransferase OS=Cryptococcus neoformans var. neoformans serotype D (strain JEC21 / ATCC MYA-565) OX=214684 GN=CNC04700 PE=3 SV=1	0	12.432	7	3	3	3	554	60.1	6.84	12.81	3	89.7	96.3	90	100.4	112.2	77.8	111.1	97.6	103.1	97.3	116.2	108.2	208.1	223.4	208.7	232.7	260.3	180.4	257.7	226.3	239.2	225.6	269.5	250.9	138.4	223.4	151.6	132.8	238.7	131.9	220	144.3	204.5
4981877363978013260	FALSE	High	IsMasterProtein	J9VI09	Adenylosuccinate synthetase OS=Cryptococcus neoformans var. grubii serotype A (strain H99 / ATCC 208821 / CBS 10515 / FGSC 9487) OX=235443 GN=CNAG_02858 PE=1 SV=1	0	12.349	5	2	3	2	430	46.6	6.55	9.95	2	133.4	107.1	103.6	96	88	116.8	101.8	84.2	109.3	89.9	78.9	91.1	610.8	490.3	474.3	439.5	402.9	535	466.1	385.5	500.2	411.5	361	417.3	406.3	490.3	344.5	250.8	369.5	391.1	397.9	245.8	427.7
8678853750230010032	FALSE	High	IsMasterProtein	Q5KKM2	Organic acid transporter, putative OS=Cryptococcus neoformans var. neoformans serotype D (strain JEC21 / ATCC MYA-565) OX=214684 GN=CNC02540 PE=3 SV=1	0	12.331	7	2	5	2	291	31.7	9.91	15.26	2	65.3	66.9	64.2	113.4	123.5	86.8	130.8	104	116.3	101.1	103.1	124.7	333.7	341.9	327.9	579.5	631.2	443.7	668.8	531.6	594.6	516.7	526.7	637.2	222	341.9	238.2	330.7	578.9	324.4	570.9	339	508.4
-7837445987974658152	FALSE	High	IsMasterProtein	A0A226BHE6	Short-chain dehydrogenase/reductase SDR OS=Cryptococcus neoformans var. grubii Bt85 OX=1230076 GN=C365_03205 PE=4 SV=1	0	12.299	5	1	5	1	331	35.7	6.55	19.61	1	98.5	97.6	109.5	107.5	86.8	94	95.5	111.7	101.3	99.6	105.2	92.9	603	597.7	670.3	658.1	531.3	575.9	584.7	683.9	620	610	643.9	568.9	401.1	597.7	486.9	375.5	487.2	421	499.1	436.1	530.1
1356002300136204366	FALSE	High	IsMasterProtein	Q5KHJ3	Uncharacterized protein OS=Cryptococcus neoformans var. neoformans serotype D (strain JEC21 / ATCC MYA-565) OX=214684 GN=CND06280 PE=3 SV=2	0	12.292	27	2	14	2	70	7.8	11.39	38.73	2	36.8	36.8	34.9	99.3	157.4	34.9	143.8	108.7	144.1	106.8	151.7	144.7	132.4	132.4	125.7	357.2	566.2	125.6	517.1	391	518.3	384.3	545.5	520.6	88.1	132.4	91.3	203.8	519.2	91.8	441.4	249.3	443.1
-5571585245619431167	FALSE	High	IsMasterProtein	A0A225Y230	Sulfate adenylyltransferase OS=Cryptococcus neoformans var. grubii c45 OX=1230068 GN=MET3 PE=3 SV=1	0	12.274	10	4	4	4	581	64.5	7.08	9.52	4	67.8	78.2	79	86.7	81.2	86.1	150.9	130.9	159.2	112.5	101.5	66	268.4	309.6	312.8	343.1	321.3	340.9	597.6	518.1	630.3	445.3	401.9	261.3	178.5	309.6	227.2	195.8	294.7	249.2	510.1	330.4	538.9
-4868031149175620939	FALSE	High	IsMasterProtein	A0A225Z9Q6	Lipoyl synthase, mitochondrial OS=Cryptococcus neoformans var. grubii c45 OX=1230068 GN=C356_02327 PE=3 SV=1	0	12.256	7	2	3	2	422	46.1	8.97	10.81	2	94.7	84.9	109.7	87.6	87.3	79.9	101.1	103.4	99.4	93.4	117.9	140.8	167.3	150.1	193.8	154.9	154.4	141.2	178.7	182.7	175.7	165.2	208.4	248.9	111.3	150.1	140.8	88.4	141.6	103.2	152.5	116.5	150.2
4168865468172187070	FALSE	High	IsMasterProtein	Q5KA66	Rho small monomeric GTPase, putative OS=Cryptococcus neoformans var. neoformans serotype D (strain JEC21 / ATCC MYA-565) OX=214684 GN=CNJ02880 PE=4 SV=2	0	12.245	13	3	5	3	205	22.7	7.31	15.7	3	82.6	107.5	96.2	98	92.5	97.1	97.9	111.6	99.5	120.3	88.2	108.6	651	846.9	757.7	772.5	728.5	765.3	771.1	879.5	783.6	948.1	694.7	855.6	433	846.9	550.4	440.8	668.1	559.5	658.2	560.8	670
-7337474942305290698	FALSE	High	IsMasterProtein	J9VZH5	ATP-dependent helicase STH1/SNF2 OS=Cryptococcus neoformans var. grubii serotype A (strain H99 / ATCC 208821 / CBS 10515 / FGSC 9487) OX=235443 GN=CNAG_01863 PE=4 SV=1	0	12.209	3	3	4	3	1430	161.7	6.2	9.03	3	94.4	90.9	101.6	107.9	100.9	110.4	95.7	95.5	100.3	81	114	107.3	407.3	392.3	438.5	465.3	435.2	476.3	413	412.1	432.5	349.4	492	462.7	270.9	392.3	318.5	265.5	399.1	348.2	352.5	262.8	369.8
-8922156555283978523	FALSE	High	IsMasterProtein	Q55M79	Flavodoxin-like domain-containing protein OS=Cryptococcus neoformans var. neoformans serotype D (strain B-3501A) OX=283643 GN=CNBI1330 PE=3 SV=1	0	12.16	4	4	4	4	1375	149.3	6.37	12.93	4	112	104.9	109.5	97.6	95.7	97.7	95	103.6	84.1	107.5	95.1	97.2	410.1	384.2	401	357.2	350.2	357.8	347.9	379.4	307.8	393.6	348.2	355.7	272.8	384.2	291.3	203.8	321.2	261.6	297	241.9	263.2
-7771986080344843016	FALSE	High	IsMasterProtein	J9VMH2	Sec7 domain-containing protein OS=Cryptococcus neoformans var. grubii serotype A (strain H99 / ATCC 208821 / CBS 10515 / FGSC 9487) OX=235443 GN=CNAG_07514 PE=4 SV=2	0	12.159	2	4	6	4	1561	171.9	5.49	16.45	4	103.6	107.1	85.1	100.3	118.9	92.5	112.9	90.1	104.8	93.1	101.6	90.1	664.8	687.4	546.4	643.9	763.3	593.5	724.7	578.7	672.8	597.6	652	578.1	442.2	687.4	396.9	367.4	700	433.9	618.6	369	575.2
-8968521993621342965	FALSE	High	IsMasterProtein	A0A226BG02	Eukaryotic translation initiation factor 3 subunit C OS=Cryptococcus neoformans var. grubii Bt85 OX=1230076 GN=NIP1 PE=3 SV=1	0	12.158	3	2	5	2	886	98.7	5.74	13.15	2	67	66.9	97.9	93.2	92.1	112.9	86.9	118.4	97.2	113.8	126	127.8	390.9	390.2	571.3	544	537	658.5	506.7	691	566.9	663.7	734.9	745.3	260	390.2	415	310.4	492.5	481.4	432.5	440.6	484.7
-165260083192835604	FALSE	High	IsMasterProtein	Q5KNB3	ABC transporter, putative OS=Cryptococcus neoformans var. neoformans serotype D (strain JEC21 / ATCC MYA-565) OX=214684 GN=CNA07090 PE=4 SV=1	0	12.126	2	2	5	2	1543	172.6	6.92	17.82	2	67	54.2	72.4	137.7	112.8	68.1	121	99.9	120.7	121.1	92.5	132.8	287.4	232.6	310.6	590.8	483.8	292	519	428.6	517.7	519.6	396.9	569.8	191.2	232.6	225.6	337.1	443.7	213.5	443	273.3	442.6
-8881688748456085206	FALSE	High	IsMasterProtein	A0A226BFX1	Uncharacterized protein OS=Cryptococcus neoformans var. grubii Bt85 OX=1230076 GN=C365_04294 PE=3 SV=1	0	12.084	5	2	3	2	232	25.7	5.31	10.09	2	88.2	96	91.2	103.4	112.8	80.7	119.2	97.7	115.4	106	96.7	92.4	387.3	421.4	400.1	453.9	495.2	354.3	523.3	428.9	506.4	465.3	424.4	405.7	257.6	421.4	290.6	259	454.1	259	446.7	273.5	433
1806772623482130445	FALSE	High	IsMasterProtein	J9VFH9	ATP-dependent RNA helicase HAS1 OS=Cryptococcus neoformans var. grubii serotype A (strain H99 / ATCC 208821 / CBS 10515 / FGSC 9487) OX=235443 GN=CNAG_03603 PE=3 SV=1	0	12.08	8	5	5	5	544	60.3	9.51	13.4	5	100.4	119.9	104.7	95.9	95.4	104.3	91.3	95.6	96.2	88.7	103.3	104.3	655.6	782.6	683.4	626.3	622.5	680.9	596.1	624	628.2	579.3	674.1	680.6	436.1	782.6	496.4	357.4	570.9	497.8	508.8	397.9	537.1
-3103023538172994944	FALSE	High	IsMasterProtein	J9VV01	Superoxide dismutase 1 copper chaperone OS=Cryptococcus neoformans var. grubii serotype A (strain H99 / ATCC 208821 / CBS 10515 / FGSC 9487) OX=235443 GN=CNAG_02292 PE=3 SV=2	0	12.05	9	3	4	3	298	31.5	5.35	9.97	3	315.9	146	154	62.5	59.5	125.6	52.4	61.7	51	62	58.3	51	1139.1	526.6	555.2	225.4	214.7	452.9	189	222.5	184	223.4	210.1	184	757.7	526.6	403.3	128.6	196.9	331.1	161.3	141.9	157.3
-864431752780111331	FALSE	High	IsMasterProtein	A0A226BIY0	Coatomer subunit delta OS=Cryptococcus neoformans var. grubii Bt85 OX=1230076 GN=C365_02881 PE=3 SV=1	0	12.03	7	2	4	2	259	28.3	8.37	13.9	2	92.3	83.2	138.6	95.4	101.3	126.5	91.3	78.9	104.9	66	88.1	133.4	532.5	480.5	799.9	550.6	584.9	730.4	527.2	455.6	605.7	380.9	508.5	769.7	354.2	480.5	581	314.2	536.4	534	450	290.5	517.9
-8900913482466939978	FALSE	High	IsMasterProtein	A0A226A3A3	Cytosolic Fe-S cluster assembly factor CFD1 OS=Cryptococcus neoformans var. grubii c45 OX=1230068 GN=CFD1 PE=3 SV=1	0	12.001	9	3	4	3	331	35.5	6.24	13.14	3	104.8	99.3	114.1	94.6	92.9	102.2	94.4	106.9	85.8	108.6	94.4	102.2	360.8	341.8	392.8	325.6	319.9	351.8	325	368.1	295.3	373.7	324.9	351.8	240	341.8	285.3	185.8	293.4	257.2	277.4	234.7	252.5
-7104555036284461796	FALSE	High	IsMasterProtein	Q5KDG0	Sec14 cytosolic factor, putative OS=Cryptococcus neoformans var. neoformans serotype D (strain JEC21 / ATCC MYA-565) OX=214684 GN=CNG04130 PE=4 SV=2	0	11.993	7	2	7	2	290	32.9	5.72	15.93	2	138.2	130.4	140.6	76.4	84.9	130.8	86.2	84.3	88.6	81.1	81.6	76.8	944.6	891	961.1	522.4	580	893.7	589.3	576.2	605.6	554.5	557.8	525.2	628.3	891	698.1	298.1	531.9	653.4	503	367.4	517.8
-8495681625248498573	FALSE	High	IsMasterProtein	Q5KBD5	Small nuclear ribonucleoprotein E OS=Cryptococcus neoformans var. neoformans serotype D (strain JEC21 / ATCC MYA-565) OX=214684 GN=CNI02920 PE=3 SV=1	0	11.98	16	1	4	1	92	10.6	5.9	15.58	1	108.9	93.7	91.7	109.5	111	88.7	91.2	100	98.7	97.2	106.9	102.5	308.9	265.8	259.9	310.5	314.7	251.5	258.7	283.5	279.9	275.7	303.2	290.6	205.5	265.8	188.8	177.2	288.6	183.9	220.8	180.8	239.3
2677047426122169020	FALSE	High	IsMasterProtein	J9W1G2	Pre-mRNA-processing protein 45 OS=Cryptococcus neoformans var. grubii serotype A (strain H99 / ATCC 208821 / CBS 10515 / FGSC 9487) OX=235443 GN=CNAG_05416 PE=3 SV=1	0	11.938	9	5	5	5	574	63.3	6.3	13.86	5	104.3	90.8	97.7	97.7	107.3	98.1	90.2	96.4	97.6	101.2	107	111.7	888	773.4	831.9	832.1	914	835.5	767.7	820.8	830.8	861.6	911.1	951.1	590.7	773.4	604.3	474.8	838.2	610.8	655.3	523.4	710.3
-9157702386841211503	FALSE	High	IsMasterProtein	Q55HI2	AP complex subunit sigma OS=Cryptococcus neoformans var. neoformans serotype D (strain B-3501A) OX=283643 GN=CNBN1380 PE=3 SV=1	0	11.934	17	4	4	4	168	19.9	5.27	12.99	4	114.4	112.5	110.5	93.3	86.3	116.7	83.1	95.4	80.3	95	100.1	112.4	728.7	716.5	704.2	594.3	549.8	743.4	529.4	607.5	511.6	605.1	637.7	716.4	484.7	716.5	511.5	339.1	504.2	543.5	451.9	387.4	437.4
-9016248304363789436	FALSE	High	IsMasterProtein	A0A225ZSS5	Cytochrome c oxidase assembly protein subunit 11 OS=Cryptococcus neoformans var. grubii c45 OX=1230068 GN=C356_01401 PE=3 SV=1	0	11.932	11	3	4	3	292	32.6	8.48	12.89	3	82.5	75.1	88.5	103.2	92.3	79.3	123.4	114.8	118.3	112.4	116.8	93.4	453.4	412.7	486.5	566.9	507.2	435.7	678.3	630.7	649.8	617.5	641.9	513.4	301.6	412.7	353.4	323.5	465.1	318.5	579	402.2	555.6
-2013666426763522348	FALSE	High	IsMasterProtein	A0A226BJW7	Pre-mRNA-splicing factor CEF1 OS=Cryptococcus neoformans var. grubii Bt85 OX=1230076 GN=C365_02232 PE=3 SV=1	0	11.895	6	6	6	6	838	93.2	5.55	14.17	6	105.9	97.6	139.3	85.2	89.8	117.4	80.3	85.2	81.2	83.6	108.4	125.9	1127.7	1038.9	1483	906.7	955.7	1249.8	855.2	906.4	864.8	890.2	1154	1340.5	750.1	1038.9	1077.2	517.4	876.4	913.7	730	578	739.4
-6703412759558029204	FALSE	High	IsMasterProtein	A0A225YSZ4	Double-strand break repair protein OS=Cryptococcus neoformans var. grubii c45 OX=1230068 GN=C356_03233 PE=3 SV=1	0	11.893	4	3	4	3	721	80.5	5.08	9.93	3	93.3	100.2	89	102.1	108.2	85.5	117.8	96.8	131.5	82.6	111.1	82.1	640.3	687.7	610.7	700.5	742.5	586.5	808.3	664.3	902.4	567.2	762.3	563.6	425.9	687.7	443.6	399.7	680.9	428.8	690	423.6	771.5
-5537944479507466612	FALSE	High	IsMasterProtein	F5H938	Cytochrome c oxidase subunit OS=Cryptococcus neoformans var. neoformans serotype D (strain B-3501A) OX=283643 GN=CNBF3370 PE=3 SV=1	0	11.859	23	2	9	2	82	9.5	7.21	22.46	2	93.7	75	90.4	114.2	123.1	106.8	106.3	98.4	118.6	104.5	94.9	74.2	1156.5	926.6	1116.9	1409.9	1519.7	1318.9	1312.3	1215.7	1464.4	1290.4	1171.5	915.9	769.3	926.6	811.3	804.5	1393.7	964.2	1120.2	775.2	1252
-7580289560881729348	FALSE	High	IsMasterProtein	Q55QT0	UBC core domain-containing protein OS=Cryptococcus neoformans var. neoformans serotype D (strain B-3501A) OX=283643 GN=CNBF2580 PE=4 SV=1	0	11.823	9	2	5	2	262	29	8.69	19.66	2	44.6	44	50.5	118	117.5	50.1	112.7	140	105.9	149.6	137.5	129.4	191.5	188.9	217.1	507	504.9	215.3	484.2	601.3	455.1	642.7	590.8	555.7	127.4	188.9	157.7	289.3	463	157.4	413.3	383.4	389.1
-7053483468462386745	FALSE	High	IsMasterProtein	A0A226BNW3	Sterol 24-C-methyltransferase OS=Cryptococcus neoformans var. grubii Bt85 OX=1230076 GN=C365_01391 PE=3 SV=1	0	11.804	8	3	5	3	343	38.5	5.87	16.47	3	93.1	154.9	103.3	90.3	115.3	134.7	103.7	65.9	87.8	68.8	87.8	94.4	661.8	1101.2	734.1	642.1	819.2	957.2	737.5	468.6	623.8	489	624.2	671.2	440.2	1101.2	533.2	366.4	751.3	699.8	629.5	298.8	533.3
-6005748129808680200	FALSE	High	IsMasterProtein	J9VR76	Voltage-gated potassium channel protein beta-2 subunit OS=Cryptococcus neoformans var. grubii serotype A (strain H99 / ATCC 208821 / CBS 10515 / FGSC 9487) OX=235443 GN=CNAG_04209 PE=3 SV=1	0	11.785	8	2	4	1	355	40.2	6.98	17.29	2	201.4	194.5	179.4	63.7	51.5	184.9	54.5	65	50.1	63.7	46.8	44.5	510.8	493.4	455	161.6	130.7	469.2	138.2	165	127.1	161.5	118.6	113	339.8	493.4	330.5	92.2	119.9	343	118	105.2	108.7
-7964034684829812878	FALSE	High	IsMasterProtein	A0A226BFV9	Replication factor C subunit 2/4 OS=Cryptococcus neoformans var. grubii Bt85 OX=1230076 GN=C365_04284 PE=3 SV=1	0	11.746	10	3	3	3	403	45.3	8.41	9.54	3	138.9	126.9	127.9	103.1	96.3	93.3	97.9	83.6	95.6	78.8	82.4	75.2	538.1	491.4	495.5	399.4	373.1	361.5	379.3	323.8	370.1	305.1	319.1	291.2	357.9	491.4	359.9	227.9	342.2	264.3	323.8	206.5	316.4
-5309444232272100962	FALSE	High	IsMasterProtein	A0A225XWM7	Phosphatidylserine decarboxylase proenzyme 2 OS=Cryptococcus neoformans var. grubii c45 OX=1230068 GN=PSD2 PE=3 SV=1	0	11.729	2	3	4	3	1265	137.8	6.54	12.93	3	87.3	82.7	120.2	115.7	81.7	134.1	80.4	99.5	86	98.7	84.5	129.2	750.3	710.7	1033.2	994.2	702.1	1152.1	691.3	854.8	738.6	848.1	726.4	1109.9	499.1	710.7	750.5	567.3	643.9	842.3	590.1	545.1	631.5
-1110637982675831473	FALSE	High	IsMasterProtein	J9VMR7	Rab family protein OS=Cryptococcus neoformans var. grubii serotype A (strain H99 / ATCC 208821 / CBS 10515 / FGSC 9487) OX=235443 GN=CNAG_02289 PE=3 SV=2	0	11.711	10	2	5	1	240	26.5	8.06	14.03	2	115.9	96.3	94.2	124.4	105.3	113.1	96.9	90.3	90.3	91.8	98.1	83.3	95.2	79.1	77.4	102.2	86.5	92.9	79.5	74.2	74.2	75.4	80.6	68.4	63.3	79.1	56.2	58.3	79.3	67.9	67.9	47.3	63.4
-7295664863897750763	FALSE	High	IsMasterProtein	A0A226BKJ7	Saccharopine dehydrogenase [NAD(+), L-lysine-forming] OS=Cryptococcus neoformans var. grubii Bt85 OX=1230076 GN=C365_02769 PE=3 SV=1	0	11.686	4	2	6	2	395	43.4	5.88	16.53	2	144.8	146.8	117.3	78.4	88.4	106.5	131.4	62.9	127.8	63.8	67.6	64.3	1103.5	1119	894.2	597.6	673.9	811.4	1000.9	479.1	973.6	486	515.1	490	734	1119	649.5	341	618	593.2	854.4	305.5	832.4
-7655487640106161038	FALSE	High	IsMasterProtein	J9VQ47	Vacuolar protein-sorting protein BRO1 OS=Cryptococcus neoformans var. grubii serotype A (strain H99 / ATCC 208821 / CBS 10515 / FGSC 9487) OX=235443 GN=CNAG_03372 PE=4 SV=1	0	11.677	4	4	5	4	958	105.7	6.02	16.76	4	104.8	107	97.1	106.8	86.2	110.4	89.3	102.4	86.1	115	85.2	109.8	733.6	749.6	680	748	603.8	773.4	625.3	717.5	602.8	805.1	596.6	768.8	488	749.6	493.9	426.8	553.7	565.4	533.8	457.5	515.4
-5241365507127500755	FALSE	High	IsMasterProtein	A0A226B7W4	Cullin 1 OS=Cryptococcus neoformans var. grubii Bt85 OX=1230076 GN=C365_06578 PE=3 SV=1	0	11.675	3	2	5	2	775	88.5	7.75	19.79	2	84.3	87.5	84.8	100.4	98.4	90.5	100.7	121.7	90.9	121.3	118.2	101.1	260.2	269.9	261.7	309.8	303.7	279.3	310.8	375.6	280.6	374.2	364.8	311.9	173.1	269.9	190.1	176.8	278.5	204.2	265.3	239.5	239.9
-4238741669970921084	FALSE	High	IsMasterProtein	J9VLL9	Glycosyl hydrolase OS=Cryptococcus neoformans var. grubii serotype A (strain H99 / ATCC 208821 / CBS 10515 / FGSC 9487) OX=235443 GN=CNAG_05077 PE=4 SV=2	0	11.653	3	2	3	2	714	79.8	6.15	11.48	2	72.5	69.8	83	129.6	95.7	69.2	102.4	127.8	96.4	128.6	102.4	122.8	344.3	331.7	394.3	615.5	454.7	328.8	486.3	607.1	457.8	610.8	486.5	583.3	229	331.7	286.4	351.2	417	240.4	415.1	387.1	391.4
2975113689874122523	FALSE	High	IsMasterProtein	F5HEN3	Protein transport protein SEC22 OS=Cryptococcus neoformans var. neoformans serotype D (strain B-3501A) OX=283643 GN=CNBD3200 PE=3 SV=1	0	11.651	11	3	6	3	224	25.7	8.95	18.23	3	116.4	109.7	133.3	88.9	91.4	128.1	83	86.8	89.5	90.1	87.5	95.3	658.3	620.6	754.4	503	517.2	724.8	469.5	490.9	506.1	509.5	495.3	539.4	437.9	620.6	548	287	474.3	529.9	400.8	313	432.7
-7027552751677817632	FALSE	High	IsMasterProtein	Q5KB92	Actin-related protein 2 OS=Cryptococcus neoformans var. neoformans serotype D (strain JEC21 / ATCC MYA-565) OX=214684 GN=CNI03340 PE=3 SV=1	0	11.579	6	2	4	2	364	41.6	6.27	14.11	2	102	96.7	107.4	97.6	104.8	102.5	103.5	99	101.1	98.5	89	98	294.5	279.2	310.2	281.8	302.8	296	299.1	286	292.1	284.4	257.2	283.1	195.9	279.2	225.3	160.8	277.7	216.4	255.3	182.4	249.7
-3130371255373888516	FALSE	High	IsMasterProtein	J9W3Z0	Charged multivesicular body protein 2A OS=Cryptococcus neoformans var. grubii serotype A (strain H99 / ATCC 208821 / CBS 10515 / FGSC 9487) OX=235443 GN=CNAG_05478 PE=4 SV=2	0	11.577	12	3	6	3	251	27.8	5.48	10.95	3	80.3	80.4	83.3	109	100.1	98.2	103.7	107.9	108.6	115	101.7	111.7	466.9	467.3	484.5	633.5	582	570.8	602.7	627	631.2	668.7	591.4	649.4	310.6	467.3	351.9	361.5	533.7	417.3	514.5	399.8	539.7
-4789686293276031061	FALSE	High	IsMasterProtein	J9VQC0	Endonuclease OS=Cryptococcus neoformans var. grubii serotype A (strain H99 / ATCC 208821 / CBS 10515 / FGSC 9487) OX=235443 GN=CNAG_02204 PE=3 SV=1	0	11.561	10	2	4	2	364	39.8	9.07	15.28	2	106.4	104.2	120	108.3	108	89.2	106.5	85.5	125.1	78	71.3	97.6	287.7	281.6	324.3	292.7	291.9	241	288	231.2	338.3	210.7	192.6	263.8	191.4	281.6	235.6	167	267.7	176.2	245.8	147.4	289.2
-7192503033269703995	FALSE	High	IsMasterProtein	Q55U55	Uncharacterized protein OS=Cryptococcus neoformans var. neoformans serotype D (strain B-3501A) OX=283643 GN=CNBD2510 PE=3 SV=1	0	11.541	4	2	3	2	336	37.7	6.15	10.85	2	35.4	48.3	39.1	133.6	123.7	41.5	140.2	125.3	130.5	141	103.2	138.3	124.8	170.2	137.9	470.9	436.2	146.4	494.1	441.6	460.2	497.1	363.8	487.6	83	170.2	100.2	268.7	400	107	421.8	281.6	393.5
-2490206367731398170	FALSE	High	IsMasterProtein	A0A226BEF1	Protein CASP OS=Cryptococcus neoformans var. grubii Bt85 OX=1230076 GN=C365_04669 PE=3 SV=1	0	11.522	8	4	5	4	673	75.5	5.22	15.98	4	103	86.2	85.6	90.4	114.7	105.9	109.1	93.2	84.3	89	93.6	144.8	793.8	664.6	660	697.3	884.6	816.2	841.4	718.9	650.1	686	722	1116.6	528	664.6	479.4	397.9	811.2	596.7	718.2	458.4	555.8
-9180561724633396734	FALSE	High	IsMasterProtein	A0A226BAP2	60S ribosomal protein L20 OS=Cryptococcus neoformans var. grubii Bt85 OX=1230076 GN=C365_05461 PE=3 SV=1	0	11.52	15	3	7	3	182	21.4	10.62	19.87	3	77.4	85.7	111.2	84	91.5	129.8	84.7	93.3	88.8	104.6	134.2	114.8	552.5	611.2	793.4	599.5	652.4	926	604.4	665.6	633.5	746.6	957.1	818.7	367.5	611.2	576.3	342.1	598.3	677	515.9	424.4	541.6
2170791725892445618	FALSE	High	IsMasterProtein	F5HCS6	Serine/threonine-protein phosphatase OS=Cryptococcus neoformans var. neoformans serotype D (strain B-3501A) OX=283643 GN=CNBA3770 PE=3 SV=1	0	11.489	11	2	3	2	309	35.7	5.27	9.56	2	91.9	99.4	87.6	103.2	91.1	87.1	98.5	119.7	86.1	119	106.8	109.6	208.4	225.4	198.7	234.1	206.6	197.5	223.4	271.5	195.2	269.9	242.2	248.7	138.6	225.4	144.3	133.6	189.5	144.4	190.7	173.1	166.9
3743544164817683901	FALSE	High	IsMasterProtein	Q5KKD1	Elongation factor 1-beta (Ef-1-beta), putative OS=Cryptococcus neoformans var. neoformans serotype D (strain JEC21 / ATCC MYA-565) OX=214684 GN=CNC03420 PE=3 SV=1	0	11.448	6	2	8	2	223	24.4	4.5	18.01	2	102.7	92.8	100.8	98.9	100.9	100.3	118.3	91.9	115.7	85.1	99.1	93.3	1111.6	1004.4	1090.1	1070.1	1092	1084.7	1280.1	994.4	1251.8	920.9	1072.5	1009.7	739.4	1004.4	791.8	610.6	1001.4	793	1092.7	634.1	1070.3
-6903891435392973644	FALSE	High	IsMasterProtein	J9VLH1	Succinyl-CoA:3-ketoacid-coenzyme A transferase OS=Cryptococcus neoformans var. grubii serotype A (strain H99 / ATCC 208821 / CBS 10515 / FGSC 9487) OX=235443 GN=CNAG_05031 PE=3 SV=1	0	11.403	4	1	3	1	561	59.8	7.47	11.44	1	84	69.8	89	114.6	104.3	71.9	115.8	114.1	123	107.5	88.8	117.3	138.8	115.3	147	189.3	172.2	118.7	191.2	188.3	203	177.5	146.6	193.7	92.3	115.3	106.8	108	157.9	86.8	163.2	120.1	173.6
-6039716946014247640	FALSE	High	IsMasterProtein	J9VQX1	Antiviral helicase SKI2 OS=Cryptococcus neoformans var. grubii serotype A (strain H99 / ATCC 208821 / CBS 10515 / FGSC 9487) OX=235443 GN=CNAG_04131 PE=3 SV=2	0	11.378	3	3	3	3	1284	142.6	6.13	12.25	3	105.7	112.6	109.8	100.7	98.1	109.5	89.6	98.8	79.3	95	91.6	109.3	433	461	449.6	412.4	401.7	448.4	367	404.8	324.9	389.2	375	447.5	288	461	326.6	235.3	368.4	327.8	313.3	258.1	277.8
-4697018564012416964	FALSE	High	IsMasterProtein	J9W1I1	Cell differentiation protein rcd1 OS=Cryptococcus neoformans var. grubii serotype A (strain H99 / ATCC 208821 / CBS 10515 / FGSC 9487) OX=235443 GN=CNAG_01717 PE=3 SV=1	0	11.332	7	3	4	3	443	48.4	7.25	14.03	3	83.8	100.6	83.8	119.1	107.7	83.3	103.8	100.6	92.5	112.8	98.3	113.7	314.5	377.2	314.3	446.7	403.9	312.3	389.3	377.5	347	423.1	368.7	426.6	209.2	377.2	228.3	254.9	370.4	228.3	332.3	240.7	296.7
1829577450904147949	FALSE	High	IsMasterProtein	J9VED8	Histone acetyltransferase type B catalytic subunit OS=Cryptococcus neoformans var. grubii serotype A (strain H99 / ATCC 208821 / CBS 10515 / FGSC 9487) OX=235443 GN=CNAG_00561 PE=3 SV=1	0	11.3	8	3	4	3	416	48.6	5.52	13.55	3	47.8	46.8	59.1	120.9	109.3	68.8	124.3	126.6	118	131.4	122.2	124.8	308.9	302.2	382	781.1	706.6	444.4	803.4	818.1	762.8	849.3	789.6	806.7	205.5	302.2	277.5	445.7	648	324.9	685.8	521.7	652.2
-8347880306617681924	FALSE	High	IsMasterProtein	Q560L3	Exocyst complex component SEC15 OS=Cryptococcus neoformans var. neoformans serotype D (strain B-3501A) OX=283643 GN=CNBA2270 PE=3 SV=1	0	11.289	4	3	3	3	818	92.2	5.53	8.93	3	83.8	92.6	95.7	114.2	104.2	93.5	93.3	115.4	85	110	113.5	98.9	523.5	578.4	598.3	713.8	651.2	584.2	582.8	721.2	531	687.7	709.1	618.1	348.2	578.4	434.6	407.3	597.2	427.1	497.5	459.9	454
-7240630971012487113	FALSE	High	IsMasterProtein	Q55P10	NADH:ubiquinone reductase (non-electrogenic) OS=Cryptococcus neoformans var. neoformans serotype D (strain B-3501A) OX=283643 GN=CNBG4020 PE=3 SV=1	0	11.284	6	4	4	4	686	77.1	9.04	11.9	4	123.5	100.9	116.4	109.9	87.4	89.4	96.6	97.6	89	101.8	92.1	95.4	633.8	518	597.8	564.5	448.9	459	495.9	501	456.7	522.5	473.1	489.6	421.6	518	434.2	322.1	411.7	335.6	423.3	319.5	390.5
-5705708326319867824	FALSE	High	IsMasterProtein	A0A225ZBZ9	U6 snRNA-associated Sm-like protein LSm1 OS=Cryptococcus neoformans var. grubii c45 OX=1230068 GN=LSM1 PE=3 SV=1	0	11.269	15	2	3	2	135	15.2	4.91	10.47	2	116.5	110.7	80.6	96.2	148.5	56.9	150.7	52.7	156.7	71.8	95.8	62.8	127.5	121.2	88.2	105.3	162.6	62.2	164.9	57.7	171.5	78.6	104.9	68.7	84.8	121.2	64.1	60.1	149.1	45.5	140.8	36.8	146.6
-455194314839097017	FALSE	High	IsMasterProtein	Q5K7W5	Glucosamine-6-phosphate isomerase OS=Cryptococcus neoformans var. neoformans serotype D (strain JEC21 / ATCC MYA-565) OX=214684 GN=CNM01050 PE=3 SV=2	0	11.267	9	2	3	2	286	31.8	5.83	11.43	2	114.6	116.6	101.5	95.3	105.6	86.7	102	100.1	92.1	90.9	97.8	97	483	491.3	427.6	401.7	445	365.3	429.8	421.9	388.1	383.1	412	408.7	321.3	491.3	310.6	229.2	408.1	267.1	366.9	269	331.8
6626832361208200269	FALSE	High	IsMasterProtein	A0A225Y3M9	Transcription initiation factor IIA subunit 2 OS=Cryptococcus neoformans var. grubii c45 OX=1230068 GN=C356_04691 PE=3 SV=1	0	11.247	35	3	5	3	124	13.4	7.84	13.62	3	118.1	111.5	110.6	112.7	105.7	81.3	106.7	83.1	106.2	83.7	107.8	72.7	587.5	554.4	550.3	560.8	525.6	404.3	530.6	413.5	528.1	416.3	536.3	361.6	390.8	554.4	399.7	320	482	295.6	452.9	263.7	451.5
-7589189811835272696	FALSE	High	IsMasterProtein	Q55N96	Aspartate kinase OS=Cryptococcus neoformans var. neoformans serotype D (strain B-3501A) OX=283643 GN=CNBH1910 PE=4 SV=1	0	11.205	6	4	4	4	654	70.5	5.73	11.51	4	76.7	75	73.7	102.8	109	72.3	150.3	100.6	139.7	94.5	98.5	107	361.3	353.3	347.5	484.4	513.4	340.5	708.1	473.9	658.5	445.5	464.1	504	240.3	353.3	252.4	276.4	470.8	248.9	604.4	302.2	563
-86459131836564092	FALSE	High	IsMasterProtein	A0A226BP17	Proteasome subunit alpha type OS=Cryptococcus neoformans var. grubii Bt85 OX=1230076 GN=C365_01572 PE=3 SV=1	0	11.184	11	2	4	2	256	28.8	5.83	15.33	2	99.8	92.5	93.6	91.2	89.2	93.6	91.9	120.3	89.9	105.2	128.7	104.1	377.6	349.8	353.9	344.9	337.3	353.9	347.7	455.1	340	397.9	486.9	393.9	251.2	349.8	257.1	196.8	309.3	258.7	296.8	290.2	290.7
-1482718457918744876	FALSE	High	IsMasterProtein	F5HBV2	Uncharacterized protein OS=Cryptococcus neoformans var. neoformans serotype D (strain B-3501A) OX=283643 GN=CNBK2980 PE=3 SV=1	0	11.143	4	2	4	2	243	27.3	8.38	11.69	2	65.6	62.7	70.2	116.4	96.2	64.7	122.8	130.2	122.5	123.3	117.5	108	409.1	391	437.9	726.1	600.5	403.4	766	812.3	764.5	769	733.3	674.1	272.1	391	318.1	414.3	550.7	294.9	653.9	518	653.6
-6512611925806937556	FALSE	High	IsMasterProtein	J9VW95	D-lactate dehydrogenase (Cytochrome) OS=Cryptococcus neoformans var. grubii serotype A (strain H99 / ATCC 208821 / CBS 10515 / FGSC 9487) OX=235443 GN=CNAG_01485 PE=4 SV=1	0	11.091	5	2	3	2	565	60.7	7.18	10.29	2	93.7	89.1	90.3	116.4	104.1	79.5	92.9	128.6	94.9	110.1	110.7	89.6	348.9	331.8	336.5	433.4	387.8	296.3	346.2	478.9	353.6	410	412.1	333.9	232.1	331.8	244.4	247.3	355.6	216.6	295.5	305.4	302.3
-291261663859710975	FALSE	High	IsMasterProtein	A0A226BMX1	Long-chain acyl-CoA synthetase OS=Cryptococcus neoformans var. grubii Bt85 OX=1230076 GN=C365_01748 PE=4 SV=1	0	11.087	4	3	4	3	727	79.8	7.08	12.87	3	126.5	178.3	114.5	119.6	79	129.8	87.9	76.7	73.2	72.4	83.5	58.6	627.1	883.5	567.8	593	391.4	643.2	435.8	380.1	362.7	358.6	414.1	290.6	417.1	883.5	412.4	338.4	358.9	470.2	372	242.4	310.1
3463038046586892186	FALSE	High	IsMasterProtein	A0A226BBA4	THO complex subunit 4 OS=Cryptococcus neoformans var. grubii Bt85 OX=1230076 GN=C365_05949 PE=4 SV=1	0	11.086	10	2	6	2	200	21.5	10.64	17.36	2	105	95.6	105.8	90.8	111	92.4	99.2	99.1	96.4	96	112.1	96.6	1068.9	973.5	1077.7	924.6	1130	940.4	1010.3	1009.3	981.1	977.9	1141.7	983.1	711	973.5	782.8	527.6	1036.3	687.5	862.4	643.6	838.8
-8780729967000825537	FALSE	High	IsMasterProtein	Q55WR9	SAC domain-containing protein OS=Cryptococcus neoformans var. neoformans serotype D (strain B-3501A) OX=283643 GN=CNBC0700 PE=4 SV=1	0	11.037	4	4	4	1	1319	142.9	8.82	13.04	4	132.5	163	142.3	96.6	75.5	111.8	77.2	81	74.3	79.6	90.2	76.1	453.9	558.2	487.5	330.7	258.4	382.7	264.5	277.3	254.6	272.5	308.8	260.5	301.9	558.2	354.1	188.7	237	279.8	225.8	176.8	217.7
-102191238376482894	FALSE	High	IsMasterProtein	Q55SQ1	Asparaginyl-tRNA synthetase OS=Cryptococcus neoformans var. neoformans serotype D (strain B-3501A) OX=283643 GN=CNBE1330 PE=3 SV=1	0	10.983	4	2	6	2	600	67.4	5.52	19.19	2	84.4	89.7	98.6	96.4	101.5	95.4	135.9	86.3	136.7	87	88.2	99.9	890.4	946	1040	1017.1	1071.2	1006.2	1434.1	910	1442.5	917.8	930.1	1053.6	592.3	946	755.4	580.4	982.4	735.6	1224.2	580.3	1233.3
2624533138328503132	FALSE	High	IsMasterProtein	A0A225XP94	Mitotic spindle assembly checkpoint protein MAD2 OS=Cryptococcus neoformans var. grubii c45 OX=1230068 GN=C356_05777 PE=3 SV=1	0	10.978	17	3	4	3	219	24.6	5.33	14.78	3	105.2	115.8	114.4	111.3	88.9	107.9	88.9	97.6	93.9	97.7	91	87.5	778.7	857.6	846.9	823.8	658.5	798.7	657.8	722.5	694.9	723	673.4	648.1	518	857.6	615.2	470.1	603.9	583.9	561.5	460.7	594.1
6350558848070590577	FALSE	High	IsMasterProtein	Q5KMS5	Probable vacuolar protein sorting-associated protein 16 homolog OS=Cryptococcus neoformans var. neoformans serotype D (strain JEC21 / ATCC MYA-565) OX=214684 GN=CNB00650 PE=3 SV=2	0	10.951	3	2	5	2	847	95	6.52	16.93	2	102.6	110.7	105	97.6	89.9	101.1	84.2	119.3	87.3	107.7	102.7	91.9	302.2	326.1	309.3	287.4	264.9	297.9	248.1	351.6	257.1	317.2	302.6	270.8	201	326.1	224.7	164	242.9	217.8	211.8	224.2	219.8
1432967345670359680	FALSE	High	IsMasterProtein	A0A225ZK23	Nicotinate-nucleotide pyrophosphorylase [carboxylating] OS=Cryptococcus neoformans var. grubii c45 OX=1230068 GN=C356_01808 PE=3 SV=1	0	10.949	8	2	4	2	301	32.9	6.73	14.11	2	78.7	86	88.6	102	88.7	80.1	103.6	107.7	103.4	111.4	106.2	143.7	230.6	252.2	259.6	299	260.1	235	303.7	315.7	303.3	326.5	311.4	421.4	153.4	252.2	188.6	170.6	238.5	171.8	259.2	201.3	259.3
-3999819113386309523	FALSE	High	IsMasterProtein	Q5KHZ5	Uncharacterized protein OS=Cryptococcus neoformans var. neoformans serotype D (strain JEC21 / ATCC MYA-565) OX=214684 GN=CND04760 PE=4 SV=2	0	10.948	2	3	6	3	1268	135.6	7.55	14.48	3	97.7	75	100.9	91.3	127.6	100.8	100.2	93.7	106.2	81.3	92	133.3	687.2	527.4	709.1	642.3	896.9	708.7	704.3	658.8	746.7	571.9	646.8	937.5	457.1	527.4	515.1	366.5	822.5	518.1	601.2	420.1	638.4
-1236749001255122835	FALSE	High	IsMasterProtein	Q5KK09	Threonine aldolase, putative OS=Cryptococcus neoformans var. neoformans serotype D (strain JEC21 / ATCC MYA-565) OX=214684 GN=CNC04680 PE=3 SV=1	0	10.907	11	3	3	3	458	49.8	7.37	10.59	3	88.7	84.6	104	96.7	117.5	71.7	94.9	109.5	106.1	99.6	85.3	141.4	354.8	338.3	415.8	386.6	469.8	286.7	379.4	438	424.3	398.2	341.1	565.3	236	338.3	302	220.6	430.8	209.6	323.9	279.3	362.8
-7538548784420047017	FALSE	High	IsMasterProtein	A0A226BDT0	Rho GDP-dissociation inhibitor OS=Cryptococcus neoformans var. grubii Bt85 OX=1230076 GN=C365_04267 PE=3 SV=1	0	10.901	7	1	3	1	196	21.6	5.07	11.33	1	129.5	136.4	121.4	113.7	90	110.4	79.9	83.1	86.1	82.5	100	67	588.1	619.6	551.5	516.3	408.6	501.3	362.8	377.2	391	374.8	454	304.3	391.2	619.6	400.6	294.6	374.7	366.5	309.7	240.5	334.3
-4171983492571548074	FALSE	High	IsMasterProtein	Q5WQW8	Phosphomannomutase OS=Cryptococcus neoformans var. neoformans OX=40410 GN=SEC53 PE=3 SV=1	0	10.899	8	2	11	2	306	33.8	6.73	28.69	2	88.3	99.7	96.4	100.9	122.1	98.7	112.3	89.3	105.3	94.2	82.6	110.3	1157.7	1307.4	1264.1	1323.3	1601	1294.5	1473.2	1170.5	1380.5	1234.7	1082.7	1446.8	770.1	1307.4	918.2	755.1	1468.2	946.4	1257.5	746.4	1180.3
-6383282003342036612	FALSE	High	IsMasterProtein	A0A225XT74	Non-specific serine/threonine protein kinase OS=Cryptococcus neoformans var. grubii c45 OX=1230068 GN=C356_05457 PE=4 SV=1	0	10.865	4	2	3	2	575	64	7.61	10.62	2	117.8	99.1	96.6	105.1	91.5	119	90	106.5	86.3	88.1	92.1	107.8	293.5	246.7	240.5	261.8	227.9	296.4	224.2	265.2	214.9	219.4	229.5	268.5	195.2	246.7	174.7	149.4	209	216.7	191.4	169.1	183.7
4039065979044564669	FALSE	High	IsMasterProtein	Q5KNH2	Ribosomal protein S11, putative OS=Cryptococcus neoformans var. neoformans serotype D (strain JEC21 / ATCC MYA-565) OX=214684 GN=CNA06500 PE=3 SV=1	0	10.838	12	2	5	2	153	17.5	10.36	15.48	2	81.1	85.2	102.2	101.1	99.5	114.3	89.4	101.4	90.3	114.3	112.2	109.1	264.3	277.8	333.2	329.5	324.2	372.6	291.2	330.6	294.4	372.5	365.6	355.5	175.8	277.8	242	188	297.3	272.4	248.6	210.8	251.7
-1686527612885615368	FALSE	High	IsMasterProtein	J9VSC8	Ribosomal protein L19 OS=Cryptococcus neoformans var. grubii serotype A (strain H99 / ATCC 208821 / CBS 10515 / FGSC 9487) OX=235443 GN=CNAG_04448 PE=3 SV=1	0	10.753	9	1	5	1	194	22.7	11.34	20.93	1	73.7	69.9	110.6	84.5	81.6	129.3	76.9	114.7	95.2	112.4	137.6	113.6	344	326.2	516.1	394.5	380.9	603.4	358.9	535.4	444.1	524.4	642	530.4	228.8	326.2	374.9	225.1	349.3	441.1	306.4	341.4	379.7
-8180077700683263551	FALSE	High	IsMasterProtein	A0A225ZZT0	Pre-mRNA-splicing ATP-dependent RNA helicase PRP28 OS=Cryptococcus neoformans var. grubii c45 OX=1230068 GN=C356_00705 PE=3 SV=1	0	10.753	5	4	4	4	738	82	8.19	11.29	4	109.5	110.5	105.4	108.4	104.6	91.7	100.7	90.8	100.4	91.8	92.2	94.1	659.2	665.5	634.7	652.8	629.9	552.1	606.5	547	604.6	552.8	555.1	566.8	438.5	665.5	461	372.5	577.7	403.6	517.7	348.8	516.9
-1385887422292908701	FALSE	High	IsMasterProtein	J9VNC5	Formate dehydrogenase OS=Cryptococcus neoformans var. grubii serotype A (strain H99 / ATCC 208821 / CBS 10515 / FGSC 9487) OX=235443 GN=CNAG_06672 PE=3 SV=1	0	10.753	4	1	3	1	373	41.3	6.9	10.96	1	269.8	194.1	112.6	52.4	54	87	51.3	87.2	53.3	85.2	97.2	55.8	1235.5	888.6	515.7	240.1	247.3	398.5	234.9	399.1	244	390.3	444.9	255.5	821.8	888.6	374.6	137	226.8	291.3	200.5	254.5	208.6
-7269169970891749942	FALSE	High	IsMasterProtein	F5HGY2	Protein transport protein SEC31 OS=Cryptococcus neoformans var. neoformans serotype D (strain B-3501A) OX=283643 GN=CNBJ1180 PE=3 SV=1	0	10.747	3	3	5	3	1433	151.9	6.28	11.59	3	94	86.7	86.5	106.6	108.7	86.4	98	114.7	92.8	106.6	115.7	103.3	208.4	192.3	191.8	236.2	241.1	191.6	217.2	254.4	205.7	236.3	256.5	228.9	138.6	192.3	139.3	134.8	221.1	140.1	185.4	162.2	175.9
4787628342080329236	FALSE	High	IsMasterProtein	Q55IZ4	Uncharacterized protein OS=Cryptococcus neoformans var. neoformans serotype D (strain B-3501A) OX=283643 GN=CNBL1910 PE=4 SV=1	0	10.733	11	2	4	2	207	23.7	6.52	9.65	2	75.5	97.2	103.3	128.3	105.4	129.4	96	85.6	113.3	89.4	104	72.6	250.6	322.7	342.9	426	350	429.5	318.6	284.2	376.3	296.8	345.3	241	166.7	322.7	249.1	243.1	321	314	272	181.2	321.7
-5816854615804495706	FALSE	High	IsMasterProtein	J9VGN9	Histidinol-phosphate transaminase OS=Cryptococcus neoformans var. grubii serotype A (strain H99 / ATCC 208821 / CBS 10515 / FGSC 9487) OX=235443 GN=CNAG_03812 PE=3 SV=1	0	10.728	7	3	4	3	410	44	5.6	12.29	3	45.5	50.8	50.3	88	141.5	52.2	213.8	72.3	202	82.6	79.9	121.2	274.2	305.9	303.1	530.5	852.9	314.6	1288.8	435.7	1217.6	497.8	481.3	730.3	182.4	305.9	220.2	302.7	782.2	230	1100.1	277.8	1041
-6406375136983911671	FALSE	High	IsMasterProtein	J9VWG6	Cytoplasmic protein OS=Cryptococcus neoformans var. grubii serotype A (strain H99 / ATCC 208821 / CBS 10515 / FGSC 9487) OX=235443 GN=CNAG_01556 PE=3 SV=1	0	10.714	3	3	3	3	653	73.5	8.92	8.86	3	82.2	67.8	107.2	89.7	79.9	108.2	86	127	102.1	117.5	122.6	110	506.3	417.5	660.1	552.4	491.9	666.3	529.4	782.2	628.8	723.5	755.2	677.4	336.8	417.5	479.5	315.2	451.1	487.1	451.9	498.8	537.6
-5545741751994152609	FALSE	High	IsMasterProtein	Q5K7T5	Golgi apparatus membrane protein TVP23 OS=Cryptococcus neoformans var. neoformans serotype D (strain JEC21 / ATCC MYA-565) OX=214684 GN=CNM01340 PE=3 SV=2	0	10.683	7	1	2	1	247	26.6	6.15	11.17	1	94.5	85.3	94	101.1	105.2	107.9	89.3	108.7	86	104.2	107.4	116.4	152.6	137.8	151.8	163.3	169.9	174.3	144.2	175.5	138.8	168.2	173.5	188	101.5	137.8	110.3	93.2	155.8	127.4	123.1	111.9	118.7
-8526694371981205426	FALSE	High	IsMasterProtein	J9VP81	Nucleolar protein 58 OS=Cryptococcus neoformans var. grubii serotype A (strain H99 / ATCC 208821 / CBS 10515 / FGSC 9487) OX=235443 GN=CNAG_05976 PE=3 SV=1	0	10.68	7	3	6	3	568	62.1	9.04	16.76	3	85.7	79.9	114	106.8	92.8	120.2	94.8	103.2	96.3	74.6	114.9	116.7	928.6	866.6	1236	1158	1005.5	1302.6	1028	1118.8	1044.2	809.1	1246	1265.4	617.7	866.6	897.8	660.8	922.1	952.3	877.5	713.4	892.8
-9121549749189462593	FALSE	High	IsMasterProtein	A0A226BE76	Uncharacterized protein OS=Cryptococcus neoformans var. grubii Bt85 OX=1230076 GN=C365_04420 PE=4 SV=1	0	10.673	3	3	6	3	687	74.4	5.69	15.12	3	103.5	68.8	97.8	102	133	98.1	98.6	93.7	112.3	81.7	83.4	127	571.7	380.1	540.5	563.8	734.7	542.2	544.7	517.5	620.6	451.1	460.9	701.9	380.3	380.1	392.6	321.7	673.8	396.4	465	330	530.6
-6831221389651963469	FALSE	High	IsMasterProtein	F5H9V4	Uncharacterized protein OS=Cryptococcus neoformans var. neoformans serotype D (strain B-3501A) OX=283643 GN=CNBD3410 PE=3 SV=1	0	10.673	7	3	5	3	502	55.8	6.62	14.79	3	105.9	102.1	96.8	129.7	85.5	121.2	108.2	103.5	95.4	85.6	71	95.1	491.5	474	449.1	602.2	397	562.3	502	480.2	442.9	397.3	329.7	441.5	326.9	474	326.2	343.6	364.1	411.1	428.5	306.2	378.7
4202145225491477849	FALSE	High	IsMasterProtein	J9VS53	ATP-dependent RNA helicase DBP5 OS=Cryptococcus neoformans var. grubii serotype A (strain H99 / ATCC 208821 / CBS 10515 / FGSC 9487) OX=235443 GN=CNAG_04362 PE=3 SV=2	0	10.566	2	1	3	1	546	59.5	5.06	10.23	1	65	53.3	62.8	114	169.7	61.7	133.6	82.4	148.8	85.4	99.2	124.1	432.7	354.9	418.2	758.7	1129.7	410.6	889	548.4	990.4	568.1	660.5	825.7	287.8	354.9	303.8	432.9	1036	300.2	758.9	349.7	846.8
-6240096797562890102	FALSE	High	IsMasterProtein	A0A225Y358	6-phosphofructo-2-kinase/fructose-2, 6-bisphosphatase OS=Cryptococcus neoformans var. grubii c45 OX=1230068 GN=C356_04859 PE=4 SV=1	0	10.518	4	3	4	3	656	72.8	8.34	11.5	3	98.2	85.7	100.3	107.4	85.7	123.5	92.9	108.8	90.7	115.3	93.7	97.7	268.8	234.6	274.5	294.1	234.6	338	254.3	297.8	248.3	315.6	256.5	267.4	178.8	234.6	199.4	167.8	215.1	247.1	217.1	189.9	212.3
-3156586849707221481	FALSE	High	IsMasterProtein	Q5K6X5	Transcription regulator, putative OS=Cryptococcus neoformans var. neoformans serotype D (strain JEC21 / ATCC MYA-565) OX=214684 GN=CNN01860 PE=3 SV=1	0	10.503	6	3	7	3	401	44.6	9.2	16.88	3	95.6	88.5	98.1	100.7	111.9	105.6	90.7	104.1	88.1	105.7	96.1	115	1026.7	950	1053.4	1080.8	1201.5	1133.4	974.2	1117.5	945.6	1134.8	1031.9	1234.9	682.9	950	765.2	616.7	1101.9	828.6	831.6	712.6	808.5
-8503315344677813522	FALSE	High	IsMasterProtein	Q5KF63	V-type proton ATPase subunit F OS=Cryptococcus neoformans var. neoformans serotype D (strain JEC21 / ATCC MYA-565) OX=214684 GN=CNF02860 PE=3 SV=2	0	10.468	11	2	5	2	121	13.5	7.58	13.82	2	100.5	101.3	128.8	112.1	107.5	110.3	90.7	93.3	96	84.8	84.8	90	700	705.5	897.5	781.1	748.8	768.5	631.8	650.3	669.1	590.7	591.2	627	465.6	705.5	651.9	445.7	686.7	561.8	539.3	414.7	572.1
-6746293196943249956	FALSE	High	IsMasterProtein	J9VHR5	Adenosylmethionine decarboxylase OS=Cryptococcus neoformans var. grubii serotype A (strain H99 / ATCC 208821 / CBS 10515 / FGSC 9487) OX=235443 GN=CNAG_00021 PE=3 SV=1	0	10.464	7	3	6	3	467	50.7	5.01	12.69	3	106.1	101	97	92.6	76.5	95.6	103.4	110.2	94.6	120.1	88.4	114.5	198.1	188.7	181.2	173	143	178.6	193.2	205.8	176.6	224.3	165.1	213.9	131.8	188.7	131.6	98.7	131.1	130.6	164.9	131.2	151
-4280571888836748822	FALSE	High	IsMasterProtein	A0A226BNK3	Choline-phosphate cytidylyltransferase OS=Cryptococcus neoformans var. grubii Bt85 OX=1230076 GN=C365_00427 PE=3 SV=1	0	10.452	4	3	5	3	453	50	7.14	12.32	3	101.4	96.9	107.3	88.3	99	102.4	99	91.8	108.9	86.1	94	125	608.4	581.4	643.9	529.6	593.8	614.4	594.1	550.9	653.6	516.4	563.7	750.3	404.7	581.4	467.7	302.2	544.6	449.2	507.1	351.3	558.8
5129437685099756604	FALSE	High	IsMasterProtein	J9VV24	Glutamine-dependent NAD(+) synthetase OS=Cryptococcus neoformans var. grubii serotype A (strain H99 / ATCC 208821 / CBS 10515 / FGSC 9487) OX=235443 GN=CNAG_01912 PE=3 SV=2	0	10.447	4	2	3	2	713	80.1	6.57	10.79	2	131	122.1	109	94.3	78	118.6	81.8	110.2	77.6	99.3	94.3	84	424.9	396	353.5	306	253	384.9	265.3	357.6	251.7	322.1	305.9	272.4	282.6	396	256.8	174.6	232	281.4	226.5	228	215.2
-5463351995396336233	FALSE	High	IsMasterProtein	J9VU11	Translation initiation factor 5 OS=Cryptococcus neoformans var. grubii serotype A (strain H99 / ATCC 208821 / CBS 10515 / FGSC 9487) OX=235443 GN=CNAG_01709 PE=3 SV=1	0	10.425	8	4	6	4	402	43.9	5.26	14.37	4	102.4	93.5	79.8	88.8	109.8	81.7	107.9	101.4	104.3	101.5	111.1	118	1069.9	977.6	833.9	928.1	1147.4	854.4	1127.8	1059.5	1090.3	1060.7	1161.5	1233.4	711.7	977.6	605.7	529.6	1052.2	624.6	962.7	675.6	932.2
844542581506100338	FALSE	High	IsMasterProtein	J9VL82	Actin-related protein 2/3 complex subunit 4 OS=Cryptococcus neoformans var. grubii serotype A (strain H99 / ATCC 208821 / CBS 10515 / FGSC 9487) OX=235443 GN=CNAG_01147 PE=3 SV=1	0	10.349	19	3	6	3	169	19.3	8.03	15.96	3	94.5	102.7	100.6	98	90.7	115	96.2	99.8	88.1	109.8	94.5	110.1	423.3	459.7	450.3	438.8	406	515.1	431	446.9	394.5	491.6	423.1	492.9	281.6	459.7	327.1	250.4	372.3	376.6	367.9	285	337.3
-8253261843235319695	FALSE	High	IsMasterProtein	Q55V46	Uncharacterized protein OS=Cryptococcus neoformans var. neoformans serotype D (strain B-3501A) OX=283643 GN=CNBC6360 PE=4 SV=1	0	10.313	2	3	3	3	1666	185.3	6.28	10.58	3	100.5	98.3	121.3	105.9	100.6	111.2	97.2	89.3	95.6	87	97.5	95.6	274.8	268.9	331.6	289.5	275.1	304.1	265.7	244.3	261.4	237.9	266.6	261.5	182.8	268.9	240.9	165.2	252.3	222.3	226.8	155.8	223.5
-7933849151048011829	FALSE	High	IsMasterProtein	Q5KFQ5	Actin-related protein 2/3 complex subunit OS=Cryptococcus neoformans var. neoformans serotype D (strain JEC21 / ATCC MYA-565) OX=214684 GN=CNF00940 PE=3 SV=1	0	10.292	6	4	4	4	413	43.9	6.95	10.94	4	57	59.2	55.2	123.9	123.7	52	122.8	103.7	157.1	99.5	112.4	133.4	304.6	316.2	294.8	662.3	660.9	277.8	656.3	554.4	839.5	531.9	600.7	713	202.6	316.2	214.1	377.9	606.1	203.1	560.2	353.5	717.8
-7120039927024933327	FALSE	High	IsMasterProtein	J9W102	Dehydrogenase OS=Cryptococcus neoformans var. grubii serotype A (strain H99 / ATCC 208821 / CBS 10515 / FGSC 9487) OX=235443 GN=CNAG_01540 PE=4 SV=1	0	10.287	6	4	5	4	419	46.2	7.66	13.31	4	128.1	101.7	107.5	105.4	91.3	120.6	96	91.8	90.5	92.5	83.7	90.8	557.4	442.9	468.1	459	397.2	525	418	399.7	394	402.5	364.5	395.1	370.8	442.9	340	261.9	364.3	383.8	356.8	254.9	336.9
-1141618228404147104	FALSE	High	IsMasterProtein	A0A226BGE2	Uncharacterized protein OS=Cryptococcus neoformans var. grubii Bt85 OX=1230076 GN=C365_02842 PE=3 SV=1	0	10.259	2	3	4	1	1610	182.8	7.93	10.81	3	101.5	120.7	110.8	114.3	86.7	121.1	83.6	110.9	68.9	95.1	88.4	97.8	244.3	290.5	266.5	275	208.7	291.5	201.3	266.9	165.9	228.8	212.7	235.4	162.5	290.5	193.6	156.9	191.4	213.1	171.8	170.2	141.8
-3280523506068933476	FALSE	High	IsMasterProtein	J9VY08	Chorismate mutase OS=Cryptococcus neoformans var. grubii serotype A (strain H99 / ATCC 208821 / CBS 10515 / FGSC 9487) OX=235443 GN=CNAG_06072 PE=4 SV=2	0	10.215	7	2	4	2	296	33.4	5.68	12.23	2	99.2	103.6	109.1	99.9	103.5	98.8	114.9	91.6	102.5	84.4	82	110.5	282.9	295.4	311	284.8	295.2	281.6	327.7	261.3	292.3	240.7	233.8	315.2	188.2	295.4	225.9	162.5	270.7	205.9	279.7	166.6	249.9
-3389607164434613452	FALSE	High	IsMasterProtein	A0A226BPG4	Alpha-mannosidase OS=Cryptococcus neoformans var. grubii Bt85 OX=1230076 GN=C365_00701 PE=3 SV=1	0	10.208	2	3	4	3	1147	128.9	6.42	13.93	3	97.4	89.2	102.7	116.4	110.2	84.8	92.6	102.6	93.3	109.9	106.9	94	747.9	685.2	789.3	894.5	846.9	651.2	711.4	788.2	716.5	844.4	821.3	721.8	497.5	685.2	573.3	510.4	776.7	476.1	607.3	502.6	612.6
-8486812171655156707	FALSE	High	IsMasterProtein	J9VKH1	Dihydrodipicolinate synthetase OS=Cryptococcus neoformans var. grubii serotype A (strain H99 / ATCC 208821 / CBS 10515 / FGSC 9487) OX=235443 GN=CNAG_02781 PE=4 SV=1	0	10.087	4	2	5	2	359	37.9	6.43	13.18	2	34	43.3	51.1	91.5	259.1	80.1	103.1	58.3	117.4	64.6	57.7	239.7	133	169.6	200.2	358.4	1014.8	313.5	403.8	228.3	459.5	252.9	226.1	938.8	88.5	169.6	145.4	204.5	930.6	229.2	344.7	145.6	392.9
-5048303756565549489	FALSE	High	IsMasterProtein	Q55RM5	Protein kinase domain-containing protein OS=Cryptococcus neoformans var. neoformans serotype D (strain B-3501A) OX=283643 GN=CNBE5060 PE=4 SV=1	0	10.022	4	3	7	3	673	73.3	6.47	18.61	3	73.1	78.6	79.7	129.3	115.5	80.9	119.3	100.2	113.6	99.8	92.4	117.6	724	779.3	789.8	1280.9	1144.6	801.8	1182.2	993.5	1126.2	988.8	916	1164.9	481.6	779.3	573.7	730.9	1049.7	586.2	1009.1	633.5	962.9
-587847969584884683	FALSE	High	IsMasterProtein	A0A226B8T2	Cytoplasmic protein OS=Cryptococcus neoformans var. grubii Bt85 OX=1230076 GN=C365_05944 PE=4 SV=1	0	10.017	7	2	3	2	368	40.5	8.69	9.81	2	81.8	92	97.3	97.9	102.6	91.4	104.6	103.1	94.5	116.4	113.3	105.1	181.6	204.3	216	217.3	227.7	203	232.2	228.8	209.7	258.4	251.6	233.3	120.8	204.3	156.9	124	208.8	148.4	198.2	145.9	179.3
-8896178843964643660	FALSE	High	IsMasterProtein	A0A226BH29	Guanine nucleotide-binding protein G(O) subunit alpha OS=Cryptococcus neoformans var. grubii Bt85 OX=1230076 GN=C365_03935 PE=4 SV=1	0	9.967	5	2	4	1	358	40.8	5.9	12.02	2	102	94.2	95.3	95.4	91.3	102.7	82.4	114	81	128.7	90.2	122.8	319.8	295.4	299	299.3	286.3	322.1	258.4	357.6	253.9	403.6	282.9	385	212.7	295.4	217.2	170.8	262.6	235.5	220.6	228	217.1
-8626812985716294835	FALSE	High	IsMasterProtein	Q5KNW3	eIF-2B GDP-GTP exchange factor subunit epsilon OS=Cryptococcus neoformans var. neoformans serotype D (strain JEC21 / ATCC MYA-565) OX=214684 GN=CNA05090 PE=3 SV=1	0	9.957	3	1	2	1	757	83.5	5.1	9.94	1	90.1	77.5	99.5	93.2	96.5	109.4	86.8	120.9	110.4	105.1	107	103.6	130.8	112.5	144.4	135.3	140.1	158.8	126.1	175.5	160.2	152.6	155.4	150.4	87	112.5	104.9	77.2	128.5	116.1	107.6	111.9	137
-3205299663757721881	FALSE	High	IsMasterProtein	A0A226BQ29	Dolichol-phosphate mannosyltransferase subunit 1 OS=Cryptococcus neoformans var. grubii Bt85 OX=1230076 GN=C365_01198 PE=3 SV=1	0	9.936	7	2	3	2	320	35.3	8.63	10.97	2	98.4	101.9	103.6	103.8	96.5	84.8	98.9	96.2	96.4	107.1	107.3	105.2	352.1	364.6	370.6	371.2	345.3	303.4	353.8	344.1	344.8	383.1	383.7	376.2	234.2	364.6	269.2	211.8	316.7	221.8	302	219.4	294.8
-1338092357525902092	FALSE	High	IsMasterProtein	J9VHP6	GRIP domain-containing protein OS=Cryptococcus neoformans var. grubii serotype A (strain H99 / ATCC 208821 / CBS 10515 / FGSC 9487) OX=235443 GN=CNAG_02760 PE=4 SV=2	0	9.879	3	1	2	1	563	62.9	5.17	8.79	1	90	92.8	99.2	94.5	116.3	107.2	96.1	96.7	94.4	106.9	87.7	118.2	236.3	243.8	260.6	248.2	305.5	281.6	252.5	254.1	247.8	280.9	230.4	310.4	157.2	243.8	189.3	141.6	280.2	205.9	215.5	162	211.9
-6085845572245042154	FALSE	High	IsMasterProtein	A0A226BHT6	Exosome complex exonuclease DIS3/RRP44 OS=Cryptococcus neoformans var. grubii Bt85 OX=1230076 GN=C365_03346 PE=3 SV=1	0	9.832	4	3	3	3	1002	113	6.81	10.98	3	85.3	95.8	122.6	131.9	104.7	107.7	94.1	86	95.8	86.5	92.6	97.1	267.4	300.4	384.4	413.8	328.3	337.9	295.1	269.6	300.4	271.4	290.5	304.5	177.9	300.4	279.2	236.1	301.1	247	251.9	171.9	256.8
-7646642933334572453	FALSE	High	IsMasterProtein	A0A225YSU0	Importin beta-2 subunit OS=Cryptococcus neoformans var. grubii c45 OX=1230068 GN=C356_03266 PE=4 SV=1	0	9.827	2	2	4	2	924	102.3	4.68	12.4	2	94.2	98.2	105.6	112.1	93.6	97.9	98.9	107.1	105.9	99.2	92.1	95.4	440.6	459.3	493.8	524.2	437.6	458	462.4	500.9	495.4	463.8	430.8	446.1	293.1	459.3	358.7	299.1	401.3	334.8	394.7	319.4	423.6
-7568877579059989158	FALSE	High	IsMasterProtein	A0A226BJE4	ER lumen protein-retaining receptor OS=Cryptococcus neoformans var. grubii Bt85 OX=1230076 GN=C365_02560 PE=3 SV=1	0	9.807	14	2	3	2	213	24.7	9.07	12.79	2	87.8	93.4	93.7	107.3	98.3	102.9	85.8	111.7	84.4	118.7	100.5	115.4	187.8	199.8	200.4	229.6	210.2	220.1	183.6	239	180.6	254	215	246.8	124.9	199.8	145.6	131	192.8	160.9	156.7	152.4	154.4
-1923754223622463954	FALSE	High	IsMasterProtein	Q55P23	Uncharacterized protein OS=Cryptococcus neoformans var. neoformans serotype D (strain B-3501A) OX=283643 GN=CNBG3890 PE=4 SV=1	0	9.799	2	4	5	4	1513	166.9	6.73	12.35	4	92.1	100.4	107.5	97.6	96.2	107.7	94.5	99	91.6	107.4	97.6	108.4	632.6	689.4	738.5	670.5	660.7	739.5	649	679.5	628.9	737.4	669.9	744.2	420.8	689.4	536.4	382.6	605.9	540.6	554	433.3	537.7
-3971026161957775976	FALSE	High	IsMasterProtein	A0A225XJ63	Carboxypeptidase OS=Cryptococcus neoformans var. grubii c45 OX=1230068 GN=C356_06058 PE=3 SV=1	0	9.799	3	1	3	1	520	57.6	5.31	13.35	1	67.3	87.1	82.5	157.4	133.1	157.1	92.5	65	89.5	61.3	87.4	119.8	256.8	332.4	314.6	600.2	507.5	599.1	352.9	247.9	341.5	233.8	333.2	457	170.8	332.4	228.5	342.5	465.4	438	301.2	158.1	292
-7832766269776110886	FALSE	High	IsMasterProtein	A0A226BMG5	Pentafunctional AROM polypeptide OS=Cryptococcus neoformans var. grubii Bt85 OX=1230076 GN=C365_01146 PE=3 SV=1	0	9.79	2	3	3	3	1611	173.2	6.28	10.04	3	83.7	93.3	99.3	105.5	106.3	93.2	114.4	97.6	100.2	109.8	97	99.6	214.8	239.5	254.8	270.6	272.6	239.2	293.6	250.4	257.1	281.7	248.9	255.6	142.9	239.5	185.1	154.4	250	174.9	250.6	159.7	219.8
-8061589450474359555	FALSE	High	IsMasterProtein	J9VH39	V-type H-transporting ATPase subunit E OS=Cryptococcus neoformans var. grubii serotype A (strain H99 / ATCC 208821 / CBS 10515 / FGSC 9487) OX=235443 GN=CNAG_00560 PE=3 SV=1	0	9.782	8	2	5	2	227	25.9	5.82	14.78	2	108.3	144.4	114.4	93.3	98.8	100.6	96.3	84.8	102.1	80.3	91.5	85.2	713.5	951.8	753.6	614.6	651.1	662.9	634.7	559.1	672.6	529.3	602.7	561.3	474.6	951.8	547.4	350.7	597.1	484.6	541.8	356.5	575.1
-9182450089333298385	FALSE	High	IsMasterProtein	A0A226BJE9	Cnn_1N domain-containing protein OS=Cryptococcus neoformans var. grubii Bt85 OX=1230076 GN=C365_03201 PE=4 SV=1	0	9.776	2	2	2	2	1080	123.7	5.36	9.85	2	111.2	92.2	97.8	100.2	114.4	88.1	101.5	98.2	96.3	106.7	98.1	95.3	220.1	182.4	193.4	198.2	226.4	174.4	200.8	194.3	190.5	211.2	194	188.6	146.4	182.4	140.5	113.1	207.6	127.5	171.4	123.9	162.9
-4020975080092257628	FALSE	High	IsMasterProtein	Q5KN73	Ribosomal protein L35, putative OS=Cryptococcus neoformans var. neoformans serotype D (strain JEC21 / ATCC MYA-565) OX=214684 GN=CNA07490 PE=3 SV=1	0	9.776	17	3	9	3	127	14.7	11.02	25.09	3	56.9	56	97.4	82.1	77.6	124	73.2	116.2	96.2	121.9	160.7	137.7	586.6	577	1003.6	846.3	800	1278.1	754.1	1197.8	991.2	1255.8	1655.9	1419	390.2	577	729	482.9	733.7	934.4	643.7	763.8	847.5
-366772361549913072	FALSE	High	IsMasterProtein	A0A225YXV9	Glyoxalase II OS=Cryptococcus neoformans var. grubii c45 OX=1230068 GN=C356_02898 PE=3 SV=1	0	9.748	5	1	2	1	286	31.8	7.52	10.07	1	78.8	60.6	63.1	117.7	121.3	43.6	128.5	129.1	140.8	126.2	125.4	64.9	128.7	99	103.1	192.2	198.1	71.3	209.9	210.9	229.9	206.1	204.9	106.1	85.6	99	74.9	109.7	181.7	52.1	179.2	134.5	196.6
2979492441991342400	FALSE	High	IsMasterProtein	A0A226BNR3	Replication factor C subunit 3/5 OS=Cryptococcus neoformans var. grubii Bt85 OX=1230076 GN=C365_01526 PE=4 SV=1	0	9.716	6	2	3	2	356	40.7	8.87	9.14	2	100.7	95.1	113.4	99.1	101.9	109.7	98.9	105.3	91.5	133	87.6	64	263.2	248.6	296.4	259.2	266.5	286.8	258.5	275.2	239.2	347.7	229	167.4	175.1	248.6	215.3	147.9	244.4	209.7	220.7	175.5	204.5
-8499348787452584030	FALSE	High	IsMasterProtein	J9VKF7	Phospho-2-dehydro-3-deoxyheptonate aldolase OS=Cryptococcus neoformans var. grubii serotype A (strain H99 / ATCC 208821 / CBS 10515 / FGSC 9487) OX=235443 GN=CNAG_02796 PE=3 SV=2	0	9.715	4	2	3	2	553	61.7	6.62	9.1	2	80.9	85.9	79.3	109	119.6	85.5	117.7	101.4	109.1	105.1	100.1	106.4	302.6	321.4	296.7	407.8	447.4	319.8	440.1	379.4	408	393	374.5	397.9	201.3	321.4	215.5	232.7	410.3	233.8	375.7	241.9	348.8
-7903540182448206005	FALSE	High	IsMasterProtein	F5HDT4	Uncharacterized protein OS=Cryptococcus neoformans var. neoformans serotype D (strain B-3501A) OX=283643 GN=CNBB4470 PE=3 SV=1	0	9.703	6	1	2	1	282	30.1	7.69	9.23	1	101.4	95.7	84	96.8	114.7	77.6	125.7	97.5	120.1	101.5	97.8	87.2	209	197.2	173.2	199.6	236.5	159.9	259	200.9	247.6	209.2	201.7	179.7	139	197.2	125.8	113.9	216.9	116.9	221.1	128.1	211.7
-4060248091752533753	FALSE	High	IsMasterProtein	A0A226BLC3	Vacuolar calcium ion transporter OS=Cryptococcus neoformans var. grubii Bt85 OX=1230076 GN=C365_01376 PE=3 SV=1	0	9.687	3	1	6	1	403	43.6	4.67	16.41	1	89.7	89.2	106.3	117.4	89.8	102.9	91.1	110.6	84.5	119.5	103.6	95.2	628.4	624.8	744.7	822.3	629.3	721	638.3	774.7	591.7	836.8	725.7	667.1	418	624.8	540.9	469.2	577.1	527.1	544.9	494	505.9
-5474169643803814650	FALSE	High	IsMasterProtein	Q5KFC6	Mitochondrion protein, putative OS=Cryptococcus neoformans var. neoformans serotype D (strain JEC21 / ATCC MYA-565) OX=214684 GN=CNF02220 PE=4 SV=2	0	9.672	15	4	4	4	228	26	9.09	12.54	4	100.2	100.9	129.5	94.1	90.6	115.9	84.9	93.1	95.2	95.2	93.9	106.4	904.6	910.9	1169.1	849.1	818.1	1046.1	766.5	840.3	859.2	859.7	847.4	960.2	601.7	910.9	849.2	484.5	750.3	764.8	654.3	535.8	734.6
-5132137676891612410	FALSE	High	IsMasterProtein	Q5KIM3	Acetyltransferase component of pyruvate dehydrogenase complex OS=Cryptococcus neoformans var. neoformans serotype D (strain JEC21 / ATCC MYA-565) OX=214684 GN=CND02450 PE=3 SV=1	0	9.669	6	3	9	3	479	50.8	7.85	25.28	3	103.9	101.6	109.6	102.5	106.6	96.8	104	85.1	108.5	78.3	86.2	116.9	904.1	884.9	953.8	892	928.4	842.3	905.6	741	944.8	681.6	750.8	1017.8	601.4	884.9	692.8	509	851.4	615.8	773	472.5	807.8
-4344472930082054223	FALSE	High	IsMasterProtein	J9VN05	Sorting nexin-41 OS=Cryptococcus neoformans var. grubii serotype A (strain H99 / ATCC 208821 / CBS 10515 / FGSC 9487) OX=235443 GN=CNAG_02730 PE=3 SV=1	0	9.664	3	2	4	2	633	70.1	7.31	13.24	2	98.6	95.2	98.5	95.9	104.6	110.1	103.3	97.7	98.4	95.1	104.5	98	680.4	656.8	680	661.9	722	759.7	712.9	674	679	656.5	721	676.2	452.6	656.8	493.9	377.7	662.1	555.4	608.5	429.8	580.5
1377518297818371256	FALSE	High	IsMasterProtein	Q85SZ3	NADH-ubiquinone oxidoreductase chain 1 OS=Cryptococcus neoformans var. grubii serotype A (strain H99 / ATCC 208821 / CBS 10515 / FGSC 9487) OX=235443 GN=ND1 PE=3 SV=1	0	9.656	7	2	4	2	336	37.3	5.31	13.36	2	106	112.1	123.4	93.1	88.2	120.5	83	96	80.4	93.7	85.1	118.6	311.9	330.1	363.2	274.1	259.7	354.7	244.5	282.6	236.6	275.9	250.4	349.2	207.5	330.1	263.8	156.4	238.2	259.3	208.7	180.2	202.3
-7972975149157282283	FALSE	High	IsMasterProtein	Q5K8J4	PLD phosphodiesterase domain-containing protein OS=Cryptococcus neoformans var. neoformans serotype D (strain JEC21 / ATCC MYA-565) OX=214684 GN=CNL05460 PE=4 SV=2	0	9.646	4	4	4	4	1001	112.2	7.37	12.43	4	89.5	94.5	104.3	96.8	100.7	93.3	97.4	104.7	82.7	113.2	103.7	119.1	554.6	585.8	646.6	600.1	623.7	578.2	603.3	648.9	512.8	701.5	642.8	738.1	368.9	585.8	469.7	342.4	572	422.7	515	413.8	438.4
-3028906562229727786	FALSE	High	IsMasterProtein	A0A226BJR7	Allantoicase OS=Cryptococcus neoformans var. grubii Bt85 OX=1230076 GN=C365_03194 PE=3 SV=1	0	9.623	2	1	3	1	813	87.5	6.58	9.94	1	71.5	72.6	69.2	110.6	110.7	66.5	118.2	117.4	118.4	130.5	103.9	110.5	355.8	361.3	344.6	550.8	551.2	331.2	588.4	584.5	589.5	649.8	517.4	550	236.7	361.3	250.3	314.3	505.5	242.1	502.3	372.7	504
7444513998207461794	FALSE	High	IsMasterProtein	Q5K8K4	Phospholipase A-2-activating protein, putative OS=Cryptococcus neoformans var. neoformans serotype D (strain JEC21 / ATCC MYA-565) OX=214684 GN=CNL05350 PE=4 SV=1	0	9.617	3	3	5	3	842	89.7	5.68	13.86	3	84.8	92.5	87.3	104	101.8	85.3	109.6	101.9	113.6	109.5	99.3	110.5	560.5	611.2	577.4	687.7	672.8	564	724.2	673.4	751.2	723.8	656.2	730.2	372.8	611.2	419.4	392.4	617	412.3	618.2	429.4	642.3
-7172095175145376153	FALSE	High	IsMasterProtein	A0A225YGX4	Mitochondrial import inner membrane translocase subunit TIM44 OS=Cryptococcus neoformans var. grubii c45 OX=1230068 GN=C356_03808 PE=3 SV=1	0	9.613	5	2	5	2	454	51	8.94	17.36	2	83.9	81.1	109.1	91.3	99.3	90.2	100.5	100.2	117.6	96.8	87.8	142.3	416.3	402.5	541.7	453.4	493.1	447.8	498.8	497.3	583.6	480.6	435.8	706.5	276.9	402.5	393.5	258.7	452.2	327.4	425.8	317.1	499
-8768769798092158836	FALSE	High	IsMasterProtein	A0A226BH05	Vacuole morphology and inheritance protein 14 OS=Cryptococcus neoformans var. grubii Bt85 OX=1230076 GN=C365_03051 PE=3 SV=1	0	9.558	2	2	3	2	1065	116.2	5.74	10.22	2	105.3	113.1	103.9	107.6	83.7	95.4	96.2	106.6	88.1	108.5	89.6	102	273.6	293.9	270.1	279.5	217.4	247.9	250	277.1	228.9	282	232.8	265	182	293.9	196.2	159.5	199.4	181.2	213.4	176.7	195.7
-6648394005770287266	FALSE	High	IsMasterProtein	J9VHF2	Kinesin OS=Cryptococcus neoformans var. grubii serotype A (strain H99 / ATCC 208821 / CBS 10515 / FGSC 9487) OX=235443 GN=CNAG_00682 PE=3 SV=2	0	9.495	1	2	3	2	1566	175.5	6.54	9.59	2	145.4	136.5	133.7	87.5	89.7	130.5	91.4	67.7	93.4	60.5	67.8	96	435.2	408.6	400.3	262	268.5	390.7	273.7	202.6	279.5	181.2	202.8	287.3	289.5	408.6	290.8	149.5	246.2	285.6	233.6	129.2	239
-4956776339008313031	FALSE	High	IsMasterProtein	Q55PC2	NAD(+) diphosphatase OS=Cryptococcus neoformans var. neoformans serotype D (strain B-3501A) OX=283643 GN=CNBG2900 PE=4 SV=1	0	9.488	3	1	3	1	474	51.5	7.11	12.48	1	100.9	100.5	102.4	120.4	91.4	113.4	84.2	107.4	94.3	98.7	100.4	86.1	258.9	258	262.7	309	234.7	290.9	216.1	275.5	242	253.2	257.7	220.9	172.2	258	190.8	176.3	215.2	212.7	184.5	175.7	206.9
1063533837159747901	FALSE	High	IsMasterProtein	A0A226B920	Uncharacterized protein OS=Cryptococcus neoformans var. grubii Bt85 OX=1230076 GN=C365_06995 PE=4 SV=1	0	9.487	6	1	2	1	277	29.2	9.03	8.44	1	62.6	70	56.1	121	98.2	75.3	100.8	131.2	91.5	147.5	135.9	109.9	132.6	148.3	118.8	256.4	208.1	159.5	213.6	278	193.8	312.4	288	232.9	88.2	148.3	86.3	146.3	190.8	116.6	182.3	177.3	165.7
-8205326177772934634	FALSE	High	IsMasterProtein	Q5KP26	Electron transfer flavoprotein-ubiquinone oxidoreductase OS=Cryptococcus neoformans var. neoformans serotype D (strain JEC21 / ATCC MYA-565) OX=214684 GN=CNA04420 PE=4 SV=1	0	9.447	5	3	3	3	615	66.9	6.21	9.91	3	146	154.6	135.9	77.9	86.1	113.9	92.3	81.7	103.1	62	83.6	62.9	461.1	488.2	429.3	246	272.1	359.7	291.5	258	325.5	195.7	264	198.7	306.7	488.2	311.8	140.4	249.5	263	248.8	164.5	278.3
-3262399455430787432	FALSE	High	IsMasterProtein	A0A225ZG41	DNA polymerase OS=Cryptococcus neoformans var. grubii c45 OX=1230068 GN=C356_01986 PE=3 SV=1	0	9.443	3	3	3	3	1058	119.3	8.18	10.19	3	103.6	120.1	103.8	91.9	87	105.3	102.9	102.7	90.3	101.8	100.8	89.8	265.3	307.8	265.8	235.5	222.9	269.7	263.7	263.1	231.3	260.7	258.3	230.1	176.5	307.8	193.1	134.4	204.4	197.2	225.1	167.8	197.8
-2212097215742234406	FALSE	High	IsMasterProtein	A0A225XD83	26S proteasome regulatory subunit N6 OS=Cryptococcus neoformans var. grubii c45 OX=1230068 GN=C356_06556 PE=3 SV=1	0	9.442	4	2	6	2	423	47.7	5.33	19.03	2	110.8	113.2	104	89.4	95.2	111.4	90.9	97.6	86.1	91.2	102.9	107.3	386.2	394.5	362.6	311.8	331.9	388.2	316.8	340.1	300.2	318.1	358.6	374	256.9	394.5	263.4	177.9	304.4	283.8	270.4	216.9	256.7
1536110456572544804	FALSE	High	IsMasterProtein	A0A225Y3G1	Uncharacterized protein OS=Cryptococcus neoformans var. grubii c45 OX=1230068 GN=C356_04849 PE=4 SV=1	0	9.441	12	2	6	2	163	18.1	5.48	11.07	2	112.1	105	126.1	96.5	117	99.8	96	86.9	112	81.7	93.8	73.1	1010.3	945.7	1135.8	869.6	1054.3	899.6	865.3	783	1009.1	736.2	844.7	658.2	672	945.7	825	496.2	966.9	657.7	738.6	499.3	862.8
-8166379939469969757	FALSE	High	IsMasterProtein	A0A226BQT7	Vacuolar-sorting protein 53 long isoform OS=Cryptococcus neoformans var. grubii Bt85 OX=1230076 GN=C365_00370 PE=3 SV=1	0	9.43	4	3	3	3	802	89.4	7.25	8.62	3	103.1	113.2	124.4	115.2	89.8	131	83.2	78.2	91.3	76.6	84	110.2	450.6	494.7	543.7	503.7	392.4	572.4	363.6	341.7	399	335.1	367.1	481.7	299.7	494.7	394.9	287.4	359.9	418.5	310.4	217.9	341.1
-9141050107061604252	FALSE	High	IsMasterProtein	A0A225ZYY5	Heterokaryon incompatibility protein HET-C OS=Cryptococcus neoformans var. grubii c45 OX=1230068 GN=C356_01037 PE=4 SV=1	0	9.416	4	3	3	3	781	85.4	6.52	9.42	3	87.9	82.6	72.3	97.1	103.8	81.2	113.2	116.1	105.4	109.6	112.4	118.3	257.2	241.9	211.6	284.1	303.7	237.7	331.3	339.8	308.5	320.8	329.1	346.4	171.1	241.9	153.7	162.1	278.5	173.8	282.8	216.7	263.8
-3336791916398167298	FALSE	High	IsMasterProtein	A0A225ZZJ1	Cystathionine beta-synthase OS=Cryptococcus neoformans var. grubii c45 OX=1230068 GN=C356_00656 PE=4 SV=1	0	9.414	5	2	5	2	398	42.9	5.97	14.02	2	109.2	101.4	82.2	111	105	91.7	118	88.4	116.5	88.7	101.2	86.7	794.7	738.1	598.2	807.7	763.8	667.6	858.5	643.1	847.7	645.6	736.3	630.9	528.6	738.1	434.5	460.9	700.5	488.1	732.8	410.1	724.8
-6949190227377118160	FALSE	High	IsMasterProtein	A0A225YZC7	Structural maintenance of chromosomes protein OS=Cryptococcus neoformans var. grubii c45 OX=1230068 GN=C356_02856 PE=3 SV=1	0	9.412	3	4	4	4	1208	138.9	5.52	12.28	4	122.2	123.3	145.3	89.8	89	98	107.6	80.9	111.9	79.5	76.2	76.1	736.2	743.1	875.7	541.2	536.1	590.8	648.3	487.2	674.5	479.1	459.4	458.8	489.7	743.1	636.1	308.8	491.6	431.9	553.4	310.7	576.7
-8229899636439825349	FALSE	High	IsMasterProtein	A0A0S2LIE7	RRM domain-containing protein OS=Cryptococcus neoformans var. neoformans serotype D (strain JEC21 / ATCC MYA-565) OX=214684 GN=CNC04590 PE=4 SV=1	0	9.411	3	1	8	1	288	30.3	6.6	20.39	1	102.9	82	92.3	97.2	115.9	72.6	113.7	98.8	136.9	108.5	100.7	78.5	965.2	769	866.2	911.8	1087.7	680.9	1066.9	927	1284.4	1018	945	736.9	642	769	629.2	520.3	997.5	497.8	910.7	591.1	1098.1
590769703746349013	FALSE	High	IsMasterProtein	F5HDJ9	Uncharacterized protein OS=Cryptococcus neoformans var. neoformans serotype D (strain B-3501A) OX=283643 GN=CNBH1370 PE=4 SV=1	0	9.388	10	2	3	2	223	25.3	6.43	9.81	2	70.4	78.3	62.5	108.4	129.2	63.4	122.8	108.5	117.6	110.5	126.7	101.6	217.7	242.1	193	334.9	399.2	196	379.4	335.4	363.3	341.6	391.6	314.1	144.8	242.1	140.2	191.1	366.1	143.3	323.9	213.9	310.6
-9016047075820265033	FALSE	High	IsMasterProtein	J9VP09	F-actin-capping protein subunit beta OS=Cryptococcus neoformans var. grubii serotype A (strain H99 / ATCC 208821 / CBS 10515 / FGSC 9487) OX=235443 GN=CNAG_03900 PE=3 SV=2	0	9.383	3	2	5	2	309	34.2	5.05	12.61	2	104.5	85.5	98.6	99.7	118.5	89.1	92.9	100.8	106.1	90.3	93.8	120.3	920.4	753.5	868.4	878.2	1044.4	785.3	818.2	888.2	934.9	795.8	826.1	1060.3	612.2	753.5	630.8	501.1	957.8	574.1	698.4	566.4	799.3
5586495422749867563	FALSE	High	IsMasterProtein	F5HGG4	Extracellular metalloproteinase OS=Cryptococcus neoformans var. neoformans serotype D (strain B-3501A) OX=283643 GN=CNBJ1810 PE=3 SV=1	0	9.348	3	2	5	1	831	91.2	5.88	13.73	2	132.2	123.7	140.7	104.8	98.1	129.8	81.4	77.6	79.1	87.4	73.6	71.7	235.6	220.3	250.7	186.6	174.7	231.3	145	138.2	140.9	155.7	131	127.7	156.7	220.3	182.1	106.5	160.2	169.1	123.8	88.1	120.5
6597644029784867744	FALSE	High	IsMasterProtein	A0A225XJN6	60S ribosomal protein L3 OS=Cryptococcus neoformans var. grubii c45 OX=1230068 GN=C356_06064 PE=3 SV=1	0	9.332	9	3	3	3	390	43.8	10.26	7.34	3	63.9	58.8	102.7	101.4	76.8	161.2	72.7	101.7	84.4	91.7	99.4	185.2	175.9	161.7	282.5	279.2	211.4	443.6	200.1	279.9	232.3	252.5	273.5	509.7	117	161.7	205.2	159.3	193.9	324.3	170.8	178.5	198.6
4104567470397622176	FALSE	High	IsMasterProtein	F5HIK5	ADK_lid domain-containing protein OS=Cryptococcus neoformans var. neoformans serotype D (strain B-3501A) OX=283643 GN=CNBD6050 PE=3 SV=1	0	9.301	7	3	4	3	411	44.6	7.15	12.56	3	94.6	84	99.4	101.4	106.1	78.3	111.1	106.3	104.6	106.7	110	97.5	919.3	815.8	965.8	985.4	1031	761.1	1079.4	1033.1	1016.6	1037.1	1068.6	946.9	611.5	815.8	701.5	562.3	945.5	556.4	921.4	658.8	869.2
-5535153732881420557	FALSE	High	IsMasterProtein	J9VGX2	Dihydrolipoamide acetyltransferase component of pyruvate dehydrogenase complex OS=Cryptococcus neoformans var. grubii serotype A (strain H99 / ATCC 208821 / CBS 10515 / FGSC 9487) OX=235443 GN=CNAG_00484 PE=3 SV=2	0	9.3	2	1	2	1	652	71	6.68	9.44	1	100.9	104.4	76.1	119.1	133.5	86.1	98.3	81.9	97.7	100.9	107.7	93.2	72.6	75.1	54.8	85.7	96.1	62	70.8	59	70.3	72.6	77.5	67.1	48.3	75.1	39.8	48.9	88.1	45.3	60.4	37.6	60.1
-8730252045667382943	FALSE	High	IsMasterProtein	Q5KQ06	Chaperone, putative OS=Cryptococcus neoformans var. neoformans serotype D (strain JEC21 / ATCC MYA-565) OX=214684 GN=CNA00910 PE=4 SV=1	0	9.298	6	4	8	4	584	64.7	5.59	20.87	4	103.5	103.1	94	86.2	96.7	76.6	106.3	114	135.1	86	122.5	75.9	1262.5	1258.2	1147.5	1052.2	1179.7	934.5	1297.5	1391.3	1648.8	1049.8	1494.6	925.7	839.8	1258.2	833.5	600.4	1081.9	683.2	1107.6	887.2	1409.7
-8739362786548249813	FALSE	High	IsMasterProtein	A0A226BH17	Uncharacterized protein OS=Cryptococcus neoformans var. grubii Bt85 OX=1230076 GN=C365_04169 PE=4 SV=1	0	9.284	3	1	3	1	475	51	5.22	13.33	1	54.4	54.9	50.8	122.7	104.3	53.3	121.1	138.2	133	119.7	109.5	137.9	235.7	238.1	220	531.9	451.8	231.2	524.8	598.9	576.3	518.9	474.5	597.7	156.8	238.1	159.8	303.5	414.3	169	448	381.9	492.7
-1012331978869595934	FALSE	High	IsMasterProtein	Q5K736	Ysc84 domain-containing protein OS=Cryptococcus neoformans var. neoformans serotype D (strain JEC21 / ATCC MYA-565) OX=214684 GN=CNN01250 PE=4 SV=2	0	9.269	6	2	6	2	296	29.7	6.34	15.55	2	82.5	84.2	90	117.7	77.9	103.2	78.5	127.5	82.1	137.3	94.6	124.5	646.7	659.9	706	922.9	610.9	809.2	615.2	999.7	643.9	1076.9	741.5	976.5	430.2	659.9	512.8	526.6	560.2	591.6	525.1	637.5	550.5
6611403597867364939	FALSE	High	IsMasterProtein	A0A225ZWA6	Zn(2)-C6 fungal-type domain-containing protein OS=Cryptococcus neoformans var. grubii c45 OX=1230068 GN=C356_01171 PE=4 SV=1	0	9.248	2	2	3	2	990	107.5	7.72	8.69	2	130.4	107	141	103.6	89.5	117.1	82.7	86.6	88.1	81.7	79.7	92.7	420.8	345.1	454.7	334.4	288.6	377.8	266.6	279.5	284.1	263.5	257.2	298.9	279.9	345.1	330.3	190.8	264.7	276.2	227.6	178.2	242.9
-2806673785818803812	FALSE	High	IsMasterProtein	A0A226BQR5	Nuclear protein SNF4 OS=Cryptococcus neoformans var. grubii Bt85 OX=1230076 GN=C365_00362 PE=4 SV=1	0	9.225	5	2	3	2	438	48	7.61	8.82	2	83.1	81.3	84.1	123.8	102.6	79.5	111.5	100.2	108.7	113.3	95.7	116	352.4	344.8	356.4	524.9	435	337.2	472.7	425	460.9	480.5	405.7	491.8	234.4	344.8	258.9	299.5	398.9	246.5	403.5	271	394.1
-6910709799730128473	FALSE	High	IsMasterProtein	J9VM57	Autophagy-like protein 18 Atg18 OS=Cryptococcus neoformans var. grubii serotype A (strain H99 / ATCC 208821 / CBS 10515 / FGSC 9487) OX=235443 GN=CNAG_02269 PE=4 SV=1	0	9.21	5	2	3	2	423	45.3	8.63	9.39	2	83	87.8	82.2	105	97.9	81.7	96.3	125.9	93.6	120.1	108.3	118.2	408	431.4	403.9	515.9	481.2	401.7	473.3	619	460.2	590.4	532.2	581.2	271.4	431.4	293.4	294.4	441.3	293.7	404	394.7	393.5
-3417464106269632987	FALSE	High	IsMasterProtein	Q5KM80	Structural maintenance of chromosomes protein OS=Cryptococcus neoformans var. neoformans serotype D (strain JEC21 / ATCC MYA-565) OX=214684 GN=CNB02640 PE=3 SV=2	0	9.161	3	3	4	3	1236	140.7	5.71	12.08	3	72.7	77.8	82.6	122.9	109.7	72.7	122	103.9	134.8	91.3	110.5	99	541.5	580.1	615.4	916.2	817.8	541.9	909	774.4	1004.3	680.5	823.5	737.5	360.2	580.1	447	522.8	750	396.2	775.9	493.8	858.7
-2681070812614446394	FALSE	High	IsMasterProtein	J9VU47	Plasma membrane proteolipid 3 OS=Cryptococcus neoformans var. grubii serotype A (strain H99 / ATCC 208821 / CBS 10515 / FGSC 9487) OX=235443 GN=CNAG_01588 PE=3 SV=1	0	9.138	28	1	2	1	57	6.4	7.12	8.19	1	87.4	56.9	52.1	140.2	89.2	75.1	77.8	189.9	89.5	144.8	160.9	36.5	132.1	86	78.7	212.1	134.9	113.5	117.6	287.3	135.4	219	243.3	55.2	87.9	86	57.2	121	123.7	83	100.4	183.2	115.8
-3869549152531251266	FALSE	High	IsMasterProtein	J9VRB1	Importin subunit beta-1 OS=Cryptococcus neoformans var. grubii serotype A (strain H99 / ATCC 208821 / CBS 10515 / FGSC 9487) OX=235443 GN=CNAG_00988 PE=3 SV=1	0	9.114	2	1	5	1	865	93.9	4.72	20.35	1	114	121.1	113.6	98.7	86	111.5	97.7	94.6	91.9	91.9	92.4	86.6	370.7	394	369.5	321.2	279.9	362.8	317.7	307.8	298.8	299.1	300.6	281.7	246.6	394	268.4	183.3	256.7	265.2	271.2	196.3	255.5
-6244867202136887240	FALSE	High	IsMasterProtein	A0A225YEF5	Multifunctional beta-oxidation protein OS=Cryptococcus neoformans var. grubii c45 OX=1230068 GN=C356_03937 PE=4 SV=1	0	9.107	2	2	6	2	907	97.3	7.58	15.12	2	197.8	206.9	152.4	92.7	56.7	118.8	57.4	77.9	56	65	73.9	44.6	1019.4	1066.3	785.1	477.9	292.1	612.2	295.6	401.3	288.4	334.7	380.6	229.6	678.1	1066.3	570.3	272.7	267.9	447.6	252.3	255.9	246.6
-8729973687946427762	FALSE	High	IsMasterProtein	J9VVV1	Thymidylate synthase OS=Cryptococcus neoformans var. grubii serotype A (strain H99 / ATCC 208821 / CBS 10515 / FGSC 9487) OX=235443 GN=CNAG_04692 PE=3 SV=1	0	9.103	11	3	4	3	317	35.8	6.02	13.14	3	93.2	106.2	109.5	101	92.3	95.7	107.2	100.3	107.9	97.7	88.2	100.8	471.2	536.6	553.3	510.5	466.6	483.9	541.7	507	545.4	493.9	446	509.7	313.4	536.6	401.9	291.3	427.9	353.8	462.4	323.3	466.3
-7924728412426595459	FALSE	High	IsMasterProtein	A0A225XEY4	Dipeptidyl aminopeptidase OS=Cryptococcus neoformans var. grubii c45 OX=1230068 GN=C356_06612 PE=3 SV=1	0	9.086	4	2	4	2	879	98.5	5.4	11.47	2	83.9	94.2	99.4	114.4	89.2	80.8	83.4	125.5	77.4	128.6	115.8	107.3	154.4	173.4	183	210.5	164.1	148.7	153.5	230.8	142.3	236.6	213.1	197.5	102.7	173.4	132.9	120.1	150.5	108.7	131	147.2	121.7
-3736113894538457422	FALSE	High	IsMasterProtein	Q5KLJ5	Translation initiation factor, putative OS=Cryptococcus neoformans var. neoformans serotype D (strain JEC21 / ATCC MYA-565) OX=214684 GN=CNB05040 PE=4 SV=2	0	9.085	2	1	2	1	721	74.4	9.2	8.08	1	264.3	260.6	298.3	15.1	13.8	305.7	7.7	11.6	6.9	3.8	5.5	6.7	279.8	275.9	315.8	15.9	14.6	323.6	8.2	12.2	7.3	4	5.8	7.1	186.1	275.9	229.4	9.1	13.4	236.6	7	7.8	6.2
-8074364788099907181	FALSE	High	IsMasterProtein	A0A225XBY8	Uncharacterized protein OS=Cryptococcus neoformans var. grubii c45 OX=1230068 GN=C356_06793 PE=4 SV=1	0	9.069	7	2	4	2	380	41.3	9.29	13.89	2	88.4	80.7	90.7	125.7	131.7	83.7	107.3	104.1	93.9	96.4	90	107.5	305.6	279	313.5	434.8	455.5	289.4	371	359.9	324.7	333.2	311.4	371.6	203.3	279	227.7	248.1	417.7	211.6	316.7	229.5	277.6
-8422036710639177198	FALSE	High	IsMasterProtein	J9VP42	Uncharacterized protein OS=Cryptococcus neoformans var. grubii serotype A (strain H99 / ATCC 208821 / CBS 10515 / FGSC 9487) OX=235443 GN=CNAG_05933 PE=3 SV=2	0	9.058	4	4	5	4	766	80.9	5.95	7.82	4	117.8	103.5	107.5	78.6	107	107.4	91	94.6	81	89	99.5	123.1	976.7	858.8	891.4	652.3	887.9	891	754.8	784.3	671.7	738.2	825.3	1021.2	649.7	858.8	647.5	372.2	814.3	651.4	644.3	500.1	574.3
-8347796557062003004	FALSE	High	IsMasterProtein	A0A226BP33	Calcium activated cation channel OS=Cryptococcus neoformans var. grubii Bt85 OX=1230076 GN=C365_00557 PE=4 SV=1	0	9.049	2	1	3	1	621	69.7	4.94	11.08	1	85.6	71.6	87.8	108.1	85.1	81.5	84	124.5	81	134.9	96	159.9	291.7	244	299.3	368.4	290.1	277.9	286.3	424.4	276	459.7	327.3	545.1	194	244	217.4	210.2	266	203.2	244.4	270.6	236
6163343673655367458	FALSE	High	IsMasterProtein	J9VMQ7	Ubiquitin-conjugating enzyme E2 2 OS=Cryptococcus neoformans var. grubii serotype A (strain H99 / ATCC 208821 / CBS 10515 / FGSC 9487) OX=235443 GN=CNAG_00824 PE=3 SV=1	0	9.049	10	1	2	1	169	18.8	4.88	9.25	1	83	78	77.2	108.6	99.4	62.9	104.4	119.2	98	123.3	149.1	97	165.8	155.9	154.3	217.1	198.7	125.7	208.6	238.2	195.8	246.4	297.9	193.8	110.3	155.9	112.1	123.9	182.2	91.9	178.1	151.9	167.4
-6575398261848066186	FALSE	High	IsMasterProtein	A0A225ZC61	PRA1 family protein OS=Cryptococcus neoformans var. grubii c45 OX=1230068 GN=C356_02078 PE=3 SV=1	0	9.049	9	1	4	1	164	18.3	7.14	11.41	1	75.6	73.5	85.7	96	111.7	87.2	108.7	111	101.6	117.9	103.4	127.8	274.2	266.7	310.9	348.2	405.3	316.5	394.2	402.6	368.4	427.6	375.3	463.7	182.4	266.7	225.8	198.7	371.7	231.4	336.5	256.7	315
4830069656692425940	FALSE	High	IsMasterProtein	A0A226BE70	Prp8 binding protein OS=Cryptococcus neoformans var. grubii Bt85 OX=1230076 GN=C365_04535 PE=4 SV=1	0	9.048	6	2	3	2	374	40.2	5.57	9.36	2	103.3	95.1	95.9	106.7	113.1	91.8	94.6	91.9	104.6	87.7	104.6	110.7	521.8	480.4	484.3	538.9	571.4	463.7	477.6	464.4	528.4	442.9	528	558.9	347.1	480.4	351.8	307.5	524	339	407.7	296.1	451.8
-2347462165768922994	FALSE	High	IsMasterProtein	Q5K9Z8	Thioredoxin peroxidase, putative OS=Cryptococcus neoformans var. neoformans serotype D (strain JEC21 / ATCC MYA-565) OX=214684 GN=CNK00130 PE=3 SV=1	0	9.027	7	2	5	2	233	25.9	5.49	16.84	2	102.1	73.5	92.3	128.1	108.7	77.1	132.5	96.7	141.3	95.7	97.6	54.4	692.9	498.9	626.7	869.2	737.8	523.1	899	656.1	959	649.8	662.4	369	460.9	498.9	455.2	496	676.6	382.4	767.4	418.4	819.9
-5830482662070689949	FALSE	High	IsMasterProtein	J9VVW6	Osomolarity two-component system, phosphorelay intermediate protein YPD1 OS=Cryptococcus neoformans var. grubii serotype A (strain H99 / ATCC 208821 / CBS 10515 / FGSC 9487) OX=235443 GN=CNAG_06151 PE=4 SV=1	0	9.023	9	2	3	2	209	23.4	4.49	9.45	2	234.5	211.3	204.5	59.5	53.8	170.6	44.6	42.6	48.4	41.6	42.4	46.1	846.7	763	738.2	214.7	194.3	615.9	161.1	153.8	174.9	150	153.2	166.4	563.2	763	536.2	122.5	178.2	450.3	137.5	98.1	149.5
-6993070260498880682	FALSE	High	IsMasterProtein	Q5KK26	NADH dehydrogenase [ubiquinone] 1 beta subcomplex subunit 7 OS=Cryptococcus neoformans var. neoformans serotype D (strain JEC21 / ATCC MYA-565) OX=214684 GN=CNC04490 PE=3 SV=1	0	9.006	17	1	4	1	82	9.6	6.52	15.53	1	90.6	88.6	99.5	94.9	123	92.5	113.5	106.8	107.9	96.1	104.4	82.2	285.6	279.5	313.7	299.3	387.9	291.8	357.9	336.7	340.2	303.1	329.1	259.1	190	279.5	227.9	170.8	355.7	213.3	305.5	214.7	290.9
-5104304704317311398	FALSE	High	IsMasterProtein	A0A226BEV5	DNA helicase OS=Cryptococcus neoformans var. grubii Bt85 OX=1230076 GN=C365_05024 PE=3 SV=1	0	9.006	3	3	3	3	989	108.1	6.7	7.88	3	111	146	112.6	106	80.7	103.7	93.4	98.9	88	85.4	103.5	70.8	320.2	421.4	325	306	232.9	299.1	269.4	285.3	253.8	246.4	298.7	204.2	213	421.4	236.1	174.6	213.6	218.7	230	181.9	217
-5665545972384937996	FALSE	High	IsMasterProtein	Q55UU2	Protein kinase domain-containing protein OS=Cryptococcus neoformans var. neoformans serotype D (strain B-3501A) OX=283643 GN=CNBD0170 PE=4 SV=1	0	8.997	3	4	4	4	1462	160.2	7.44	10.96	4	126.7	144.2	120.1	105.3	89.3	110.8	82.7	93.6	75.6	81	93.3	77.4	764	869.3	724.4	635.3	538.6	668.1	498.8	564.2	455.7	488.4	562.8	466.9	508.2	869.3	526.2	362.5	493.9	488.4	425.8	359.8	389.6
-2597542572370370468	FALSE	High	IsMasterProtein	Q5K8Q3	Calcium-transporting ATPase OS=Cryptococcus neoformans var. neoformans serotype D (strain JEC21 / ATCC MYA-565) OX=214684 GN=CNL04870 PE=3 SV=2	0	8.982	4	2	2	2	954	104	6.35	9.14	2	117.9	125.1	120.4	78.9	85.1	113.7	93.5	95.5	85.6	89	83.4	111.8	297.5	315.6	303.8	199.1	214.6	286.8	235.9	240.9	216	224.5	210.5	282.2	197.9	315.6	220.7	113.6	196.8	209.7	201.4	153.6	184.7
-7237174637275394912	FALSE	High	IsMasterProtein	A0A226BJ89	MICOS complex subunit MIC60 OS=Cryptococcus neoformans var. grubii Bt85 OX=1230076 GN=C365_02508 PE=3 SV=1	0	8.969	2	1	2	1	725	79.6	9.01	9.27	1	83	69.6	86.9	104.5	114.8	80	117.4	104.6	119.8	110.2	101.7	107.6	220.2	184.7	230.7	277.4	304.7	212.4	311.7	277.6	318	292.5	270.1	285.6	146.5	184.7	167.6	158.3	279.4	155.3	266.1	177	271.9
-7982015692931191095	FALSE	High	IsMasterProtein	A0A226BAR3	Ubiquitin carboxyl-terminal hydrolase 4/11/15 OS=Cryptococcus neoformans var. grubii Bt85 OX=1230076 GN=C365_05998 PE=4 SV=1	0	8.951	3	3	3	3	1418	155.2	5.2	10.34	3	89.2	88	88.1	101.7	110.1	95.6	114.2	85.6	137.9	87.9	98.1	103.5	405	399.6	399.9	461.8	500	434	518.2	388.6	625.9	398.8	445.3	469.8	269.4	399.6	290.5	263.5	458.5	317.3	442.3	247.8	535.1
-5365652072777194597	FALSE	High	IsMasterProtein	A0A226BLM8	Telomere maintenance protein OS=Cryptococcus neoformans var. grubii Bt85 OX=1230076 GN=C365_02670 PE=4 SV=1	0	8.925	3	3	4	3	879	90.8	7.01	11.06	3	118.8	126.8	87	90	108.9	90.1	111.1	90	103.6	97.4	97.3	79	677	722.9	496	513	620.6	513.8	633.2	513	590.3	555	554.4	450.3	450.3	722.9	360.3	292.7	569.1	375.6	540.5	327.1	504.7
-7593848481220258052	FALSE	High	IsMasterProtein	Q5K7P9	S-(hydroxymethyl)glutathione dehydrogenase OS=Cryptococcus neoformans var. neoformans serotype D (strain JEC21 / ATCC MYA-565) OX=214684 GN=CNM01690 PE=3 SV=1	0	8.924	4	2	4	2	383	40.5	6.62	11.85	2	73.3	61.3	70.6	123.5	92.7	87.8	92.7	149.5	94.8	138	111.9	103.8	553.7	463.4	533.6	933.2	699.9	663.3	699.9	1129.6	716.4	1042.5	845	783.8	368.3	463.4	387.6	532.5	641.9	484.9	597.4	720.3	612.5
-3164406187967368732	FALSE	High	IsMasterProtein	J9VJ75	RNP domain-containing protein OS=Cryptococcus neoformans var. grubii serotype A (strain H99 / ATCC 208821 / CBS 10515 / FGSC 9487) OX=235443 GN=CNAG_05013 PE=1 SV=2	0	8.924	2	1	2	1	549	60.6	9.94	10.23	1	65.6	75.1	98.7	102.9	105.8	111.9	81.9	104.4	117	113.5	126.1	97.2	456.6	522.7	687	716.1	736.9	779.3	570.3	727	814.8	789.8	877.6	676.4	303.7	522.7	499	408.6	675.8	569.7	486.8	463.6	696.6
-2727956737458555565	FALSE	High	IsMasterProtein	A0A226BMC7	Chaperone regulator OS=Cryptococcus neoformans var. grubii Bt85 OX=1230076 GN=C365_01513 PE=3 SV=1	0	8.922	4	2	4	2	403	44.1	6.48	11.52	2	80.1	84.3	87.8	91.6	111.2	72.2	132.2	91.5	164.1	88.1	114	82.8	567.7	597.7	622.5	649.1	788.5	512.1	937.3	648.9	1163.3	624.7	808.2	587.1	377.6	597.7	452.2	370.4	723.1	374.4	800.1	413.8	994.6
-8203209642678158913	FALSE	High	IsMasterProtein	J9VW50	Protein disulfide-isomerase OS=Cryptococcus neoformans var. grubii serotype A (strain H99 / ATCC 208821 / CBS 10515 / FGSC 9487) OX=235443 GN=CNAG_06240 PE=3 SV=1	0	8.912	4	2	11	2	492	54.2	4.61	27.18	2	57.6	51	51.5	103.2	136.9	52.6	104.6	126.3	104	129.1	142.5	140.9	566.3	501.7	506.6	1014.9	1346.1	517.7	1028.6	1242	1023.3	1269.4	1401.2	1385.5	376.7	501.7	368	579.1	1234.5	378.5	878	792	874.9
-1070366449615974362	FALSE	High	IsMasterProtein	Q5KLP9	DNA helicase OS=Cryptococcus neoformans var. neoformans serotype D (strain JEC21 / ATCC MYA-565) OX=214684 GN=CNB04510 PE=3 SV=1	0	8.911	3	3	3	3	963	106.5	5.01	9.06	3	98.6	130	109.8	129.7	101.7	91.7	91.9	89.9	85.6	86.6	102.1	82.3	494.5	651.8	550.4	650.3	510.1	460	460.6	450.9	429.1	434.3	512	412.7	328.9	651.8	399.8	371.1	467.8	336.3	393.2	287.5	366.9
-5616527117686919118	FALSE	High	IsMasterProtein	Q560H4	Uncharacterized protein OS=Cryptococcus neoformans var. neoformans serotype D (strain B-3501A) OX=283643 GN=CNBA2660 PE=3 SV=1	0	8.887	4	2	4	2	524	58.2	4.6	13.45	2	122.3	113.2	106.2	87.6	96.2	86	113.6	86.5	123	85.3	97.2	82.8	547.5	506.8	475.2	391.9	430.7	385	508.3	387	550.5	381.8	434.9	370.6	364.2	506.8	345.2	223.6	395	281.5	433.9	246.8	470.7
85062954052423198	FALSE	High	IsMasterProtein	J9VEP5	Proteasome subunit beta OS=Cryptococcus neoformans var. grubii serotype A (strain H99 / ATCC 208821 / CBS 10515 / FGSC 9487) OX=235443 GN=CNAG_00385 PE=3 SV=1	0	8.851	8	2	5	2	210	23.2	5.43	13.76	2	96.1	99.1	97.2	94.1	103.8	91.1	102	93.4	101.8	96.1	135.9	89.6	419.4	432.6	424.4	410.8	453	397.6	445.4	407.6	444.3	419.5	593.1	391.1	279	432.6	308.3	234.4	415.4	290.7	380.2	259.9	379.9
-8962640109177650727	FALSE	High	IsMasterProtein	A0A226BK03	Rab family, other OS=Cryptococcus neoformans var. grubii Bt85 OX=1230076 GN=C365_03417 PE=4 SV=1	0	8.836	11	2	2	2	232	25.7	7.21	7.95	2	89.4	136.1	89.7	95.3	68.9	94.5	83.1	123	83.4	133.8	112.2	90.8	337.5	513.6	338.5	359.6	260.2	356.6	313.8	464.5	314.7	504.9	423.4	342.6	224.5	513.6	245.9	205.2	238.6	260.7	267.9	296.2	269.1
-5011205526830059582	FALSE	High	IsMasterProtein	Q5KP19	Protein-vacuolar targeting-related protein, putative OS=Cryptococcus neoformans var. neoformans serotype D (strain JEC21 / ATCC MYA-565) OX=214684 GN=CNA04510 PE=4 SV=2	0	8.833	16	4	4	4	202	22.1	7.25	10.05	4	92.3	89.5	105	94.6	103.8	98.7	100.9	100.6	113.7	105.5	117.5	78.1	525.3	509.4	597.5	538.4	590.8	561.9	574.3	572.7	647	600.4	668.7	444.6	349.4	509.4	434	307.2	541.8	410.8	490.2	365.2	553.2
-5964259484535018662	FALSE	High	IsMasterProtein	A0A225ZLZ0	ADP-ribose pyrophosphatase OS=Cryptococcus neoformans var. grubii c45 OX=1230068 GN=C356_01601 PE=4 SV=1	0	8.826	5	1	2	1	251	28.1	7.08	8.48	1	98.6	78.9	82.8	118	97.6	84.2	78.9	123.5	92.2	152	87	106.4	273.2	218.6	229.4	327	270.5	233.4	218.6	342.3	255.4	421.1	241.1	294.8	181.7	218.6	166.6	186.6	248.1	170.6	186.6	218.3	218.4
-6220417459351566332	FALSE	High	IsMasterProtein	A0A226BCD9	Dolichyl-phosphate-mannose--protein mannosyltransferase OS=Cryptococcus neoformans var. grubii Bt85 OX=1230076 GN=C365_05420 PE=3 SV=1	0	8.796	4	3	3	3	844	97.1	8.29	8.08	3	105.3	91.9	99.6	95.5	86.3	119.1	84.2	102.9	86.3	117.7	92.6	118.6	536.3	468.3	507.5	486.5	439.4	606.9	429.1	524.3	439.7	599.5	471.5	604.3	356.7	468.3	368.6	277.6	403	443.7	366.3	334.3	375.9
-705618658272337870	FALSE	High	IsMasterProtein	Q55IY3	Cytochrome b5 heme-binding domain-containing protein OS=Cryptococcus neoformans var. neoformans serotype D (strain B-3501A) OX=283643 GN=CNBL2020 PE=3 SV=1	0	8.787	15	1	3	1	158	17.1	4.75	16.14	1	61.1	58.7	55.6	112.9	121.8	51.5	132.6	116.4	133.4	121.1	117.2	117.7	207.9	199.8	189.4	384.5	414.8	175.4	451.4	396.4	454.2	412.4	398.9	400.8	138.3	199.8	137.6	219.4	380.4	128.2	385.3	252.8	388.3
-63418180839851748	FALSE	High	IsMasterProtein	A0A226BHA9	Inositol hexakisphosphate and diphosphoinositol-pentakisphosphate kinase OS=Cryptococcus neoformans var. grubii Bt85 OX=1230076 GN=C365_03866 PE=3 SV=1	0	8.783	3	4	4	4	1117	124.8	8.03	10.46	4	102.1	102.6	117	103.7	93.6	112.3	94.8	97.8	99.1	90	96.1	90.9	668.5	672	765.9	678.9	613	735.6	620.5	640.3	649	589.4	629.5	595.4	444.7	672	556.3	387.4	562.2	537.8	529.7	408.3	554.9
-7042071406365547716	FALSE	High	IsMasterProtein	A0A226B7F5	DNA repair protein RAD50 OS=Cryptococcus neoformans var. grubii Bt85 OX=1230076 GN=C365_06575 PE=4 SV=1	0	8.777	2	3	4	3	1329	152.2	6.13	10.39	3	70	75.7	83.7	120.5	114.4	56.1	119.2	111.8	123.5	106.9	123.3	94.9	373.6	404.2	447	643.2	610.9	299.7	636.6	597.2	659.3	570.6	658.6	506.8	248.5	404.2	324.7	367	560.2	219.1	543.4	380.8	563.7
-8894211589005952660	FALSE	High	IsMasterProtein	J9VVY9	Sec2p domain-containing protein OS=Cryptococcus neoformans var. grubii serotype A (strain H99 / ATCC 208821 / CBS 10515 / FGSC 9487) OX=235443 GN=CNAG_04639 PE=4 SV=1	0	8.771	2	3	3	3	1000	107.7	5	9.32	3	109.9	104.7	106.6	93.1	98.2	111.9	102.9	93.1	101.3	83	83.6	111.7	343.5	327	333	290.7	307	349.6	321.5	290.9	316.5	259.4	261.2	349	228.5	327	241.9	165.9	281.5	255.6	274.4	185.5	270.6
8792767348538619788	FALSE	High	IsMasterProtein	A0A225YIZ1	Arf/Sar family, other OS=Cryptococcus neoformans var. grubii c45 OX=1230068 GN=C356_03601 PE=3 SV=1	0	8.752	19	2	3	2	182	20	8.05	15.89	2	98	94.1	120.8	117.7	63	98.3	66.7	128.6	63.4	135.4	106.1	108.1	188.8	181.3	232.8	226.8	121.4	189.4	128.5	247.9	122.2	260.9	204.4	208.3	125.6	181.3	169.1	129.4	111.3	138.5	109.7	158.1	104.5
-6212189345083438462	FALSE	High	IsMasterProtein	A0A226BRX0	DNA-directed RNA polymerases I, II, and III subunit RPABC1 OS=Cryptococcus neoformans var. grubii Bt85 OX=1230076 GN=C365_00797 PE=3 SV=1	0	8.75	16	4	4	4	209	24.2	9.28	10.52	4	104.9	93.7	98.2	139.3	98.4	93.7	102	88.3	92.5	86.5	87.5	115	1033.4	922.7	967.8	1372.4	969.7	922.7	1004.6	869.4	911.1	852.5	862.2	1132.6	687.4	922.7	703	783.1	889.3	674.6	857.5	554.4	779
-3694680470989908591	FALSE	High	IsMasterProtein	A0A226BB20	Essential for mitotic growth 1 OS=Cryptococcus neoformans var. grubii Bt85 OX=1230076 GN=C365_05413 PE=3 SV=1	0	8.72	12	2	3	2	328	35.7	8.79	15.61	2	81.2	80.4	79.2	86	112.3	83.9	117.9	108.2	107.4	115.4	108.2	119.9	194.8	192.8	190.1	206.3	269.3	201.2	282.9	259.5	257.7	276.8	259.6	287.7	129.6	192.8	138.1	117.7	247	147.1	241.5	165.5	220.3
-7815307802633334013	FALSE	High	IsMasterProtein	Q560P1	Uncharacterized protein OS=Cryptococcus neoformans var. neoformans serotype D (strain B-3501A) OX=283643 GN=CNBA1990 PE=3 SV=1	0	8.716	9	3	3	3	306	34.1	9.61	9.76	3	133	118.2	171.8	77.9	85.7	133.7	77.1	78.5	80.4	74	97.6	72.2	587.2	521.9	758.8	343.8	378.6	590.2	340.3	346.4	355	326.8	431.2	318.6	390.6	521.9	551.2	196.2	347.2	431.5	290.5	220.9	303.5
3198146320368469774	FALSE	High	IsMasterProtein	F5HGW0	PH domain-containing protein OS=Cryptococcus neoformans var. neoformans serotype D (strain B-3501A) OX=283643 GN=CNBB4170 PE=4 SV=1	0	8.706	3	2	5	2	2072	230	5.12	16.82	2	128.4	120.1	133.1	100.5	93	111.7	84.7	88.1	87	82.2	87.1	83.9	901.7	843.4	934.6	705.4	653.2	783.9	594.9	618.4	611	577.1	611.7	589.3	599.8	843.4	678.9	402.5	599	573.1	507.8	394.3	522.4
-4393360666566356872	FALSE	High	IsMasterProtein	Q5KJZ6	Pantothenate kinase, putative OS=Cryptococcus neoformans var. neoformans serotype D (strain JEC21 / ATCC MYA-565) OX=214684 GN=CNC04810 PE=4 SV=1	0	8.703	4	1	2	1	526	57	6.33	7.36	1	120.7	112.3	116.8	95.5	96.9	110.6	100.8	86.2	105.6	85.4	99.4	69.8	224	208.5	216.8	177.4	179.9	205.3	187.2	160	196.1	158.6	184.5	129.7	149	208.5	157.5	101.2	165	150.1	159.8	102	167.7
-1689413648076976497	FALSE	High	IsMasterProtein	F5HFL2	Uncharacterized protein OS=Cryptococcus neoformans var. neoformans serotype D (strain B-3501A) OX=283643 GN=CNBE0550 PE=3 SV=1	0	8.678	2	1	7	1	551	61	4.74	21.94	1	82.5	77.6	77	99.1	122.2	96.9	113.4	101.3	107	112.7	103.1	107.3	561.2	528.1	524.1	674.2	831.7	659	771.4	688.9	728.1	766.7	701.3	729.9	373.3	528.1	380.7	384.7	762.7	481.8	658.5	439.3	622.5
6742110914672295802	FALSE	High	IsMasterProtein	F5HG41	Actin-related protein 2/3 complex subunit 5 OS=Cryptococcus neoformans var. neoformans serotype D (strain B-3501A) OX=283643 GN=CNBA2920 PE=3 SV=1	0	8.674	8	1	4	1	158	17.1	4.82	13.94	1	118.9	96.7	92.8	107.4	107.4	105.8	106	88.6	106.5	96.5	94.5	78.9	235.3	191.4	183.7	212.4	212.4	209.4	209.7	175.3	210.8	190.8	186.9	156.1	156.5	191.4	133.4	121.2	194.8	153.1	179	111.8	180.2
-5140997675344576470	FALSE	High	IsMasterProtein	A0A226BJG2	Cytochrome c oxidase subunit 4 OS=Cryptococcus neoformans var. grubii Bt85 OX=1230076 GN=C365_02054 PE=4 SV=1	0	8.663	8	1	3	1	167	18.2	9.5	12.86	1	56.1	65.1	69.9	101.7	123.3	64.4	128.6	120.7	117.5	119.3	127.2	106.1	172	199.5	214.2	311.8	377.7	197.4	394	369.9	360	365.6	389.8	325.1	114.4	199.5	155.6	177.9	346.4	144.3	336.3	235.9	307.8
-5011708476826197294	FALSE	High	IsMasterProtein	A0A225Y8X3	Glutamyl-tRNA synthetase OS=Cryptococcus neoformans var. grubii c45 OX=1230068 GN=C356_04209 PE=3 SV=1	0	8.658	6	4	5	4	728	81.8	7.24	12.91	4	122.2	116.4	109.2	84	87.3	113.1	97.4	95	83.9	97.4	82.8	111.1	765.8	729.3	684.5	526.6	547.1	709	610.3	595.3	525.4	610.5	519.1	696	509.4	729.3	497.2	300.5	501.7	518.3	521	379.6	449.2
-5505236392537558984	FALSE	High	IsMasterProtein	A0A226BA13	Actin cytoskeleton-regulatory complex protein SLA1 OS=Cryptococcus neoformans var. grubii Bt85 OX=1230076 GN=C365_06376 PE=3 SV=1	0	8.652	1	2	4	2	1216	132.2	5.1	9.1	2	103.2	89.6	98.2	96	122	97.2	94.9	102.2	109.8	99.9	106.6	80.6	552.3	479.5	525.6	513.8	653.1	520.6	508.2	547.2	588.1	535.1	570.6	431.4	367.4	479.5	381.8	293.2	598.9	380.6	433.8	348.9	502.8
-5096985698064443458	FALSE	High	IsMasterProtein	Q55HU9	VWFA domain-containing protein OS=Cryptococcus neoformans var. neoformans serotype D (strain B-3501A) OX=283643 GN=CNBN0230 PE=4 SV=1	0	8.626	4	2	3	2	502	54.6	5.34	8.53	2	90.5	75.4	105.5	105.5	111	86.2	109.9	90.2	122.4	94.4	93.3	115.8	319.3	265.8	372.3	372.2	391.5	303.9	387.8	318	431.6	333.1	329.1	408.4	212.4	265.8	270.4	212.4	359	222.2	331	202.8	369
-2685031232008428157	FALSE	High	IsMasterProtein	Q5KFG2	Proteasome subunit alpha type OS=Cryptococcus neoformans var. neoformans serotype D (strain JEC21 / ATCC MYA-565) OX=214684 GN=CNF01860 PE=3 SV=1	0	8.621	9	2	3	2	285	30.6	5.26	9.99	2	106.3	108.8	116.8	83	96.4	99.5	103.5	105.3	98.8	89	117.6	75.1	154.2	157.9	169.5	120.4	139.8	144.3	150.2	152.7	143.3	129.1	170.6	109	102.6	157.9	123.1	68.7	128.2	105.5	128.2	97.4	122.5
-4582187139417000208	FALSE	High	IsMasterProtein	J9VX45	Uncharacterized protein OS=Cryptococcus neoformans var. grubii serotype A (strain H99 / ATCC 208821 / CBS 10515 / FGSC 9487) OX=235443 GN=CNAG_05599 PE=4 SV=1	0	8.601	6	2	15	2	337	37.9	6.95	42.7	2	74.6	70.3	77.8	138.4	107.5	70.7	108.3	122.5	111.9	115.4	118.8	83.8	874.4	824.3	911.9	1623.2	1261	829.3	1270.4	1436.5	1312.5	1353.7	1393.8	983	581.6	824.3	662.4	926.2	1156.4	606.3	1084.4	916	1122.2
-5983130515329829861	FALSE	High	IsMasterProtein	F5HBS9	Protein kinase domain-containing protein OS=Cryptococcus neoformans var. neoformans serotype D (strain B-3501A) OX=283643 GN=CNBH3210 PE=4 SV=1	0	8.585	3	2	2	2	905	100	8.9	8.73	2	99.8	125.8	103.8	91.4	107.6	111.4	95.4	86	85.6	97	87.5	108.6	221.6	279.4	230.6	202.9	238.9	247.4	211.8	191	190.2	215.5	194.3	241.1	147.4	279.4	167.5	115.8	219.1	180.9	180.8	121.8	162.6
-5794077313598812964	FALSE	High	IsMasterProtein	A0A225YZE2	Coatomer subunit epsilon OS=Cryptococcus neoformans var. grubii c45 OX=1230068 GN=C356_02810 PE=3 SV=1	0	8.512	7	1	2	1	305	32.9	4.92	10.18	1	86.3	110.4	97.8	93.4	108	108.4	101.7	91	98.8	99.2	106.5	98.5	259.6	332.2	294.2	281.1	325.1	326.1	306	273.8	297.3	298.5	320.6	296.5	172.7	332.2	213.7	160.4	298.1	238.4	261.2	174.6	254.2
-6275995743983690609	FALSE	High	IsMasterProtein	Q5KGB4	Nonhistone protein 6, putative OS=Cryptococcus neoformans var. neoformans serotype D (strain JEC21 / ATCC MYA-565) OX=214684 GN=CNE04220 PE=4 SV=1	0	8.49	6	1	3	1	240	26.3	7.99	10.47	1	93.8	68.4	96.7	91.6	94.4	89.3	75.2	127.9	84	126.4	135.7	116.5	209.9	153	216.1	204.9	211.1	199.7	168.2	286	188	282.6	303.5	260.5	139.6	153	157	116.9	193.6	146	143.6	182.4	160.7
-8641552619786794294	FALSE	High	IsMasterProtein	A0A226BSZ0	Aspartate-semialdehyde dehydrogenase OS=Cryptococcus neoformans var. grubii Bt85 OX=1230076 GN=C365_00252 PE=3 SV=1	0	8.478	4	1	2	1	367	39.1	6.64	6.94	1	82	89.3	89.2	86.3	90.2	88	136.1	102.8	128.4	88.7	95.7	123.3	181.2	197.1	196.9	190.5	199.2	194.2	300.5	227.1	283.5	195.9	211.4	272.3	120.5	197.1	143	108.7	182.7	142	256.5	144.8	242.4
4179670963747818703	FALSE	High	IsMasterProtein	Q55VK0	Pre-mRNA-processing factor 19 OS=Cryptococcus neoformans var. neoformans serotype D (strain B-3501A) OX=283643 GN=CNBC4860 PE=3 SV=1	0	8.476	8	3	3	3	507	54.3	6.02	9.06	3	111.8	103.2	100.7	102	116.1	92.7	107.6	82.1	114.2	79.2	99.8	90.4	385.3	355.5	347.1	351.5	400.1	319.5	370.9	282.9	393.5	273	344	311.6	256.3	355.5	252.1	200.6	366.9	233.6	316.6	180.4	336.4
5528176342657763022	FALSE	High	IsMasterProtein	Q5KHM9	Phospholipase OS=Cryptococcus neoformans var. neoformans serotype D (strain JEC21 / ATCC MYA-565) OX=214684 GN=CND05920 PE=3 SV=2	0	8.452	2	3	4	3	1742	195.4	6.42	13.34	3	114.7	92.9	109.1	142.2	102.9	124	67.3	81.7	72.4	83.2	69.9	139.6	321.9	260.8	306.2	399	288.9	348	189	229.1	203	233.5	196.1	391.6	214.1	260.8	222.4	227.7	264.9	254.4	161.3	146.1	173.6
-3505998884220538652	FALSE	High	IsMasterProtein	A0A225XN56	Solute carrier family 25 (Mitochondrial aspartate/glutamate transporter), member 12/13 OS=Cryptococcus neoformans var. grubii c45 OX=1230068 GN=C356_05911 PE=3 SV=1	0	8.425	4	3	5	3	698	76.9	9.13	14.01	3	107.8	140.1	130.1	87.1	93.4	132.1	87.2	84.3	79.9	78.3	84.3	95.5	579.4	752.5	698.9	467.7	501.6	709.8	468.7	452.7	429.2	420.7	453	513.1	385.4	752.5	507.7	266.9	460	518.9	400.1	288.7	367
-6310969500184420354	FALSE	High	IsMasterProtein	Q55NX0	Uncharacterized protein OS=Cryptococcus neoformans var. neoformans serotype D (strain B-3501A) OX=283643 GN=CNBG4420 PE=4 SV=1	0	8.423	4	3	3	3	556	62.6	7.55	10.47	3	83.9	98.1	102	123.4	97.3	92.4	98.6	91.1	94.9	91.2	97.4	129.8	383.1	447.9	466	563.8	444.1	422	450.1	415.9	433.6	416.4	444.6	592.8	254.8	447.9	338.5	321.7	407.3	308.5	384.2	265.2	370.7
1487430399940720614	FALSE	High	IsMasterProtein	A0A226BDT9	Ribonucloprotein OS=Cryptococcus neoformans var. grubii Bt85 OX=1230076 GN=C365_04392 PE=3 SV=1	0	8.4	8	1	5	1	127	13.9	7.87	14.42	1	98.6	82.2	90.5	101.7	113	79.4	115.6	100.2	110.8	105	113.1	90	588.7	491.1	540.6	607.4	675	474.4	690.2	598.7	661.5	627.1	675.5	537.4	391.6	491.1	392.7	346.6	619	346.8	589.2	381.8	565.6
-155852961145631196	FALSE	High	IsMasterProtein	A0A225YZA4	Cation-transporting ATPase OS=Cryptococcus neoformans var. grubii c45 OX=1230068 GN=C356_02826 PE=3 SV=1	0	8.378	1	2	4	2	1591	176.2	6.51	8.93	2	76.2	114.7	119.6	107.6	98.2	149.4	74.8	95.6	70.1	87.9	86.4	119.5	162.4	244.5	254.8	229.2	209.3	318.4	159.4	203.7	149.5	187.3	184.2	254.6	108	244.5	185.1	130.8	191.9	232.8	136.1	129.9	127.8
-909606794700939297	FALSE	High	IsMasterProtein	A0A226B964	Gamma-glutamyltransferase OS=Cryptococcus neoformans var. grubii Bt85 OX=1230076 GN=C365_06076 PE=4 SV=1	0	8.371	3	2	3	2	592	63.7	5.68	8.78	2	81.9	68.9	95.1	105.6	98.5	74.3	122.6	107.5	125.4	101.3	122.2	96.8	266.8	224.6	309.8	344	321.1	242.2	399.5	350.2	408.5	330	398.3	315.5	177.5	224.6	225	196.3	294.5	177.1	341	223.3	349.3
-8562262244264704175	FALSE	High	IsMasterProtein	J9VQE3	Hemolysin OS=Cryptococcus neoformans var. grubii serotype A (strain H99 / ATCC 208821 / CBS 10515 / FGSC 9487) OX=235443 GN=CNAG_02179 PE=4 SV=1	0	8.359	2	2	3	2	784	86.1	5.16	9.07	2	75.6	80.9	68.2	115.7	99.4	74.2	92.7	130.1	93.3	128.6	119.9	121.3	219.5	235	198	336	288.7	215.6	269.1	377.6	271	373.4	348.1	352.3	146	235	143.8	191.7	264.8	157.6	229.7	240.8	231.7
-8980293199160935859	FALSE	High	IsMasterProtein	F5HBB1	Myotubularin phosphatase domain-containing protein OS=Cryptococcus neoformans var. neoformans serotype D (strain B-3501A) OX=283643 GN=CNBA3590 PE=4 SV=1	0	8.357	4	3	3	3	785	88.1	6.68	9.7	3	79.3	84.6	90.1	109.1	106.8	93.2	106.2	107.9	96.4	115.7	94.8	115.9	549.9	586.3	624.6	756.4	740.5	645.8	735.9	747.9	668.2	801.8	657.4	803.6	365.8	586.3	453.7	431.6	679.1	472.1	628.2	476.9	571.3
-5901388924017142554	FALSE	High	IsMasterProtein	Q5KBX3	Transcription regulator, putative OS=Cryptococcus neoformans var. neoformans serotype D (strain JEC21 / ATCC MYA-565) OX=214684 GN=CNI01070 PE=4 SV=2	0	8.302	2	2	2	2	1514	171.1	6.01	7.76	2	85.1	79.3	128.2	111.2	94.6	111.4	86.9	102.9	96.5	104	100.6	99.2	293.9	273.8	443	384.3	326.9	384.8	300.4	355.5	333.5	359.4	347.6	342.8	195.5	273.8	321.8	219.3	299.8	281.3	256.4	226.7	285.1
-7729427230919024941	FALSE	High	IsMasterProtein	J9VM89	Transmembrane 9 superfamily member OS=Cryptococcus neoformans var. grubii serotype A (strain H99 / ATCC 208821 / CBS 10515 / FGSC 9487) OX=235443 GN=CNAG_02472 PE=3 SV=2	0	8.279	3	2	7	2	629	71.1	6.4	18.22	2	87	86.9	94.6	105.7	115.6	115.5	103.7	86.8	96.4	93.1	94.1	120.5	338.9	338.6	368.7	411.7	450.5	449.9	404	338	375.7	362.6	366.6	469.6	225.4	338.6	267.8	234.9	413.1	328.9	344.9	215.5	321.2
-8011039648006520691	FALSE	High	IsMasterProtein	Q55I93	zf-CHCC domain-containing protein OS=Cryptococcus neoformans var. neoformans serotype D (strain B-3501A) OX=283643 GN=CNBM1260 PE=4 SV=1	0	8.266	10	2	3	2	194	21.3	9.22	8.68	2	49.7	40.8	54.2	116.9	175.5	50.9	132.7	105.6	140.1	112.4	118.1	102.9	150.2	123.3	163.7	353	529.9	153.6	400.8	319	423	339.3	356.6	310.8	99.9	123.3	118.9	201.4	486	112.3	342.1	203.4	361.7
-4665038168008197742	FALSE	High	IsMasterProtein	Q55N64	Uncharacterized protein OS=Cryptococcus neoformans var. neoformans serotype D (strain B-3501A) OX=283643 GN=CNBH2210 PE=3 SV=1	0	8.228	3	3	3	3	926	102.1	7.06	8.24	3	102.1	109.7	125	105	118.7	111.7	91.2	83.1	93.1	77.9	83.5	98.9	264	283.6	323.1	271.3	306.8	288.8	235.7	214.8	240.7	201.2	215.9	255.6	175.6	283.6	234.7	154.8	281.4	211.1	201.2	137	205.8
-8696622610277462529	FALSE	High	IsMasterProtein	J9VSJ2	60S ribosomal protein L6 OS=Cryptococcus neoformans var. grubii serotype A (strain H99 / ATCC 208821 / CBS 10515 / FGSC 9487) OX=235443 GN=CNAG_02234 PE=3 SV=1	0	8.208	4	1	6	1	235	25.4	10.3	17.52	1	92.4	87.9	118.7	83.7	90.6	117.9	81	94.8	86.5	99.3	109	138.3	641.6	610.7	824.1	581.3	628.9	818.4	562.3	658.5	600.5	689.7	756.6	960.4	426.8	610.7	598.6	331.7	576.7	598.3	480	419.9	513.4
-5818497763521977786	FALSE	High	IsMasterProtein	J9VRM3	ENTH domain-containing protein c OS=Cryptococcus neoformans var. grubii serotype A (strain H99 / ATCC 208821 / CBS 10515 / FGSC 9487) OX=235443 GN=CNAG_05100 PE=4 SV=2	0	8.204	5	4	5	4	484	51.7	5.49	11.99	4	145.3	121.4	174.1	74.9	95.9	158.7	71.9	64.4	84.6	59.1	64.2	85.4	1472.3	1229.7	1764.4	759	972.2	1608.6	728.4	653	857.7	598.4	650.8	864.9	979.3	1229.7	1281.6	433.1	891.6	1176	621.8	416.4	733.3
-2826877168582554384	FALSE	High	IsMasterProtein	A0A225Z331	Uncharacterized protein OS=Cryptococcus neoformans var. grubii c45 OX=1230068 GN=C356_02625 PE=3 SV=1	0	8.168	3	2	2	2	867	95.9	9.44	7.02	2	77.5	79	63.2	120.5	105.4	97.5	116.6	107	125	104.8	91.2	112.4	228.1	232.4	185.9	354.5	310	287	342.9	314.7	367.6	308.4	268.2	330.6	151.7	232.4	135	202.3	284.3	209.8	292.7	200.7	314.3
197790513565325005	FALSE	High	IsMasterProtein	J9VGI9	BAR domain-containing protein OS=Cryptococcus neoformans var. grubii serotype A (strain H99 / ATCC 208821 / CBS 10515 / FGSC 9487) OX=235443 GN=CNAG_04002 PE=4 SV=1	0	8.162	12	3	4	3	262	29.4	5.19	9.42	3	108.3	98.9	115.8	93.6	110.5	114.3	101.3	92.2	103.9	81.7	87.3	92.1	539.6	492.9	577	466.3	550.7	569.3	504.6	459.3	517.8	407.1	435	458.7	358.9	492.9	419.1	266.1	505	416.2	430.7	292.9	442.7
-6503709161703665815	FALSE	High	IsMasterProtein	F5HDL5	Uncharacterized protein OS=Cryptococcus neoformans var. neoformans serotype D (strain B-3501A) OX=283643 GN=CNBE2700 PE=4 SV=1	0	8.142	4	2	3	2	490	53.4	6.8	11.13	2	100.7	82	113	88.3	91.4	111.9	85.7	100	103.6	84.8	92.2	146.4	587.2	478.1	658.9	514.9	533.2	652.3	499.9	582.9	604.3	494.5	537.5	853.8	390.6	478.1	478.6	293.8	489	476.9	426.7	371.7	516.7
-8854411087363836019	FALSE	High	IsMasterProtein	J9VQS6	ATP synthase subunit 5, mitochondrial OS=Cryptococcus neoformans var. grubii serotype A (strain H99 / ATCC 208821 / CBS 10515 / FGSC 9487) OX=235443 GN=CNAG_01204 PE=3 SV=1	0	8.138	4	1	4	1	208	21.9	9.39	12.5	1	110.1	96	102.4	100.9	117.5	87	101.3	87.6	110.5	96.9	88.5	101.4	406.5	354.6	378	372.8	433.8	321.2	374.1	323.7	408	357.8	326.9	374.6	270.4	354.6	274.6	212.7	397.8	234.8	319.3	206.4	348.8
-1891472341255999536	FALSE	High	IsMasterProtein	A0A226BGT0	Uncharacterized protein OS=Cryptococcus neoformans var. grubii Bt85 OX=1230076 GN=C365_02969 PE=4 SV=1	0	8.133	5	1	2	1	305	34.1	5.87	8.53	1	126.9	98.9	105.5	97.7	103.3	141.5	80.8	86	75.1	89.4	87.1	107.8	141.8	110.5	117.8	109.2	115.4	158.1	90.3	96.1	83.9	99.9	97.3	120.4	94.3	110.5	85.6	62.3	105.8	115.6	77.1	61.3	71.7
-8695971119815203800	FALSE	High	IsMasterProtein	A0A225XC86	Pirin OS=Cryptococcus neoformans var. grubii c45 OX=1230068 GN=C356_06708 PE=3 SV=1	0	8.126	9	2	2	2	274	30.1	6.61	7.69	2	181.1	206.3	162.3	71.3	58.8	137.7	68.7	72.8	59.5	58	64.1	59.6	243.2	277	217.9	95.7	78.9	184.9	92.3	97.7	79.9	77.8	86	80	161.8	277	158.3	54.6	72.4	135.2	78.8	62.3	68.3
-5741786982709038496	FALSE	High	IsMasterProtein	T2BP63	Vacuolar protein sorting-associated protein VTA1, variant 2 OS=Cryptococcus neoformans var. grubii serotype A (strain H99 / ATCC 208821 / CBS 10515 / FGSC 9487) OX=235443 GN=CNAG_05747 PE=3 SV=1	0	8.107	2	1	2	1	509	53.8	6.87	7.3	1	87.2	86.8	87.5	106.2	101.8	86.2	123.2	104.7	151.9	94.4	84.6	85.6	124	123.4	124.5	151.1	144.8	122.6	175.3	149	216	134.3	120.3	121.8	82.5	123.4	90.4	86.2	132.8	89.6	149.6	95	184.7
-8560068035514400909	FALSE	High	IsMasterProtein	J9VHK3	Exocyst complex component SEC5 OS=Cryptococcus neoformans var. grubii serotype A (strain H99 / ATCC 208821 / CBS 10515 / FGSC 9487) OX=235443 GN=CNAG_00736 PE=3 SV=2	0	8.094	3	2	5	2	857	95.4	6.73	14.78	2	91.4	91.1	102.7	108.3	104.1	104	90.3	104	89.9	106.8	106.4	101	334.8	333.8	376.4	396.9	381.5	381.1	330.8	380.9	329.2	391.5	389.9	370.2	222.7	333.8	273.4	226.5	349.9	278.6	282.4	242.9	281.5
-4845116672030950938	FALSE	High	IsMasterProtein	Q55U25	DNA-directed RNA polymerase subunit beta OS=Cryptococcus neoformans var. neoformans serotype D (strain B-3501A) OX=283643 GN=CNBD2790 PE=3 SV=1	0	8.083	3	3	3	3	1245	140.4	6.04	7.3	3	102.8	102.5	111.8	109.7	101.1	108.6	96.9	93.3	92.2	88.5	89	103.5	468.6	467.1	509.4	500	460.9	494.7	441.8	425.3	420.4	403.4	405.8	471.5	311.7	467.1	370	285.3	422.7	361.7	377.1	271.2	359.4
7587154961744947540	FALSE	High	IsMasterProtein	J9VH32	Tyrosine phosphatase OS=Cryptococcus neoformans var. grubii serotype A (strain H99 / ATCC 208821 / CBS 10515 / FGSC 9487) OX=235443 GN=CNAG_03963 PE=3 SV=2	0	8.018	19	3	3	3	185	20.9	6.76	7.99	3	82.8	83.3	83.5	112.2	108.6	87.6	113.6	103.3	105.3	103.9	102	113.8	418.5	421.1	422.2	567.5	549.2	443	574.4	522.5	532.2	525.4	515.5	575.6	278.4	421.1	306.7	323.8	503.7	323.9	490.3	333.2	455
-3927879216627421245	FALSE	High	IsMasterProtein	A0A226BQ93	Phosphatase activator OS=Cryptococcus neoformans var. grubii Bt85 OX=1230076 GN=C365_01259 PE=4 SV=1	0	8.013	8	2	3	2	333	37.2	5.57	10.34	2	133.1	147.4	147.4	94	79.6	141.1	80.3	80.9	69.2	79.7	69.1	78.2	548.1	607.2	607.3	387.3	328.1	581.2	330.7	333.2	285.2	328.2	284.8	322	364.6	607.2	441.1	221	300.9	424.9	282.3	212.5	243.8
-353200549763928307	FALSE	High	IsMasterProtein	A0A226BCJ3	Sterol-binding protein OS=Cryptococcus neoformans var. grubii Bt85 OX=1230076 GN=C365_04858 PE=4 SV=1	0	7.934	5	1	6	1	164	17.9	9.67	17.67	1	151.6	149	123.3	93.5	77.5	106.1	76.5	98.3	78	87.4	101.7	57.1	839.5	825.1	682.7	518	429	587.8	423.6	544.5	432.2	483.8	563.2	316.2	558.4	825.1	495.9	295.6	393.4	429.7	361.6	347.2	369.5
-4780033944740469810	FALSE	High	IsMasterProtein	J9VHM9	PX domain-containing protein OS=Cryptococcus neoformans var. grubii serotype A (strain H99 / ATCC 208821 / CBS 10515 / FGSC 9487) OX=235443 GN=CNAG_02989 PE=4 SV=2	0	7.931	2	3	3	3	1159	128.7	6.01	8.29	3	75.7	87	72.8	127.9	101.6	93.2	103.7	101.9	93.3	119.1	117.4	106.5	121.2	139.4	116.6	204.9	162.7	149.2	166.1	163.3	149.5	190.7	188	170.5	80.6	139.4	84.7	116.9	149.2	109.1	141.8	104.1	127.8
-4407286206273255742	FALSE	High	IsMasterProtein	Q55UN0	RPOL4c domain-containing protein OS=Cryptococcus neoformans var. neoformans serotype D (strain B-3501A) OX=283643 GN=CNBD0780 PE=4 SV=1	0	7.853	9	1	2	1	152	16.9	5.02	8.32	1	93.9	109.1	96.2	110.4	105.3	98.2	99.8	101.8	103.8	88.3	106.9	86.3	146.6	170.3	150.2	172.3	164.3	153.3	155.7	158.9	162	137.8	166.9	134.7	97.5	170.3	109.1	98.3	150.7	112.1	132.9	101.3	138.5
-3896110899437543323	FALSE	High	IsMasterProtein	J9VNY9	Transcriptional activator HAP5 OS=Cryptococcus neoformans var. grubii serotype A (strain H99 / ATCC 208821 / CBS 10515 / FGSC 9487) OX=235443 GN=CNAG_07680 PE=4 SV=1	0	7.847	5	1	2	1	259	28.2	4.72	7.63	1	80.9	81.8	88.8	110	105.3	87.4	119.3	101.7	112.9	98.6	111.7	101.6	212.4	214.7	233.1	288.6	276.4	229.4	313.1	267.1	296.5	258.9	293.1	266.7	141.3	214.7	169.3	164.7	253.5	167.7	267.3	170.3	253.5
-8110620411553742553	FALSE	High	IsMasterProtein	J9VMQ4	Phosphatidate phosphatase OS=Cryptococcus neoformans var. grubii serotype A (strain H99 / ATCC 208821 / CBS 10515 / FGSC 9487) OX=235443 GN=CNAG_01412 PE=3 SV=1	0	7.844	3	3	3	3	1155	125.3	5.11	7.9	3	93.5	97.2	94.7	103	91.2	104.2	95	102.4	89.9	111.7	104.5	112.7	571.3	594.4	578.8	629.8	557.5	637	580.6	626	549.4	683.1	638.6	688.9	380	594.4	420.4	359.4	511.3	465.7	495.6	399.2	469.7
-3791628587699511932	FALSE	High	IsMasterProtein	F5HCT2	Aldedh domain-containing protein OS=Cryptococcus neoformans var. neoformans serotype D (strain B-3501A) OX=283643 GN=CNBD4300 PE=3 SV=1	0	7.844	2	1	2	1	495	54	6	7.24	1	236.8	226.7	227.1	44.2	43.5	202.1	31.6	42.7	39.1	34.4	41.6	30.2	591	565.9	566.9	110.4	108.5	504.3	79	106.6	97.5	85.8	103.7	75.3	393.1	565.9	411.8	63	99.5	368.7	67.4	68	83.4
6082305086326052217	FALSE	High	IsMasterProtein	Q5K8U3	Uncharacterized protein OS=Cryptococcus neoformans var. neoformans serotype D (strain JEC21 / ATCC MYA-565) OX=214684 GN=CNL04480 PE=3 SV=2	0	7.843	4	1	2	1	325	35.8	9.94	8.15	1	85.1	75.4	67.4	115.7	88.9	85.9	106.7	117.5	102.8	143.5	96.6	114.4	141.8	125.7	112.3	192.8	148.1	143.2	177.8	195.9	171.3	239.2	160.9	190.6	94.3	125.7	81.6	110	135.8	104.7	151.8	124.9	146.5
-685915185253934649	FALSE	High	IsMasterProtein	Q5K710	Ubiquitin thioesterase OTU1 OS=Cryptococcus neoformans var. neoformans serotype D (strain JEC21 / ATCC MYA-565) OX=214684 GN=CNN01520 PE=4 SV=2	0	7.836	4	1	3	1	339	36.5	5.88	10.08	1	56.2	54.6	60	125.6	120.8	59	133.3	127.2	126.3	124.1	112.1	100.7	170.8	165.9	182.3	381.5	366.7	179	404.6	386.3	383.6	377	340.3	305.6	113.6	165.9	132.4	217.7	336.3	130.9	345.4	246.3	328
-3643901474105114686	FALSE	High	IsMasterProtein	Q5KN14	Epimerase domain-containing protein OS=Cryptococcus neoformans var. neoformans serotype D (strain JEC21 / ATCC MYA-565) OX=214684 GN=CNA08100 PE=4 SV=1	0	7.836	7	1	3	1	347	37.4	6.01	8.44	1	88.4	74.3	63.8	100.2	108	79.6	97.9	134.8	86	167.3	90.4	109.4	234.8	197.5	169.5	266.2	286.9	211.5	260.2	358.2	228.7	444.5	240.2	290.7	156.2	197.5	123.1	151.9	263.1	154.6	222.1	228.4	195.5
-5166780215034562078	FALSE	High	IsMasterProtein	Q55JZ6	Uncharacterized protein OS=Cryptococcus neoformans var. neoformans serotype D (strain B-3501A) OX=283643 GN=CNBK1890 PE=4 SV=1	0	7.834	5	2	3	1	348	39.8	8.57	7.01	2	31.6	29	30.3	115.2	166.1	35.8	123.2	134.3	129.4	119.4	157.4	128.4	51.3	47.1	49.1	187	269.7	58.1	200	218	210.1	193.9	255.6	208.5	34.1	47.1	35.7	106.7	247.3	42.5	170.7	139	179.6
-6547129354610354472	FALSE	High	IsMasterProtein	A0A226BEN7	Chaperone regulator OS=Cryptococcus neoformans var. grubii Bt85 OX=1230076 GN=C365_04944 PE=4 SV=1	0	7.83	5	2	4	2	363	38.5	8.9	9.6	2	89.9	114.9	104.3	95.4	107.9	72.5	97.2	98.1	134.9	73.1	130.2	81.4	446.4	570.7	518.1	473.9	535.7	359.7	482.5	487.1	669.7	363	646.7	404.3	296.9	570.7	376.3	270.4	491.3	263	411.9	310.6	572.6
-6705008386387413078	FALSE	High	IsMasterProtein	A0A226BAZ9	ATP-binding cassette, subfamily F, member 3 OS=Cryptococcus neoformans var. grubii Bt85 OX=1230076 GN=C365_05565 PE=4 SV=1	0	7.828	3	2	2	2	732	82	6.65	7.42	2	108.3	104.8	110.8	85.3	98.2	114	92.7	93.7	85	102.3	95.6	109.2	293	283.6	299.7	230.8	265.7	308.4	250.8	253.4	230.1	276.8	258.6	295.3	194.9	283.6	217.7	131.7	243.7	225.5	214.1	161.6	196.7
-8257236304310337734	FALSE	High	IsMasterProtein	J9VNY5	Dolichyl-phosphate-mannose--protein mannosyltransferase OS=Cryptococcus neoformans var. grubii serotype A (strain H99 / ATCC 208821 / CBS 10515 / FGSC 9487) OX=235443 GN=CNAG_00996 PE=3 SV=1	0	7.8	3	3	6	3	767	87.8	8.98	17.67	3	82	82.8	77	112.9	98.2	113	95.2	107.4	84.7	116.4	79.9	150.5	692.5	700	651	954.2	829.5	954.6	804.1	907.7	715.9	983.1	675.4	1271.5	460.6	700	472.9	544.5	760.7	697.9	686.4	578.8	612.1
-8264897819178558579	FALSE	High	IsMasterProtein	Q5KJ89	Exocyst complex component Sec10 OS=Cryptococcus neoformans var. neoformans serotype D (strain JEC21 / ATCC MYA-565) OX=214684 GN=CND00210 PE=3 SV=2	0	7.756	3	3	3	3	1017	111.9	7.43	8.46	3	86.1	87.3	99.2	108	105.1	104.8	93.5	106.2	91.9	105.3	109.3	103.4	438.4	444.4	505.2	549.9	535.1	533.6	476.1	540.7	467.8	536.1	556.4	526.6	291.6	444.4	367	313.8	490.7	390.1	406.4	344.8	400
-7280092354356208074	FALSE	High	IsMasterProtein	A0A226BD33	Uncharacterized protein OS=Cryptococcus neoformans var. grubii Bt85 OX=1230076 GN=C365_05319 PE=4 SV=1	0	7.754	3	2	3	2	864	99.4	6.86	8.05	2	97.2	87.1	95.5	116.1	108.6	139.7	97.7	75.1	92.8	83.8	75.4	131.1	480	430.3	471.7	573.6	536.7	690.2	482.4	371.2	458.3	414	372.4	647.4	319.3	430.3	342.6	327.3	492.2	504.6	411.8	236.7	391.8
-8876971423795452454	FALSE	High	IsMasterProtein	Q5KK29	Protein arginine N-methyltransferase OS=Cryptococcus neoformans var. neoformans serotype D (strain JEC21 / ATCC MYA-565) OX=214684 GN=CNC04460 PE=3 SV=1	0	7.741	5	3	3	3	856	92.6	6.52	8.2	3	57.2	68.8	67.2	135	151.1	61.3	136.1	85.5	140.8	79.7	106	111.4	125.4	150.7	147.2	295.6	330.9	134.2	298	187.2	308.4	174.5	232.1	243.9	83.4	150.7	106.9	168.7	303.5	98.1	254.4	119.4	263.7
1866210328690111515	FALSE	High	IsMasterProtein	F5HF21	Squalene synthase OS=Cryptococcus neoformans var. neoformans serotype D (strain B-3501A) OX=283643 GN=CNBC1530 PE=3 SV=1	0	7.721	7	3	5	3	523	59.1	6.81	11.1	3	88.9	94.2	97.4	100.3	93.5	105.9	96.5	103.8	97.1	88.7	94.4	139.2	925.5	980.5	1013.9	1044.1	973.6	1102.9	1004.4	1080.7	1011.1	923.6	983	1448.6	615.6	980.5	736.5	595.8	892.9	806.3	857.4	689.1	864.5
-9033584920514214214	FALSE	High	IsMasterProtein	F5HCP1	RNA-binding protein VTS1 OS=Cryptococcus neoformans var. neoformans serotype D (strain B-3501A) OX=283643 GN=CNBM0960 PE=3 SV=1	0.001	7.689	2	1	3	1	688	72.9	9.25	13.65	1	98.6	91.8	77.3	117.3	126.3	77.5	125	79.2	120.8	87.6	105.7	92.8	258.6	240.7	202.8	307.7	331.3	203.3	327.8	207.8	316.8	229.7	277.1	243.4	172	240.7	147.3	175.6	303.8	148.6	279.8	132.5	270.9
-4244146425252874269	FALSE	High	IsMasterProtein	A0A226BM20	Mitochondrial escape protein 2 OS=Cryptococcus neoformans var. grubii Bt85 OX=1230076 GN=C365_01643 PE=3 SV=1	0.001	7.684	4	3	3	3	1036	113.5	6.49	8.29	3	91.1	84.9	87.1	107.2	105.7	81.3	126.1	96	124.9	101	92.3	102.4	389.1	362.4	372	457.6	451.4	347	538.5	410.1	533.5	431.1	394.3	437.1	258.8	362.4	270.2	261.1	414	253.7	459.7	261.5	456.1
-6930053424755861467	FALSE	High	IsMasterProtein	F5HDF8	USP domain-containing protein OS=Cryptococcus neoformans var. neoformans serotype D (strain B-3501A) OX=283643 GN=CNBA7180 PE=4 SV=1	0.001	7.636	1	2	4	2	1312	144.2	9.13	12.35	2	110.7	125.5	114	90.6	95.9	129	82.9	85.6	85	85.4	92	103.4	498.7	564.9	513.2	407.8	431.8	580.9	373.5	385.6	382.9	384.4	414.2	465.4	331.7	564.9	372.8	232.7	396	424.7	318.8	245.9	327.4
-189032045946022412	FALSE	High	IsMasterProtein	A0A225Y112	Dolichyl-diphosphooligosaccharide--protein glycotransferase OS=Cryptococcus neoformans var. grubii c45 OX=1230068 GN=C356_05003 PE=3 SV=1	0.001	7.612	5	3	3	3	821	91.1	8.28	9.99	3	86.3	86.7	75.5	111.5	107.7	94.9	100.8	115.6	91.6	113.6	115	100.8	425.9	427.9	372.5	549.9	531.3	468.1	497.3	570.1	451.7	560.6	567.2	497	283.3	427.9	270.6	313.8	487.2	342.2	424.5	363.5	386.2
-3482761000999826016	FALSE	High	IsMasterProtein	J9VTA7	Endosome protein OS=Cryptococcus neoformans var. grubii serotype A (strain H99 / ATCC 208821 / CBS 10515 / FGSC 9487) OX=235443 GN=CNAG_04741 PE=4 SV=2	0.001	7.604	5	2	2	2	663	71.3	5.81	7.17	2	88.4	99.8	88.8	107.9	93.9	101.7	88.5	120.4	98.6	101.9	96.2	113.8	57.6	65	57.8	70.3	61.2	66.2	57.6	78.4	64.2	66.4	62.6	74.1	38.3	65	42	40.1	56.1	48.4	49.2	50	54.9
-2829449977228531640	FALSE	High	IsMasterProtein	A0A226B6W8	Imidazoleglycerol-phosphate dehydratase OS=Cryptococcus neoformans var. grubii Bt85 OX=1230076 GN=C365_06899 PE=3 SV=1	0.001	7.599	17	3	3	3	202	21.9	6.65	9.11	3	81.8	65.9	84.1	97.4	113	77.7	113.6	115.5	121.7	101.3	93	134.8	206.3	166.3	212	245.7	285	196	286.4	291.4	306.9	255.5	234.5	339.9	137.2	166.3	154	140.2	261.4	143.3	244.5	185.8	262.4
-8219565592354702981	FALSE	High	IsMasterProtein	J9VWC2	V-type proton ATPase subunit C OS=Cryptococcus neoformans var. grubii serotype A (strain H99 / ATCC 208821 / CBS 10515 / FGSC 9487) OX=235443 GN=CNAG_07590 PE=3 SV=1	0.001	7.542	6	2	3	2	396	44.5	6.04	10.75	2	196.2	180.9	115.1	99.9	100.5	78.9	119.8	50.5	107.8	43.7	69.5	37.1	371	342	217.7	188.9	190.1	149.2	226.6	95.5	203.7	82.6	131.4	70.2	246.8	342	158.1	107.8	174.3	109.1	193.4	60.9	174.2
-7823976205862676535	FALSE	High	IsMasterProtein	A0A225ZX06	CAMKK/ELM protein kinase OS=Cryptococcus neoformans var. grubii c45 OX=1230068 GN=C356_01194 PE=4 SV=1	0.001	7.514	2	2	2	2	1096	119	8.85	7.58	2	107	90.3	141.2	100.7	96.1	95.5	95	77.4	150.7	59.1	86.3	100.5	284.7	240.2	375.7	268	255.8	254.1	252.9	206.1	401.1	157.4	229.7	267.5	189.4	240.2	272.9	152.9	234.6	185.8	215.9	131.4	342.9
5209406017368291518	FALSE	High	IsMasterProtein	A0A226BLZ2	Serine/threonine kinase 32 OS=Cryptococcus neoformans var. grubii Bt85 OX=1230076 GN=C365_01382 PE=3 SV=1	0.001	7.506	4	1	4	1	484	54.6	7.02	5.57	1	72.1	73.4	78.5	101.3	124.9	91.4	91.2	111.1	94.8	116.7	110.6	134.2	54.1	55.1	58.9	76.1	93.8	68.7	68.5	83.4	71.2	87.6	83	100.8	36	55.1	42.8	43.4	86	50.2	58.5	53.2	60.9
-6260309843592910641	FALSE	High	IsMasterProtein	J9VVU6	Pim1 protein RNA transporter 2 OS=Cryptococcus neoformans var. grubii serotype A (strain H99 / ATCC 208821 / CBS 10515 / FGSC 9487) OX=235443 GN=CNAG_06545 PE=4 SV=1	0.001	7.505	2	1	2	1	590	64	6.71	6.64	1	116.4	98.1	93.1	92.3	106.9	94.7	79.9	116.4	80.8	97.6	104.3	119.5	209.7	176.8	167.8	166.3	192.6	170.7	144	209.7	145.5	175.9	188	215.3	139.5	176.8	121.9	94.9	176.6	124.8	122.9	133.7	124.4
-3878179072898066741	FALSE	High	IsMasterProtein	Q5KJN5	Sin3 protein, putative OS=Cryptococcus neoformans var. neoformans serotype D (strain JEC21 / ATCC MYA-565) OX=214684 GN=CNC05900 PE=4 SV=1	0.001	7.497	3	3	5	3	1344	147	5.2	14.14	3	91.6	99.6	103	108.4	100.5	108.5	95.5	97.7	99	94.1	107.9	94.1	340.8	370.5	383.1	403.2	373.8	403.8	355.3	363.5	368.3	350	401.5	350.1	226.7	370.5	278.3	230.1	342.8	295.2	303.3	231.8	314.9
-3474061089359904688	FALSE	High	IsMasterProtein	A0A225Y8T9	GOLD domain-containing protein OS=Cryptococcus neoformans var. grubii c45 OX=1230068 GN=C356_04411 PE=3 SV=1	0.001	7.484	5	1	3	1	214	24.2	6.39	9.07	1	108.1	89.5	109.6	104.1	97.3	108.7	85.2	95.1	78.3	103.3	95.6	125.3	526.2	435.6	533.7	507	473.9	529.1	414.6	463.3	381.2	502.8	465.4	609.9	350	435.6	387.7	289.3	434.6	386.8	353.9	295.4	325.9
-919263801217745120	FALSE	High	IsMasterProtein	A0A225X8A3	Branched-chain-amino-acid transaminase OS=Cryptococcus neoformans var. grubii c45 OX=1230068 GN=C356_07038 PE=3 SV=1	0.001	7.469	3	1	3	1	389	42.7	6.44	9.01	1	77.3	84.1	84.9	97.8	155.1	69.6	147.6	70.9	140.2	75.7	83.3	113.5	391	425.6	429.5	495.1	784.8	352.2	746.9	358.8	709.6	382.9	421.5	574.2	260.1	425.6	312	282.5	719.7	257.5	637.6	228.8	606.7
-2678452015234210592	FALSE	High	IsMasterProtein	Q55ZM9	Uncharacterized protein OS=Cryptococcus neoformans var. neoformans serotype D (strain B-3501A) OX=283643 GN=CNBA4610 PE=3 SV=1	0.001	7.46	9	3	4	1	324	34	9.01	12.18	3	115.2	139.2	106.9	97.1	94	118	99.5	93.2	86.9	79.6	102	68.4	153.9	185.9	142.8	129.7	125.6	157.6	133	124.5	116.1	106.3	136.2	91.3	102.4	185.9	103.7	74	115.2	115.2	113.5	79.4	99.3
-7453111402853869328	FALSE	High	IsMasterProtein	A0A226BRI8	GRAM domain-containing protein OS=Cryptococcus neoformans var. grubii Bt85 OX=1230076 GN=C365_00654 PE=3 SV=1	0.001	7.413	1	1	2	1	952	103.7	6.55	7.59	1	97.1	117	94	93	98	121.8	86	109.3	83.7	105.9	87.5	106.6	352.2	424.4	340.7	337.4	355.5	441.5	311.7	396.4	303.5	384.1	317.2	386.4	234.3	424.4	247.5	192.5	326	322.8	266.1	252.8	259.5
-868538491512765934	FALSE	High	IsMasterProtein	J9VUQ3	MRS7 family protein OS=Cryptococcus neoformans var. grubii serotype A (strain H99 / ATCC 208821 / CBS 10515 / FGSC 9487) OX=235443 GN=CNAG_01770 PE=4 SV=2	0.001	7.412	3	2	3	2	663	74.4	7.12	9.63	2	72.1	93.9	77.5	102.6	100.6	96.7	96.7	108.4	112.1	119.8	107.1	112.6	259	337.1	278.2	368.5	361.3	347.3	347.3	389.2	402.6	430.3	384.7	404.5	172.3	337.1	202.1	210.3	331.3	253.9	296.5	248.2	344.2
-7864134275831305309	FALSE	High	IsMasterProtein	Q5KHS2	Serine/threonine-protein phosphatase OS=Cryptococcus neoformans var. neoformans serotype D (strain JEC21 / ATCC MYA-565) OX=214684 GN=CND05500 PE=3 SV=2	0.001	7.412	3	1	2	1	320	36.5	6.23	6.9	1	113.6	102.4	94	115.2	97.5	97.9	95.1	94.6	107.8	99.7	78.9	103.1	294.4	265.2	243.5	298.4	252.7	253.7	246.5	245.1	279.2	258.3	204.5	267.1	195.8	265.2	176.9	170.3	231.7	185.5	210.4	156.3	238.7
-5573213562825320661	FALSE	High	IsMasterProtein	Q5KK71	Folic acid synthesis protein fol1 OS=Cryptococcus neoformans var. neoformans serotype D (strain JEC21 / ATCC MYA-565) OX=214684 GN=CNC04040 PE=3 SV=1	0.001	7.408	2	1	2	1	735	79.6	6.51	6.52	1	64.2	58.4	62.6	130.2	108.7	63	119.4	113.6	118.5	112.2	111.3	138	78.3	71.3	76.4	159	132.7	76.9	145.7	138.6	144.7	137	135.8	168.5	52.1	71.3	55.5	90.7	121.7	56.2	124.4	88.4	123.7
[truncated: 750 more rows]
[truncated: 29 more columns]
