# Supplementary material for: Lignocellulose adaptation drives polysaccharide biosynthesis in Tremella fuciformis: metabolomic and proteomic insights into CAZyme regulation
Source: Front Fungal Biol. 2025 Jul 11;6:1617458. doi: 10.3389/ffunb.2025.1617458 (PMC12289600; doi:10.3389/ffunb.2025.1617458)
Supplement: Supplementary file 7 [file Table6.xls]

## Sheet: X101SC21091913-Z02-F001-220725-
Protein	Description	Gene	EC#	HMMER	dbCAN_sub	DIAMOND	TF1.vs.TY3.UP.DOWN
A0A225XB66	Chitin synthase	C356_06953	2.4.1.16	GT2(669-1194)	GT2	GT2	NA
A0A225XUM6	Alginate_lyase domain-containing protein	C356_05520	-	PL38(56-295)	PL38_e4	PL38	up
A0A225Y112	Dolichyl-diphosphooligosaccharide--protein glycotransferase	C356_05003	2.4.99.18	GT66(79-739)	GT66_e1	GT66	up
A0A225YY13	Peroxidase	C356_02887	-	AA2(153-405)	AA2_e1	AA2	up
A0A225ZJW3	Sterol 3-beta-glucosyltransferase	C356_01754	2.4.1.173	GT1(1068-1492)	GT1_e24	GT1	up
A0A225ZNM9	Chitin synthase	C356_01503	2.4.1.16	GT2(380-542)+GT2(520-738)	GT2+GT2	GT2	NA
A0A225ZSM9	Alpha 1,2-mannosyltransferase	C356_01230	2.4.1.131|2.4.1.-	GT15(75-345)	GT15_e0	GT15	NA
A0A225ZWQ7	Trehalase	C356_01188	3.2.1.28	GH37(217-790)	GH37_e7	GH37	NA
A0A226A056	Alpha-1,3-mannosyltransferase	C356_00745	-	GT69(161-398)	GT69_e2	GT69	down
A0A226A0A7	1,4-alpha-glucan-branching enzyme	C356_00408	2.4.1.18	GH13_8(233-526)	CBM48_e32+GH13_e20	CBM48+GH13_8	NA
A0A226A0C6	Chitin synthase	C356_00567	2.4.1.16	GT2(483-989)	GT2	GT2	NA
A0A226B8B8	Chitin deacetylase	C365_06479	3.5.1.41	CE4(37-155)	CE4_e27	CE4	NA
A0A226BA77	Alpha-glucosidase	C365_06447	5.4.99.11|3.2.1.20|3.2.1.10|3.2.1.-|3.2.1.70	GH13_40(33-392)	GH13_e122	GH13_40	NA
A0A226BBK9	Chitin synthase	C365_06289	2.4.1.16	GT2(1232-1737)	GT2	GT2	NA
A0A226BCD9	Dolichyl-phosphate-mannose--protein mannosyltransferase	C365_05420	2.4.1.109	GT39(163-401)	GT39_e30	GT39	NA
A0A226BDL3	Glycogen debranching enzyme	C365_05298	2.4.1.25|3.2.1.33	GH13_25(1126-1581)	GH133_e0	GH13_25+GH133	NA
A0A226BGZ3	Peroxidase	C365_03880	-	AA2(12-270)	AA2_e1	AA2	down
A0A226BHD6	1-acyl-sn-glycerol-3-phosphate acyltransferase	C365_03195	2.4.1.198	GT4(539-654)	GT4_e954	GT4	NA
A0A226BHJ9	Hexosyltransferase	C365_03253	-	GT31(142-320)	GT31_e45	GT31	NA
A0A226BJ67	Alpha,alpha-trehalose-phosphate synthase (UDP-forming)	C365_02716	2.4.1.15	GT20(298-604)	GT20_e0	GT20	NA
A0A226BMC2	Alpha 1,3-glucosidase	C365_01604	3.2.1.20|3.2.1.84	GH31(354-800)	GH31_e39	GH31	NA
A0A226BNX7	Uncharacterized protein	C365_00954	-	GT71(183-414)	GT71_e14	GT71	down
A0A226BPG4	Alpha-mannosidase	C365_00701	3.2.1.24	GH38(287-545)	GH38_e20	GH38	NA
A0A226BQ29	Dolichol-phosphate mannosyltransferase subunit 1	C365_01198	2.4.1.83	GT2(72-258)	GT2	GT2	NA
A0A226BQ63	Trehalose-phosphatase	C365_01212	3.1.3.12	GT20(365-669)	GT20_e19+GT20_e19	GT20	up
F5H8V7	Uncharacterized protein	CNBH2170	-	GT2(51-284)	GT2	GT2	NA
F5HAT2	Capsular associated protein	CNA05830	-	GT69(158-381)	GT69_e0	GT69	down
F5HCK5	Uncharacterized protein	CNBB3070	3.1.3.12	GT20(367-671)	GT20_e19+GT20_e19	GT20	down
F5HDU0	Glycogen [starch] synthase	CNBJ2910	2.4.1.11	GT3(12-645)	GT3_e0	GT3	up
F5HFL6	Dolichyl-phosphate-mannose--protein mannosyltransferase	CNBD0260	2.4.1.109	GT39(73-314)	GT39_e9	GT39	NA
F5HH45	Alpha-1,4 glucan phosphorylase	CNBF1270	2.4.1.1	GT35(203-918)	GT35_e0	GT35	up
F5HHP5	Ricin B-type lectin domain-containing protein	CNBA7600	-	GH5_54(503-747)	GH5_e139	CBM13+GH5	down
J9VG93	UDP-glucose:glycoprotein glucosyltransferase	CNAG_03648	2.4.1.-	GT24(1267-1514)	GT24_e1	GT24	NA
J9VLL9	Glycosyl hydrolase	CNAG_05077	-	GH15(323-697)	GH15_e38	GH15	up
J9VNY5	Dolichyl-phosphate-mannose--protein mannosyltransferase	CNAG_00996	2.4.1.109	GT39(55-296)	GT39_e12	GT39	NA
J9VPG5	Alpha-amylase	CNAG_03146	3.2.1.1|3.2.1.116|2.4.1.-	GH13_5(100-441)	GH13_e173	GH13_5	down
J9VRQ0	Endoglucanase C	CNAG_05766	3.2.1.4|3.2.1.37	GH5_22(60-350)	GH5_e288	GH5_22	up
J9VVQ4	Glyoxal oxidase	CNAG_02030	-	AA5_1(43-615)	AA5_e5	AA5_1	NA
J9VW95	D-lactate dehydrogenase (Cytochrome)	CNAG_01485	-	AA7(132-337)	AA4_e1	N	up
J9VXA5	Alpha-1,3-glucan synthase	CNAG_03120	2.4.1.183|2.4.1.-	GH13_22(109-510)+GH13_22(1167-1633)	GH13_e196+GT5_e25	GH13_22+GT5	NA
J9VZB3	Beta-glucosidase	CNAG_05369	3.2.1.21	GH3(44-256)	GH3_e51	GH3	up
Q55KB2	Alpha-amylase	CNBK0740	3.2.1.1	GH13_1(61-366)	GH13_e19	GH13_1	up
Q55QP7	Chitin deacetylase	CNBF2910	3.5.1.41	CE4(157-274)	CE4_e169	CE4	NA
Q55T43	Uncharacterized protein	CNBD6090	-	GT71(270-504)	GT71_e40	GT71	NA
Q55T91	Alpha-1,3/1,6-mannosyltransferase ALG2	CNBD5610	2.4.1.257|2.4.1.132	GT4(245-430)	GT4_e2823	GT4	NA
Q5K9Q5	Capsular associated protein	CNK01140	-	GT90(317-629)	GT90_e0	GT90	NA
Q5KA48	Glycogen debranching enzyme, putative	CNJ03090	2.4.1.25|3.2.1.33	GH13_25(1126-1581)	GH133_e0	GH13_25+GH133	down
Q5KE51	Chitinase	CNG01720	3.2.1.14	GH18(68-416)	GH18_e20	GH18	down
Q5KFT6	Alpha-glucosidase, putative	CNF00610	3.2.1.20	GH13_30(33-410)	GH13_e234	GH13_30	NA
Q5KGI6	Alpha-amylase	CNE03480	-	GH13_1(59-364)	GH13_e112	GH13_1	NA
Q5KGL9	Cellulase, putative	CNE03150	3.2.1.58|3.2.1.21|3.2.1.75	GH5_9(91-399)	GH5_e297	GH5_9	down
Q5WQW6	Cap3p	CAP3	2.4.2.-	GT90(390-656)	GT90_e12	GT90	down
Q8J2S9	1,3-beta-glucan synthase (Fragment)	FKS1	2.4.1.34	GT48(678-1452)	GT48_e0	GT48	up
A0A226BGQ2	AMPKBI domain-containing protein	C365_04047	-	N	CBM48_e21	CBM48	NA
A0A225Z331	Uncharacterized protein	C356_02625	2.4.1.-	N	GT31_e47	GT31	up
A0A225ZLK2	AMPK1_CBM domain-containing protein	C356_01593	-	N	CBM48_e10	CBM48	up
F5HB91	ATP synthase subunit beta	CNBF4120	N	N	N	GT58	NA
F5HFB2	6-phosphogluconate dehydrogenase, decarboxylating	CNBK2450	N	N	N	GT30	up
J9VVA4	Hsp90-like protein	CNAG_06150	N	N	N	GH152	NA
J9VI11	6-phosphogluconate dehydrogenase, decarboxylating	CNAG_07561	N	N	N	GT30	down
A0A226BQT0	Actin	C365_00487	N	N	N	GT3	NA
B9U0G3	Actin (Fragment)	ACT	N	N	N	GT3	up
O74242	Plasma membrane ATPase	pma1	N	N	N	GT2	NA
Q5KPH0	Heat shock protein, putative	CNA02830	N	N	N	GT4	NA
F5HG73	Tubulin beta chain	CNBC3950	N	N	N	GH146	NA
A0A225XZ64	Vacuolar proton pump subunit B	C356_05068	N	N	N	GH130	NA
Q5KEI8	Plasma membrane ATPase	CNG00380	N	N	N	GT2	NA
A0A226BLJ6	AP complex subunit beta	C365_02667	N	N	N	CBM5+GH18	NA
A0A225ZLC1	Obg-like ATPase 1	C356_01706	N	N	N	GH72	NA
Q5K7W2	ADP/ATP translocase	CNM01080	N	N	N	GT95	down
Q5KLA7	Phosphopyruvate hydratase	CNC00160	N	N	N	GH13_31	down
J9VSN6	Actin binding protein	CNAG_01402	N	N	N	GT22	NA
A0A226BDQ9	26S protease regulatory subunit 10B	C365_05268	N	N	N	GT4	NA
Q5KP10	Isocitrate dehydrogenase [NAD] subunit, mitochondrial	CNA04610	N	N	N	CE0	NA
Q5KN48	Acetyl-coenzyme A synthetase	CNA07740	N	N	N	GH1	NA
A0A226BG17	Succinate--CoA ligase [ADP-forming] subunit alpha, mitochondrial	C365_04328	N	N	N	GT22	down
Q55PG8	Uncharacterized protein	CNBG2440	N	N	N	GT4	NA
A0A225YD63	Dynein heavy chain, cytoplasmic	C356_04122	N	N	N	CBM18	NA
A0A225Z1B3	Non-specific serine/threonine protein kinase	C356_02699	N	N	N	GH16_20	NA
Q5KA27	ATPase, putative	CNJ03290	N	N	N	GT4	down
A0A225XP06	ATP-dependent RNA helicase FAL1	C356_05685	N	N	N	GT8	NA
J9VTC5	GTPase activating protein	CNAG_04720	N	N	N	GH79	NA
A0A225Z3L0	Aspartate--tRNA ligase	C356_02488	N	N	N	AA5	NA
Q5KET5	Pre-mRNA splicing factor, putative	CNF04330	N	N	N	CBM48	up
A0A226A1F3	ATP-dependent RNA helicase eIF4A	C356_00807	N	N	N	GT8	NA
J9VSX3	ATP-dependent 6-phosphofructokinase	CNAG_04676	N	N	N	GH76	NA
F5HET5	Glucose-6-phosphate 1-dehydrogenase	CNBG1480	N	N	N	CBM13+GT27	NA
A0A225YK20	Pre-mRNA-splicing helicase BRR2	C356_03760	N	N	N	CBM48	down
A0A226BQG0	AP-1 complex subunit gamma	C365_00192	N	N	N	GH47	NA
A0A225XMW5	Cyclin-dependent kinase 1	C356_05804	N	N	N	GH18	down
J9VGR3	Prolyl-tRNA synthetase	CNAG_04082	N	N	N	GT58	NA
J9VNN2	Tubulin beta chain	CNAG_04948	N	N	N	GH146	NA
A0A226BFH2	Cytoplasmic protein	C365_03948	N	N	N	GH0	NA
F5HHV4	Protein kinase domain-containing protein	CNBH3920	N	N	N	GH47	NA
A0A225XFX8	ADP/ATP translocase	C356_06285	N	N	N	GT95	NA
F5HB36	Oxoglutarate dehydrogenase (succinyl-transferring)	CNBB4000	N	N	N	GT2	down
A0A226BB65	Malate dehydrogenase	C365_05976	N	N	N	GT35	NA
J9VLP9	Aminopeptidase 2	CNAG_04009	N	N	N	GT22	NA
A0A226BRZ4	Glutaminyl-tRNA synthetase	C365_00081	N	N	N	CE8	NA
Q5KH58	Cation-transporting ATPase, putative	CNE01170	N	N	N	GH152	up
A0A225ZKN4	Metal resistance protein ycf1	C356_01610	N	N	N	CBM18+GH16_19	NA
J9VKI8	H/ACA ribonucleoprotein complex subunit CBF5	CNAG_01168	N	N	N	GH43_30	up
A0A225XP04	ATP-dependent RNA helicase VAD1	C356_05674	N	N	N	GH37	up
Q5KCV6	Calcium-transporting ATPase, putative	CNH02370	N	N	N	CBM50	down
J9VN89	ATP-dependent RNA helicase DDX35	CNAG_03665	N	N	N	GH5_12	NA
A0A226BEM2	Pre-mRNA-splicing factor ATP-dependent RNA helicase DHX15/PRP43	C365_04123	N	N	N	GH5_12	NA
Q55SD4	SSD domain-containing protein	CNBE2480	N	N	N	CBM48	NA
F5HIG7	Methionyl-tRNA synthetase	CNBD2070	N	N	N	GH55	NA
Q55S64	Uncharacterized protein	CNBE3180	N	N	N	GT31	NA
J9VH04	AP complex subunit beta	CNAG_03928	N	N	N	CBM5+GH18	NA
F5HE17	Protein kinase domain-containing protein	CNBF0250	N	N	N	GT2	NA
A0A225Y977	Actin cytoskeleton-regulatory complex protein PAN1	C356_04338	N	N	N	CBM21	down
A0A226BPE5	Valyl-tRNA synthetase	C365_01135	N	N	N	GT13	NA
Q5KGP3	ATP-binding cassette (ABC) transporter, putative	CNE02840	N	N	N	AA9	up
J9VFS8	ATP-binding cassette transporter	CNAG_00792	N	N	N	AA9	NA
A0A226BQX5	Actin-2	C365_00139	N	N	N	GT3	NA
Q5KQ07	DNA helicase	CNA00900	N	N	N	GT47+GT64	NA
A0A225Y1X5	Oxysterol-binding protein	C356_04783	N	N	N	GH18	NA
A0A225XB71	Transcription activator snf2l1	C356_06925	N	N	N	AA2	NA
Q5KK90	Phenylalanyl-tRNA synthetase beta subunit	CNC03850	N	N	N	GT8	NA
J9W0R4	26S proteasome regulatory subunit RPN1	CNAG_07863	N	N	N	GT0	NA
J9VQB5	Nucleolar protein 56	CNAG_02209	N	N	N	GH18	up
A0A225YW44	ATP-dependent RNA helicase DHX8/PRP22	C356_03066	N	N	N	GH5_12	down
A0A226BGM6	Pre-mRNA-splicing factor ATP-dependent RNA helicase PRP16	C365_03701	N	N	N	GH5_12	up
J9VTV9	Rho guanyl-nucleotide exchange factor	CNAG_04119	N	N	N	GT31	NA
Q55VK1	Uncharacterized protein	CNBC4850	N	N	N	GH5_12	NA
Q5KK07	Amidophosphoribosyltransferase	CNC04700	N	N	N	GH76	NA
J9VI09	Adenylosuccinate synthetase	CNAG_02858	N	N	N	GT47	down
J9VZH5	ATP-dependent helicase STH1/SNF2	CNAG_01863	N	N	N	AA2	NA
Q5KNB3	ABC transporter, putative	CNA07090	N	N	N	CBM48+GH13_8	up
A0A225YSZ4	Double-strand break repair protein	C356_03233	N	N	N	GH72	NA
Q5KB92	Actin-related protein 2	CNI03340	N	N	N	GT57	NA
A0A225ZZT0	Pre-mRNA-splicing ATP-dependent RNA helicase PRP28	C356_00705	N	N	N	GH13_17	NA
Q55V46	Uncharacterized protein	CNBC6360	N	N	N	AA9	NA
Q55P23	Uncharacterized protein	CNBG3890	N	N	N	CBM18+GH16_19	NA
A0A225XJ63	Carboxypeptidase	C356_06058	N	N	N	GT4	NA
Q5KP26	Electron transfer flavoprotein-ubiquinone oxidoreductase	CNA04420	N	N	N	GT87	down
A0A226BQT7	Vacuolar-sorting protein 53 long isoform	C365_00370	N	N	N	GH18	down
A0A225ZYY5	Heterokaryon incompatibility protein HET-C	C356_01037	N	N	N	CBM12	up
Q5K8Q3	Calcium-transporting ATPase	CNL04870	N	N	N	CBM50	down
A0A225Y8X3	Glutamyl-tRNA synthetase	C356_04209	N	N	N	GT22	down
J9VM89	Transmembrane 9 superfamily member	CNAG_02472	N	N	N	GH32	NA
Q55U25	DNA-directed RNA polymerase subunit beta	CNBD2790	N	N	N	GT7	NA
A0A226BL33	CCR4-NOT transcription complex subunit 1	C365_01833	N	N	N	GH47	up
A0A226B8X3	Large subunit GTPase 1	C365_05800	N	N	N	CBM1+GH5_5	NA
J9VIY8	Homoserine O-acetyltransferase	CNAG_05122	N	N	N	GT1	down
A0A225ZYS3	Pre-mRNA-processing ATP-dependent RNA helicase PRP5	C356_01100	N	N	N	GH51	NA
Q5KBD0	Uncharacterized protein	CNI02960	N	N	N	GT2	down
Q5KCX7	ABC transporter, putative	CNH02570	N	N	N	GH12	down
A0A226BQR2	Spindle pole body component	C365_00297	N	N	N	CE4	NA
F5H989	Uncharacterized protein	CNBA3980	N	N	N	GH71	down
A0A225ZTU9	Ribosome biogenesis protein ERB1	ERB1	N	N	N	CE8	up
J9VRA5	Biotin synthase	CNAG_06621	N	N	N	AA5_1	NA
Q5KFM3	Thioredoxin reductase	CNF01260	N	N	N	GT4	down
Q55HL6	RNA cytidine acetyltransferase	NAT10	N	N	N	GT18	NA
O43140	Multidrug resistance protein 1	mdr1	N	N	N	CE8	NA
A0A225Y168	DNA-directed RNA polymerase subunit beta	C356_05150	N	N	N	GT7	NA
Q5KKP8	Expressed protein	CNC02270	N	N	N	GT0	up
A0A225YGX5	DNA polymerase	C356_03783	N	N	N	GH20	NA
A0A225YIU0	Leukotriene A-4 hydrolase/aminopeptidase	C356_03642	N	N	N	GT1	down
Q5K7J7	NEDD8-activating enzyme E1 regulatory subunit	CNM02190	N	N	N	GT0	down
